# Supplementary material for: Barley yield formation under abiotic stress depends on the interplay between flowering time genes and environmental cues
Source: Sci Rep. 2019 Apr 25;9:6397. doi: 10.1038/s41598-019-42673-1 (PMC6484077; doi:10.1038/s41598-019-42673-1)
Supplement: Supplementary file 2 — Dataset 2 [file 41598_2019_42673_MOESM2_ESM.xlsx]

## Sheet: Title page
Outline		Title: Barley yield formation under abiotic stress depends on the interplay between flowering time genes and environmental cues
		Authors: Mathias Wiegmann, Andreas Maurer, Anh Pham, Timothy J. March, Ayed Al-Abdallat, William T.B. Thomas, Hazel J. Bull, Mohammed Shahid, Jason Eglinton, Michael Baum, Andrew J. Flavell, Mark Tester and Klaus Pillen
Supplementary Table	Work-sheet	Title (respectively subtitle)
S1	1a)	Genotype segregation of flowering time genes in HEB-YIELD
	1b)	SNP genotypes of flowering time genes Ppd-H1, Ppd-H2, sdw1 and Vrn-H1
S2		Description of the experimental locations
	2a)	Locations
	2b)	Experimental setup
	2c)	Treatments and fertilization
	2d)	Planted lines
S3	3)	List of scored traits
S4		Raw data of field trials
	4a)	RAW data
	4b)	BLUEs data
S5	5)	Descriptive statistics and heritabilities
S6		ANOVA
	6a)	Across locations
	6b)	Within locations
	6c)	Tukey test among locations
S7		Pearson's correlation coefficients
	7a)	Control vs. Stress
	7b)	Within locations
	7c)	Across locations
S8		Flowering regulator gene effects
	8a)	Wild allele effects
	8b)	Pivot table 1
	8c)	Pivot table 2
S9		Climate data 2015 & 2016
	9a)	Climate data
	9b)	Pivot table 1
S10		Dunnett's test
	10a)	Dunnett's test
	10b)	Pivot table BLUEs
	10c)	Characterization of promising HEB-YIELD lines

## Sheet: 1a)
Supplementary Table S1. Genotype segregation of flowering time genes in HEB-YIELD
Flowering regulator gene					Ppd-H1	denso/sdw1	Vrn-H1	Vrn-H3		Legend
Arabidopsis homologue					PRR 7	GA20ox 3	AP1	FT1			Gene information
Barley Refseq1.0 gene name					HORVU2Hr1G013400.32	HORVU3Hr1G090980.3	HORVU5Hr1G095630.3	Horvu7H1G024610.1			Marker information
Chromosome					2H	3H	5H	7H
Position [in cM, Maurer et al. 2015]					23	108.4	125.5	34.3
Position [in bp, barley Refseq1.0]					29123785	634078038	599122941	39680381
Diagnostic iSelect SNP marker					i_BK_16	i_12_30924	i_11_10705	i_12_10218
Internal name					BK_16	BOPA2_12_30924	BOPA1_4795_782	BOPA2_12_10218
Source					Maurer et al. 2015	Maurer et al. 2015	Maurer et al. 2015	Maurer et al. 2015
Chromosome					2H	3H	5H	7H
Position [in cM, Maurer et al. 2015]					23	108.4	125.5	34.3
iSELECT diagnostic gene (barley RefSeq1.0)					HORVU2Hr1G013400.32	HORVU3Hr1G090440.4	HORVU5Hr1G095150.2	HORVU7Hr1G024670.1
Gene annotation diagnostic marker (barley Refseq1.0)					Pseudo-response regulator 7	NAC domain containing protein	Tetratricopeptide repeat protein 4 homolog	GDSL esterase/lipase
Position [in bp, barley RefSeq1.0]					29124351	631804839	597796795	40109823
Distance marker to flowering regulator gene [in bp]					566	-2273199	-1326146	429442
HEB-YIELD line	HEB familiy	HEB donor	Origin1)	Origin Group2)	Ppd-H1	denso/sdw1	Vrn-H1	Vrn-H3
HEB_01_032	01	HID003	Iraq	Iq-In	0	2	0	0		Legend
HEB_01_080	01	HID003	Iraq	Iq-In	0	2	0	2		0	Homozygous Barke allele
HEB_01_093	01	HID003	Iraq	Iq-In	2	2	0	0		1	Heterozygous
HEB_01_104	01	HID003	Iraq	Iq-In	2	0	0	0		2	Homozygous wild alleles
HEB_01_132	01	HID003	Iraq	Iq-In	0	0	0	0		NA	Missing value
HEB_02_040	02	HID004	Iraq	Iq-In	0	0	0	2
HEB_03_040	03	HID055	Turkey	T-NS	0	0	0	0
HEB_03_085	03	HID055	Turkey	T-NS	2	0	2	0
HEB_03_172	04	HID062	Turkey	T-G	0	2	0	0
HEB_04_112	04	HID062	Turkey	T-G	2	0	2	0
HEB_04_123	04	HID062	Turkey	T-G	2	2	0	0
HEB_04_135	04	HID062	Turkey	T-G	0	0	0	2
HEB_04_149	04	HID062	Turkey	T-G	0	2	0	2
HEB_05_043	05	HID065	Turkey	T-G	2	0	0	0
HEB_05_047	05	HID065	Turkey	T-G	2	0	0	2
HEB_06_116	06	HID069	Turkey	T-G	0	2	0	2
HEB_07_063	07	HID080	Turkey	T-G	0	0	2	0
HEB_07_107	07	HID080	Turkey	T-G	0	0	0	0
HEB_08_096	08	HID099	Syria	L-WS	2	0	0	2
HEB_08_165	08	HID099	Syria	L-WS	0	0	0	2
HEB_08_202	08	HID099	Syria	L-WS	0	0	2	2
HEB_09_033	09	HID101	Syria	L-WS	0	2	2	0
HEB_09_137	09	HID101	Syria	L-WS	0	0	2	0
HEB_09_163	09	HID101	Syria	L-WS	2	2	0	0
HEB_10_010	10	HID102	Syria	L-WS	0	2	0	0
HEB_10_172	10	HID102	Syria	L-WS	0	0	0	2
HEB_10_173	10	HID102	Syria	L-WS	2	0	0	0
HEB_10_184	10	HID102	Syria	L-WS	2	0	0	2
HEB_11_025	11	HID109	Syria	L-WS	0	2	0	2
HEB_11_098	11	HID109	Syria	L-WS	2	0	2	0
HEB_14_045	14	HID140	Iraq	Iq-In	0	2	2	2
HEB_15_082	15	HID144	Iran	In	2	0	0	2
HEB_15_094	15	HID144	Iran	In	0	2	2	0
HEB_16_064	16	HID219	Afghanistan	Asia	2	0	0	0
HEB_18_225	18	HID270	Iran	T-NS	2	0	2	2
HEB_19_076	19	HID294	Iran	In	2	0	0	0
HEB_20_062	20	HID295	Iran	T-NS	0	0	0	2
HEB_20_064	20	HID295	Iran	T-NS	0	0	2	2
HEB_21_011	21	HID357	Turkey	T-NS	2	0	2	0
HEB_21_141	21	HID357	Turkey	T-NS	0	0	2	0
HEB_21_160	21	HID357	Turkey	T-NS	0	2	0	0
HEB_21_184	21	HID357	Turkey	T-NS	0	2	0	2
HEB_22_003	22	HID358	Turkey	T-NS	2	0	0	2
HEB_22_014	22	HID358	Turkey	T-NS	2	2	0	2
HEB_22_022	22	HID358	Turkey	T-NS	2	0	2	0
HEB_22_123	22	HID358	Turkey	T-NS	0	0	2	2
HEB_25_014	25	HID386	Israel	I-J	0	2	0	0
HEB_25_020	25	HID386	Israel	I-J	2	2	0	0
Barke					0	0	0	0
No. of HEB-YIELD lines					48	48	48	48
No. of Barke genotypes					27	30	33	27
No. of heterozygous genotypes					0	0	0	0
No. of wild barley genotypes					21	18	15	21
Proportion of wild barley genotypes					0.4375	0.375	0.3125	0.4375

## Sheet: 1b)
Supplementary Table S1b. Sequence variants of flowering time genes Ppd-H1, Ppd-H2, sdw1 and Vrn-H1 in HEB-YIELD donors and control cultivars, based on exome capture sequence data a)
						Spring/winter type:	Spring	Spring	Spring	Spring	Spring	Spring	Spring	Spring	Spring	Winter	Winter	Winter	Winter	Winter	Winter	Wild	Wild	Wild	Wild	Wild	Wild	Wild	Wild	Wild	Wild	Wild	Wild	Wild	Wild	Wild	Wild	Wild	Wild	Wild	Wild	Wild	Wild	Wild	Wild	Wild
						Row number:	6	2	2	2	2	2	2	2	2	6	2	6	2	6	2	2	2	2	2	2	2	2	2	2	2	2	2	2	2	2	2	2	2	2	2	2	2	6	2	2		Variation to Morex
Variant No.	Flowering time gene	Variant ID b):	Chr	Position in genome (in bp) b)	Position inside gene (in bp) based on RefSeq 1.0 b)	Exon / intron and 5' / 3' UTR c)	Morex	Barke d)	Aurelia	Carlsberg II	Golden Promise	Irina	Kenia	Orphelia	Scarlett	Dea	Joy	Ketos	KW Cassia	Meridian	Wintmalt	HEB-F01 = HID003	HEB-F02 = HID004	HEB-F03 = HID055	HEB-F04 = HID062	HEB-F05 = HID065	HEB-F06 = HID069	HEB-F07 = HID080	HEB-F08 = HID099	HEB-F09 = HID101	HEB-F10 = HID102	HEB-F11 = HID109	HEB-F12 = HID114	HEB-F13 = HID138	HEB-F14 = HID140	HEB-F15 = HID144	HEB-F16 = HID219	HEB-F17 = HID249	HEB-F19 = HID294	HEB-F20 = HID295	HEB-F21 = HID357	HEB-F22 = HID358	HEB-F23 = HID359	HEB-F24 = HID380	HEB-F25 = HID386	ISR42-8		Pct. Barke = Morex	Pct. Spring barley = Morex
1	Ppd-H2	chr1H_514098199	chr1H	514098199	16	3' UTR	C	C	C	C	C	C	C	C	C	C	C	C	C	C	C	C	C	C	C	C	C	C	C	C	T	C	C	C	C	C	C	C	C	C	C	C	C	C	C	C		1	1
2	Ppd-H2	chr1H_514098322	chr1H	514098322	139	3' UTR	G	G	G	G	G	G	G	G	G	G	G	G	G	G	G	G	G	G	G	G	G	G	G	G	G	A	G	G	G	G	G	G	G	G	G	G	G	G	G	G		1	1
3	Ppd-H2	chr1H_514098364	chr1H	514098364	181	3' UTR	G	T	T	T	T	T	T	T	T	G	G	G	G	G	G	T	G	T	T	G	G	G	G	T	T	G	T	G	G	T	G	G	G	G	G	G	T	G	T	T		0	0
4	Ppd-H2	chr1H_514098393	chr1H	514098393	210	3' UTR	T	T	T	T	T	T	T	T	T	T	T	T	T	T	T	T	T	T	T	T	T	T	T	T	T	T	T	T	T	T	T	T	T	T	T	T	T		T	T		1	1
5	Ppd-H2	chr1H_514098631	chr1H	514098631	448	3' UTR	A	A	A	A	A	A	A	A	A	A	A	A	A	A	A	A	A	A	A	A	A	A	A	G,<*:DEL>	A	A	A	A	A	A	A	A	A	A	A	A	A	A	A	A		1	1
6	Ppd-H2	chr1H_514098691	chr1H	514098691	508	3' UTR	A	A	A	A	A	A	A	A	A	A	A	A	A	A	A	A	A	A	A	A	A	A	A	A	A	A	A	A	A	A	A	A	A	A	A	A	A	A	T	A		1	1
7	Ppd-H2	chr1H_514098702	chr1H	514098702	519	3' UTR	A	C		C		C	C	C	A/C	A	A	A		A	A	C	A	A	A	A	A	A	A	A	A	A	A	A	A	C	A	A	A	A	A	A	A	A	C	A		0	0
8	Ppd-H2	chr1H_514098848	chr1H	514098848	665	3' UTR	A																		A	A	A	G	A	A	A	A													A			n.est.	n.est.
9	Ppd-H2	chr1H_514099815	chr1H	514099815	1632	Exon 3	A																																		G							n.est.	n.est.
10	Ppd-H1	chr2H_29123784	chr2H	29123784	-1	Promoter	GCTCGACTCGA	GCTCGACTCGA	GCTCGACTCGA	GCTCGACTCGA	GCTCGACTCGA	GCTCGACTCGA	GCTCGACTCGA	GCTCGACTCGA	GCTCGACTCGA	GCTCGACTCGA	GCTCGACTCGA	GCTCGA,GCTCGACTCGACTCGA,G	GCTCGACTCGA	GCTCGACTCGA	GCTCGACTCGA	GCTCGACTCGA		GCTCGACTCGA									GCTCGACTCGA	GCTCGACTCGA		GCTCGACTCGA						GCTCGACTCGA	GCTCGACTCGA	GCTCGACTCGA		GCTCGACTCGA		1	1
11	Ppd-H1	chr2H_29123789	chr2H	29123789	4	5' UTR	A	A	A	A	A	A	A	A	A	A	A		A	A	A	A	A	A									A	A	A	T,<*:DEL>	A	A	A	A	A	A	A	A		A		1	1
12	Ppd-H1	chr2H_29123796	chr2H	29123796	11	5' UTR	TCGC	TCGC	TCGC	TCGC	TCGC/T,TCGCCGCCGC	TCGC	TCGC	TCGC	TCGC	TCGC	TCGC	TCGC	TCGC	TCGC	TCGC	TCGC	TCGC	TCGC									TCGC	TCGC	TCGC	TCGC	TCGC	TCGC	TCGC	TCGC	TCGC	TCGC	TCGC	TCGC		TCGC		1	0.875
13	Ppd-H1	chr2H_29123920	chr2H	29123920	135	5' UTR	T	T	T	T	T	T	T	T	T	T	T	T	T	T	T	T	T	T	T	T	T	C	T	T	C	T	T	T	T	T	T	T	T	T	T	T	T	T	T	T		1	1
14	Ppd-H1	chr2H_29123932	chr2H	29123932	147	5' UTR	A	A	A	A	A	A	A	A	A	A	A	A	A	A	A	A	A	A	A	A	A	A	A	A	A	A	A	A	A	A	A	A	A	A	A	G	A	A	A	A		1	1
15	Ppd-H1	chr2H_29123942	chr2H	29123942	157	5' UTR	A	A	A	A	A	A	A	A	A	G	A	G	G	G	A	G	G	G	G	G	G	G	G	G	G	G	G	A	G	G	G	G	G	G	G	G	G	G	G	G		1	1
16	Ppd-H1	chr2H_29124123	chr2H	29124123	338	5' UTR	TTG	TTG	TTG	TTG	TTG	TTG	TTG	TTG	TTG	TTG	TTG	TTG	TTG	TTG	TTG	TTG	TTG	TTG	TTG	TTG	TTG	TTG	TTG	TTG		TTG	TTG	TTG	TTG	T	TTG	TTG	TTG	TTG	TTG	TTG	TTG	TTG		TTG		1	1
17	Ppd-H1	chr2H_29124127	chr2H	29124127	342	5' UTR	GTGT	GTGT	GTGT	GTGT	GTGT	GTGT	GTGT	GTGT	GTGT	GTGT	GTGT	GTGT		GTGT	GTGT	GTGT/GTTGT,GTTTGT,G	GTGT	GTGT									GTGT	GTGT	GTGT	GTGT	GTGT	GTGT	GTGT	GTGT	GTGT	GTGT	GTGT	GTGT				1	1
18	Ppd-H1	chr2H_29124128	chr2H	29124128	343	5' UTR	TG	TG	TG	TG	TG	TG	TG	TG	TG	T,<*:DEL>	TG	TG	T,<*:DEL>	T,<*:DEL>	TG	TG/T,<*:DEL>	TG	TG	TG	T,<*:DEL>	TG	T,<*:DEL>	TG	T,<*:DEL>	T,<*:DEL>	TG	TG	TG	TG	TG	TG	TG	TG	TG	TG	TG	T,<*:DEL>	T,<*:DEL>	T,<*:DEL>	T,<*:DEL>		1	1
19	Ppd-H1	chr2H_29124129	chr2H	29124129	344	5' UTR	G	G	G	G	G	G	G	G	G	G	G	G	G	G	G	G/T,<*:DEL>	G	T,<*:DEL>	G	G	G	G	G	G		G	T,<*:DEL>	G	G	G	G	G	G	G	G	T,<*:DEL>	G	G		G		1	1
20	Ppd-H1	chr2H_29124198	chr2H	29124198	413	5' UTR	G	G	G	G	G	G	G	G	G	G	G	G	G	G	G	G	G	G	G	G	G	G	G	G	G	G	G	G	G	G	G	C	G	G	G	G	G	G	G	G		1	1
21	Ppd-H1	chr2H_29124214	chr2H	29124214	429	Exon 2	C	C	C	C	C	C	C	C	C	C	C	C	C	C	C	C	C	C	C	C	C	C	C	C	C	C	C	C	C	C	T	C	C	C	C	C	C	C	C	C		1	1
22	Ppd-H1	chr2H_29124236	chr2H	29124236	451	In.	G	G	G	G	G	G	G	G	G	G	G	G	G	G	G	G	G	G	G	G	G	G	G	G	G	G	G	G	G	C	G	G	G	G	G	G	G	G	G	G		1	1
23	Ppd-H1	chr2H_29124245	chr2H	29124245	460	In.	C	C	C	C	C	C	C	C	C	C	C	C	C	C	C	C	C	C	C	C	C	C	C	C	C	C	C	C	C	A	C	C	C	C	C	C	C	C	C	C		1	1
24	Ppd-H1	chr2H_29124254	chr2H	29124254	469	In.	G	G	G	G	G	G	G	G	G	G	G	G	G	G	G					GCTGCTGATA,GCTGCTCATA		GCTGCTGATA,GCTGCTCATA	G	GCTGCTGATA,GCTGCTCATA	GCTGCTGATA,GCTGCTCATA		G	G			G	G		G		G	G	G	GCTGCTGATA,GCTGCTCATA	G		1	1
25	Ppd-H1	chr2H_29124273	chr2H	29124273	488	In.	G	G	G	G	G	G	G	G	G	G	G	G	G	G	G	G		G	C	G	G	G		G	G	C	G	G	C	G		C	C		C	G	G	G	G	G		1	1
26	Ppd-H1	chr2H_29124348	chr2H	29124348	563	Exon 3	TCAG	TCAG		TCAG	TCAG	TCAG/T	TCAG	TCAG	TCAG	TCAG	TCAG	TCAG	TCAG	TCAG	TCAG	TCAG	TCAG	TCAG	TCAG	TCAG	TCAG	TCAG	TCAG	TCAG	TCAG	TCAG	TCAG	TCAG	TCAG	TCAG	TCAG	TCAG	TCAG	TCAG	TCAG	TCAG	TCAG	TCAG	TCAG	TCAG		1	0.857143
27	Ppd-H1	chr2H_29124351	chr2H	29124351	566	Exon 3	G	G		G	G		G	G	G	C,<*:DEL>	G	C,<*:DEL>	C,<*:DEL>	C,<*:DEL>	G	C,<*:DEL>	C,<*:DEL>	C,<*:DEL>	C,<*:DEL>	C,<*:DEL>	C,<*:DEL>	C,<*:DEL>	C,<*:DEL>	C,<*:DEL>	C,<*:DEL>	C,<*:DEL>	C,<*:DEL>	G	C,<*:DEL>	C,<*:DEL>	C,<*:DEL>	C,<*:DEL>	C,<*:DEL>	C,<*:DEL>	C,<*:DEL>	C,<*:DEL>	C,<*:DEL>	C,<*:DEL>	C,<*:DEL>	C,<*:DEL>		1	1
28	Ppd-H1	chr2H_29124533	chr2H	29124533	748	In.	A	A	A	A	A	A	A	A	A	T	A	A	T	T	A	A	A	A	A	A	A	A	A	A	A	A	A	A	A	A	A	A	A	A	A	A	A	T	A	A		1	1
29	Ppd-H1	chr2H_29124560	chr2H	29124560	775	In.	A	A		A	A	A	A	A	A		A	A	ATACTG,G		A	A	ATACTG,G	ATACTG,G	ATACTG,G	ATACTG,G	A	ATACTG,G	ATACTG,G	ATACTG,G	ATACTG,G	ATACTG,G	ATACTG,G	A	ATACTG,G	A	ATACTG,G	ATACTG,G	ATACTG,G	ATACTG,G	ATACTG,G	ATACTG,G	A		ATACTG,G	A		1	1
30	Ppd-H1	chr2H_29124597	chr2H	29124597	812	In.	C	C	C	C	C	C	C	C	C	T	C	T	T	T	C	T	T	T	T	T	T	T	T	T	T	T	T	C	T	T	T	T	T	T	T	T	T	T	T	T		1	1
31	Ppd-H1	chr2H_29124604	chr2H	29124604	819	In.	T	T	T	T	T	T	T	T	T	T	T	T	T	T	T	T	T	T	T	T	T	T	T	T	T	T	T	T	T	T	T	T	T	T	T	T	C	T	T	C		1	1
32	Ppd-H1	chr2H_29124624	chr2H	29124624	839	Exon 4	C	C	C	C	C	C	C	C	C	T	C	C	T	T	C	C	C	C	C	C	C	C	C	C	C	C	C	C	C	C	C	C	C	C	C	C	C	T	C	C		1	1
33	Ppd-H1	chr2H_29124736	chr2H	29124736	951	Exon 4	G	G	G	G	G	G	G	G	G	G	G	G	G	G	G	G	G	G	G	G	G	G	G	G	G	G	G	G	G	A	G	G	G	G	G	G	G	G	G	G		1	1
34	Ppd-H1	chr2H_29124759	chr2H	29124759	974	Exon 4	C	C	C	C	C	C	C	C	C	C	C	C	C	C	C	C	G	C	G	C	C	G	G	C	G	G	C	C	G	C	G	G	G	G	G	G	C	C	C	C		1	1
35	Ppd-H1	chr2H_29124828	chr2H	29124828	1043	In.	C	C	C	C	C	C	C	C	C	C	C	C	C	C	C	T	C	C	C	C	T	C	C	C	C	C	C	C	C	C	C	C	C	C	C	C	C	C	C	C		1	1
36	Ppd-H1	chr2H_29124833	chr2H	29124833	1048	In.	C	C	C	C	C	C	C	C	C	C	C	G	C	C	C	G	G	G	G	G	G	G	G	G	G	G	G	C	G	G	G	G	G	G	G	G	C	C	G	C		1	1
37	Ppd-H1	chr2H_29124849	chr2H	29124849	1064	In.	C	C	C	C	C	C	C	C	C	T	C	T	T	T	C	T	T	T	T	T	T	T	T	T	T	T	T	C	T	T	T	T	T	T	T	T	T	T	T	T		1	1
38	Ppd-H1	chr2H_29124887	chr2H	29124887	1102	Exon 5	C	C	C	C	C	C	C	C	C	C	C	T,G	C	C	C	C	C	T,G									T,G	C	C	C	C	C	C	C	C	C	C	C		C		1	1
39	Ppd-H1	chr2H_29124902	chr2H	29124902	1117	Exon 5	C	C	C	C	C	C	C	C	C	G	C	G	G	G	C	G	G	G	G	G	G	G	G	G	G	G	G	C	G	G	G	G	G	G	G	G	G	G	G	G		1	1
40	Ppd-H1	chr2H_29125017	chr2H	29125017	1232	In.	C	C	C	C	C	C	C	C	C	A	C	C	A	A	C	C	C	C	C	C	C	C	C	C	C	C	C	C	C	C	C	C	C	C	C	C	A	A	C	A		1	1
41	Ppd-H1	chr2H_29125078	chr2H	29125078	1293	In.	T	T	T	T	T	T	T	T	T	T	T	T	T	T	T	T	T	T	T	T	T	T	T	T	T	T	T	T	T	C	T	T	T	T	T	T	T	T	T	T		1	1
42	Ppd-H1	chr2H_29125151	chr2H	29125151	1366	In.	C	C	C	C	C	C	C	C	C	T	C	T	T	T	C	T	T	T	T	T	T	T	T	T	T	T	T	C	T	T	T	T	T	T	T	T	T	T	T	T		1	1
43	Ppd-H1	chr2H_29125177	chr2H	29125177	1392	In.	C	C	C	C	C	C	C	C	C	C	C	C	C	C	C	C	T,A	C	T,A	C	C	T,A	T,A	C	T,A	T,A	C	C	T,A	C	T,A	T,A	T,A	T,A	T,A	T,A	C	C	C	C		1	1
44	Ppd-H1	chr2H_29125236	chr2H	29125236	1451	Exon 6	C	C	C	C	C	C	C	C	C	C	C	C	C	C	C	C	G	C	G	C	C	G	G	C	G	G	C	C	G	C	G	G	G	G	G	G	C	C	C	C		1	1
45	Ppd-H1	chr2H_29125350	chr2H	29125350	1565	In.	A	A	A	A	A	A	A	A	A	C	A	A	C	C	A	A	A	A	A	A	A	A	A	A	A	A	A	A	A	A	A	A	A	A	A	A	A	C	A	A		1	1
46	Ppd-H1	chr2H_29125365	chr2H	29125365	1580	In.	CT	CT	CT	CT	CT	CT	CT	CT	CT	CT	CT	CT	CT	CT	CT	CT	CT	CT	CT	CT	CT	CT	CT	CT	CT	CT	CT	CT	CT		CT	CT	CT	CT	CT	CT	CT	CT	CT	CT		1	1
47	Ppd-H1	chr2H_29125410	chr2H	29125410	1625	In.	C	C	C	C	C	C	C	C	C	C	C	C	C	C	C	C	C	C	C	C	C	C	C	C	C	C	C	C	C	A	C	C	C	C	C	C	C	C	C	C		1	1
48	Ppd-H1	chr2H_29125526	chr2H	29125526	1741	In.	G	G	G	G	G	G	G	G	G	G	G	G	G	G	G	G	G	G	G	G	G	C	G	G	C	G	G	G	G	G	G	G	G	G	G	G	G	G	G	G		1	1
49	Ppd-H1	chr2H_29125598	chr2H	29125598	1813	In.	G	G	G	G	G	G	G	G	G	G	G	G	G	G	G	G	G	G	G	G	G	G	G	G	G	G	G	G	G	G	G	G	G	G	G	G	C	G	G	C		1	1
50	Ppd-H1	chr2H_29125622	chr2H	29125622	1837	In.	G	G	G	G	G	G	G	G	G	G	G	G	G	G	G	G	G	G	G	G	G	G	G	G	G	G	G	G	G	T	G	G	G	G	G	G	G	G	G	G		1	1
51	Ppd-H1	chr2H_29125743	chr2H	29125743	1958	In.	A	A	A	A	A	A	A	A	A	C	A	C	C	C	A	C	C	C	C	C	C	C	C	C	C	C	C	A	C	C	C	C	C	C	C	C	C	C	C	C		1	1
52	Ppd-H1	chr2H_29125815	chr2H	29125815	2030	Exon 7	C	C	C	C	C	C	C	C	C	C	C	C	C	C	C	T	C	C	C	C	T	C	C	C	C	C	C	C	C	C	C	C	C	C	C	C	C	C	C	C		1	1
53	Ppd-H1	chr2H_29125928	chr2H	29125928	2143	Exon 7	C	C	C	C	C	C	C	C	C	C	C	C	C	C	C	C	C	C	C	C	C	C	C	C	C	C	C	C	C	C	C	C	C	C	C	G	C	C	C	C		1	1
54	Ppd-H1	chr2H_29125962	chr2H	29125962	2177	Exon 7	C	C	C	C	C	C	C	C	C	C	C	C	C	C	C	C	C	C	C	C	C	C	C	C	C	C	C	C	C	A	C	C	C	C	C	C	C	C	C	C		1	1
55	Ppd-H1	chr2H_29126025	chr2H	29126025	2240	In.	T	T	T	T	T	T	T	T	T	C	T	T	C	C	T	C	T	T	T	T	C	T	T	T	T	T	T	T	T	T	T	T	T	T	T	T	C	C	T	C		1	1
56	Ppd-H1	chr2H_29126074	chr2H	29126074	2289	Exon 8	A	A	A	A	A	A	A	A	A	A	A	A	A	A	A	A	A	A									A	A	A	G,AAG	A	A	A	A	A	A	A	A		A		1	1
57	Ppd-H1	chr2H_29126085	chr2H	29126085	2300	Exon 8	A	A	A	A	A	A	A	A	A	A	A	A	A	A	A	A	G	A	G	A	A	A	G	A	A	G	A	A	G	A	G	G	G	G	G	G	A	A	A	A		1	1
58	Ppd-H1	chr2H_29126139	chr2H	29126139	2354	Exon 8	C	C	C	C	C	C	C	C	C	C	C	C	C	C	C	C	T	C	T	C	C	C	T	C	C	T	C	C	T	C	T	C	T	T	T	T	C	C	C	C		1	1
59	Ppd-H1	chr2H_29126143	chr2H	29126143	2358	Exon 8	C																		C		C	C	C		C	C																n.est.	n.est.
60	Ppd-H1	chr2H_29126220	chr2H	29126220	2435	Exon 8	A	A	A	A	A	A	A	A	A	A	A	A	A	A	A	A	A	A	A	A	A	A	A	A	A	A	A	A	A	G	A	A	A	A	A	A	A	A	A	A		1	1
61	Ppd-H1	chr2H_29126261	chr2H	29126261	2476	Exon 8	T	T	T	T	T	T	T	T	T	T	T	T	T	T	T	T	C	T	C	T	T	T	T	T	T	C	T	T	C	T	T	T	T	T	T	T	T	T	T	T		1	1
62	Ppd-H1	chr2H_29126332	chr2H	29126332	2547	Exon 8	G	G	G	G	G	G	G	G	G	A	G	A	A	A	G	A	A	A	A	A	A	A	A	A	A	A	A	G	A	A	A	A	A	A	A	A	A	A	A	A		1	1
63	Ppd-H1	chr2H_29126335	chr2H	29126335	2550	Exon 8	G																			G	G	G		G	G														G			n.est.	n.est.
64	Ppd-H1	chr2H_29126336	chr2H	29126336	2551	Exon 8	T	T	T	T	T	T	T	T	T	C	T	C	C	C	T	C	C	C	C	C	C	C	C	C	C	C	C	T	C	C	C	C	C	C	C	C	C/T	C	C	C		1	1
65	Ppd-H1	chr2H_29126350	chr2H	29126350	2565	Exon 8	C	C	C	C	C	C	C	C	C	C	C	C	C	C	C	C	C	C	C	C	C	C	C	C	C	C	C	C	C	C/A	C	C	C	C	C	C	C	C	C	C		1	1
66	Ppd-H1	chr2H_29126455	chr2H	29126455	2670	Exon 8	G	G	G	G	G	G	G	G	G	G	G	G	G	G	G	G	G	G	G	G	G	T	G	G	T	G	G	G	G	G	G	G	G	G	G	G	G	G	G	G		1	1
67	Ppd-H1	chr2H_29126530	chr2H	29126530	2745	In.	C	C	C	C	C	C	C	C	C	T	C	C	T	T	C	C	T	C	T	C	C	T	T	C	T	T	C	C	T	C	T	T	T	T	T	T	C	T	C	C		1	1
68	Ppd-H1	chr2H_29126590	chr2H	29126590	2805	Exon 9	A	A	A	A	A	A	A	A	A	A	A	A	A	A	A	A	A	A	A	A	A	A	A	A	A	A	A	A	A	G	A	A	A	A	A	A	A	A	A	A		1	1
69	Ppd-H1	chr2H_29126612	chr2H	29126612	2827	Exon 9	C	C	C	C	C	C	C	C	C	C	C	C	C	C	C	C	C	C	C	C	C	T	C	C	T	C	C	C	C	C	C	C	C	C	C	C	C	C	C	C		1	1
70	Ppd-H1	chr2H_29126622	chr2H	29126622	2837	Exon 9	T	T	T	T	T	T	T	T	T	T	T	T	T	T	T	T	C	T	C	T	T	T	C	T	T	C	T	T	C	T	C	C	C	C	C	C	T	T	T	T		1	1
71	Ppd-H1	chr2H_29126627	chr2H	29126627	2842	Exon 9	C	C	C	C	C	C	C	C	C	C	C	C	C	C	C	C	T	C	T	C	C	C	T	C	C	T	C	C	T	C	T	T	T	T	T	T	C	C	C	C		1	1
72	Ppd-H1	chr2H_29126643	chr2H	29126643	2858	Exon 9	G	G	G	G	G	G	G	G	G	G	G	G	G	G	G	G	G	G	G	G	G	G	G	G	G	G	G	G	G	A	G	G	G	G	G	G	G	G	G	G		1	1
73	Ppd-H1	chr2H_29126650	chr2H	29126650	2865	Exon 9	C	C	C	C	C	C	C	C	C	C	C	C	C	C	C	C	C	C	C	C	C	C	C	C	C	C	C	C	C	T	C	C	C	C	C	C	C	C	C	C		1	1
74	Ppd-H1	chr2H_29126657	chr2H	29126657	2872	Exon 9	G	G	G	G	G	G	G	G	G	G	G	A	G	G	G	G	A	A	A	A	G	G	A	A	G	A	A	G	A	G	A	A	A	A	A	A	G	G	A	G		1	1
75	Ppd-H1	chr2H_29126717	chr2H	29126717	2932	Exon 9	C	C	C	C	C	C	C	C	C	C	C	C	C	C	C	C	C	C	C	C	C	C	C	C	C	C	C	C	C	T	C	C	C	C	C	C	C	C	C	C		1	1
76	Ppd-H1	chr2H_29126792	chr2H	29126792	3007	Exon 9	G	T		T	T	T	G		T	G	T	G	G	G	T	G	G	G	G	G	G	G	G	G	G	G	G	G	G	G	G	G	G	G	G	G	G	G	G	G		0	0.166667
77	Ppd-H1	chr2H_29126795	chr2H	29126795	3010	Exon 9	G	G		G	G	G	G		G	G	G	G	G	G	G	G	G	G	G	G	G	G	G	G	G	G	G	G	G	A	G	G	G	G	G	G	G	G	G	G		1	1
78	Ppd-H1	chr2H_29126802	chr2H	29126802	3017	Exon 9	C	C		C	C	C	C		C	T	C	C	C/T	T	C	C	C	C	C	C	C	C	C	C	C	C	C	C	C	C	C	C	C	C	C	C	C	C	C	C		1	1
79	Ppd-H1	chr2H_29126824	chr2H	29126824	3039	Exon 9	C	C	C	C	C	C	C	C	C	C	C	C	C	C	C	C	G,<*:DEL>	C	G,<*:DEL>	C	C	C	G,<*:DEL>	C	C	G,<*:DEL>	C	C	G,<*:DEL>	C	G,<*:DEL>	G,<*:DEL>	G,<*:DEL>	G,<*:DEL>	G,<*:DEL>	G,<*:DEL>	C	C	C	C		1	1
80	Ppd-H1	chr2H_29126825	chr2H	29126825	3040	Exon 9	G	G	G	G	G	G	G	G	G	G	G	A	G	G	G	G	G	G	G	G	G	G	G	G	G	G	G	G	G	G	G	G	G	G	G	G	G	G	G	G		1	1
81	Ppd-H1	chr2H_29126843	chr2H	29126843	3058	Exon 9	C	C	C	C	C	C	C	C	C	T	C	C	T	T	C	T	C	C	C	C	T	C	C	C	C	C	C	C	C	C	C	C	C	C	C	C	T	T	C	T		1	1
82	Ppd-H1	chr2H_29126870	chr2H	29126870	3085	Exon 9	C	C	C	C	C	C	C	C	C	C	C	C	C	C	C	C	C	C	C	C	C	C	C	C	C	C	C	C	C	T	C	C	C	C	C	C	C	C	C	C		1	1
83	Ppd-H1	chr2H_29126873	chr2H	29126873	3088	Exon 9	TGCAGCAGCA	TGCAGCAGCA	TGCAGCAGCA	TGCAGCAGCA	TGCAGCAGCA	TGCAGCAGCA	TGCAGCAGCA	TGCAGCAGCA	TGCAGCAGCA	TGCAGCAGCA	TGCAGCAGCA	TGCAGCAGCA	TGCAGCAGCA	TGCAGCAGCA	TGCAGCAGCA	TGCAGCAGCA	TGCAGCAGCAGCA,TGCAGCA,T,TGCAGCAGCAGCAGCA	TGCAGCAGCA									TGCAGCAGCA	TGCAGCAGCA	TGCAGCAGCAGCA,TGCAGCA,T,TGCAGCAGCAGCAGCA		TGCAGCAGCAGCA,TGCAGCA,T,TGCAGCAGCAGCAGCA	TGCAGCAGCAGCA,TGCAGCA,T,TGCAGCAGCAGCAGCA	TGCAGCAGCAGCA,TGCAGCA,T,TGCAGCAGCAGCAGCA	TGCAGCAGCAGCA,TGCAGCA,T,TGCAGCAGCAGCAGCA	TGCAGCAGCAGCA,TGCAGCA,T,TGCAGCAGCAGCAGCA	TGCAGCAGCA/TGCAGCAGCAGCA,TGCAGCA,T,TGCAGCAGCAGCAGCA	TGCAGCAGCA	TGCAGCAGCA		TGCAGCAGCA		1	1
84	Ppd-H1	chr2H_29126874	chr2H	29126874	3089	Exon 9	GCA	GCA	GCA	GCA	GCA		GCA	GCA	GCA	GCA	GCA	GCA	GCA	GCA	GCA	GCA		GCA		GCA	GCA	GCA		GCA	GCA		GCA	GCA		G,<*:DEL>							GCA	GCA	GCA	GCA		1	1
85	Ppd-H1	chr2H_29126877	chr2H	29126877	3092	Exon 9	GC	GC	GC	GC	GC	GC	GC	GC	GC	GC	GC	GC	GC	GC	GC	GC	GC	GC	GC	GC	GC	GC	GC	GC	GC	GC	GC	GC	GC	G,GCAAC,<*:DEL>	GC	GC	GC	GC	GC	GC	GC	GC	GC	GC		1	1
86	Ppd-H1	chr2H_29126950	chr2H	29126950	3165	Exon 9	T	T	T	T	T	T	T		T	T	T	T	T	T	T	T	T	T	T	T	T	T	T	T	T	T	T	T	T	C	T	T	T	T	T	T	T	T	T	T		1	1
87	Ppd-H1	chr2H_29127002	chr2H	29127002	3217	Exon 9	G	G	G	G	G	G	G	G	G	G	G	G	G	G	G	G	A	G	A	G	G	G	A	G	G	A	G	G	A	G	A	A	A	A	A	A	G	G	G	G		1	1
88	Ppd-H1	chr2H_29127021	chr2H	29127021	3236	Exon 9	A	A	A	A	A	A	A	A	A	G	A	G	G	G	A	G	G	G	G	G	G	G	G	G	G	G	G	A	G	G	G	G	G	G	G	G	G	G	G	G		1	1
89	Ppd-H1	chr2H_29127087	chr2H	29127087	3302	Exon 9	ACTGCTGCTG	ACTGCTGCTG	ACTGCTGCTG	ACTGCTGCTG/ACTGCTG,A,ACTGCTGCTGCTG	ACTGCTGCTG	ACTGCTGCTG	ACTGCTGCTG/ACTGCTG,A,ACTGCTGCTGCTG	ACTGCTGCTG	ACTGCTGCTG	ACTGCTGCTG	ACTGCTGCTG	ACTGCTGCTG	ACTGCTGCTG	ACTGCTGCTG	ACTGCTGCTG/ACTGCTG,A,ACTGCTGCTGCTG	ACTGCTGCTG	ACTGCTGCTG	ACTGCTGCTG									ACTGCTGCTG	ACTGCTGCTG	ACTGCTGCTG		ACTGCTGCTG	ACTGCTGCTG	ACTGCTGCTG/ACTGCTG,A,ACTGCTGCTGCTG	ACTGCTGCTG	ACTGCTGCTG/ACTGCTG,A,ACTGCTGCTGCTG	ACTGCTGCTG		ACTGCTGCTG				1	0.75
90	Ppd-H1	chr2H_29127102	chr2H	29127102	3317	Exon 9	G	G	G	G	G	G	G	G	G	G	G	A	G	G	G	G	G	A	G	A	G	G	G	A	G	G	A	G	G	G	G	G	G	G	G	G	G	G	A	G		1	1
91	Ppd-H1	chr2H_29127143	chr2H	29127143	3358	Exon 9	T	T	T	T	T	T	T	T	T	T	T	T	T	T	T	T	T	T	T	T	T	T	T	T	T	T	T	T	T	C	T	T	T	T	T	T	C	T	T	C		1	1
92	Ppd-H1	chr2H_29127221	chr2H	29127221	3436	Exon 9	C	C	C	C	C	C	C	C	C	C	C	C	C	C	C	C	C	C	C	C	C	C	C	C	C	C	C	C	C	T	C	C	C	C	C	C	T	C	C	T		1	1
93	Ppd-H1	chr2H_29127270	chr2H	29127270	3485	In.	GTTC																		GTTC	GTTC	GTTC	GTTC	GTTC		GTTC	GTTC													GTTC			n.est.	n.est.
94	Ppd-H1	chr2H_29127354	chr2H	29127354	3569	Exon 10	C	C	C	C	C	C	C	C	C	C	C	T	C	C	C	C	C	C	C	C	C	C	C	C	C	C	C	C	C	C	C	C	C	C	C	C	C	C	C	C		1	1
95	Ppd-H1	chr2H_29127357	chr2H	29127357	3572	Exon 10	G	G	G	G	G	G	G		G	G	G	G	G	G	G	G	G	G	G	G	G	G	G	G	G	G	G	G	G	G	G	G	G	G	G	G	G	A	G	G		1	1
96	Ppd-H1	chr2H_29127371	chr2H	29127371	3586	Exon 10	A	A	A	A	A	A	A	A	A	A	A	A	A	A	A	A	A	A	A	A	A	A	A	A	A	A	A	A	A	A	A	A	A	A	A	A	G	A	A	A		1	1
97	Ppd-H1	chr2H_29127381	chr2H	29127381	3596	Exon 10	T	T	T	T	T	T	T	T	T	G	T	G	G	G	T	T/G	G	G	G	G	G	G	G	G	G	G	G	G	G	G	G	G	G	T/G	G	G	G	G	G	G		1	1
98	Ppd-H1	chr2H_29127407	chr2H	29127407	3622	Exon 10	G	G	G	G	G	G	G	G	G	G	G	G	G	G	G	G	G	G	G	G	G	G	G	G	G	G	G	G	G	A	G	G	G	G	G	G	G	G	G	G		1	1
99	Ppd-H1	chr2H_29127414	chr2H	29127414	3629	Exon 10	A	A	A	A	A	A	A	A	A	G	A	G	G	G	A	G	G	G	G	G	G	G	G	G	G	G	G	A	G	G	G	G	G	G	G	G	G	G	G			1	1
100	Ppd-H1	chr2H_29127528	chr2H	29127528	3743	3' UTR	GGAA	GGAA	GGAA	GGAA	GGAA	GGAA	GGAA	GGAA	GGAA	G	GGAA	GGAA	G	G	GGAA	GGAA	G	GGAA	G	GGAA	GGAA	GGAA	G	GGAA	GGAA	G	GGAA	GGAA	G	GGAA	G	G	G	G	G	G	GGAA	G	GGAA	GGAA		1	1
101	Ppd-H1	chr2H_29127606	chr2H	29127606	3821	3' UTR	G	G	G	G	G		G	G	G	C	G	C	C	C	G	C		C	C	C	C	C	C	C	G	C	C	G	C	G	C	C			C	G/C	C	C	C	G		1	1
102	Ppd-H1	chr2H_29127608	chr2H	29127608	3823	3' UTR	G	G	G	G	G		G	G	G	A	G	G	A	A	G	G		G	A	G	G	A	A	G	G	A	G	G	A	G	A	A			A	G/A	A	A	G	G		1	1
103	Ppd-H1	chr2H_29127621	chr2H	29127621	3836	3' UTR	G	G	G	G	G		G	G	G	G	G	G	G	G	G	G		G	C	G	G	G	C	G	G	C	G	G	C	G	C	C			C	C	G	G	G	G		1	1
104	Ppd-H1	chr2H_29127624	chr2H	29127624	3839	3' UTR	G	G	G	G	G		G	G	G	C	G	G	C	C	G	G		G	C	G	G	C	C	G	G	C	G	G	C	G	C	C			C	C	C	C	G	G		1	1
105	Ppd-H1	chr2H_29127630	chr2H	29127630	3845	3' UTR	T	T	T	T	T	T	T	T	T	T	T	T	T	T	T	T	T	T	T	T	T	T	T	T	C	T	T	T	T	T	T	T	T	T	T	T	T	T	T	C		1	1
106	Ppd-H1	chr2H_29127644	chr2H	29127644	3859	3' UTR	G	G	G	G	G	G	G	G	G	G	G	G	G	G	G	G		G	A	G	G	G	A	G	A	A	G	G	A	G	A	A			A	A	G	G	G	A		1	1
107	Ppd-H1	chr2H_29127666	chr2H	29127666	3881	3' UTR	T	T	T	T	T	T	C	T	T	T	T	T	T	T	T	T	T	T	T	T	T	T	T	T	T	T	T	T	T	T	T	T	T	T	T	T	T	T	T	T		1	0.875
108	Ppd-H1	chr2H_29127695	chr2H	29127695	3910	3' UTR	C	C	C	C	C	C	C	C	C	C	C	A	C	C	C	C	C	C	C	C	C	C	C	C	C	C	C	C	C	C	C	C	C	C	C	C	C	C	C	C		1	1
109	Ppd-H1	chr2H_29127707	chr2H	29127707	3922	3' UTR	T	T	T	T	T	T	T	T	T	T	T	C,<*:DEL>	T	T	T	C,<*:DEL>	T	C,<*:DEL>									C,<*:DEL>	T	T	T	T	T	T	T	T	T	T	T		T		1	1
110	Ppd-H1	chr2H_29127726	chr2H	29127726	3941	3' UTR	G	G	G	G	G	G	G	G	G	G	G	G	G	G	G	G	G	G	G	G	G	G	G	G	G	G	G	G	G	G	G	T	G	G	G	G	G	G	G	G		1	1
111	Ppd-H1	chr2H_29127733	chr2H	29127733	3948	3' UTR	A	A	A	A	A	A	A	A	A	A	A	A	A	A	A	A	A	A	A	A	A	A	A	A	A	A	A	A	A	A	A	A	A	A	A	A	G	A	A	A		1	1
112	Ppd-H1	chr2H_29127760	chr2H	29127760	3975	3' UTR	A	A	A	A	A	A	A	A	A	G	A	G	G	G	A	G	G	G	G	G	G	G	G	G	G	G	G	A	G	G	G	G	G	G	G	G	G	G	G	G		1	1
113	Ppd-H1	chr2H_29127826	chr2H	29127826	4041	3' UTR	T	T	T	T	T	T	T		T	C	T	T	C	C	T	T	T	T	T	T	T	T	T	T	T	T	T	T	T	T	T	T	T	T	T	T	T	C	T	T		1	1
114	Ppd-H1	chr2H_29127831	chr2H	29127831	4046	3' UTR	G	G		G	G	G	G		G	G	G	G	G	G	G	A	G	G	G	G	A	G	G	G	G	G	G	G	G	G	G	G	G	G	G	G	G	G	G	G		1	1
115	Ppd-H1	chr2H_29127866	chr2H	29127866	4081	3' UTR	T	T	T	T	T		T		T	T	T	T	T	T	T	T	T	T	T	T	T	T	T	T	T	T	T	T	T	G	T	T	T	T	T	T	T	T	T	T		1	1
116	Ppd-H1	chr2H_29127871	chr2H	29127871	4086	3' UTR	C	C	C	C	C		C		C	T	C	T	T	T	C	T	T	T	T	T	T	T	T	T	T	T	T	C	T	T	T	C/T	T	T	T	T	T	T	T	T		1	1
117	sdw1	chr3H_634078056	chr3H	634078056	18	3' UTR	T	T	T	T	T	T	T	T	T	T	T	T	T	T	T	T	T	T/TATATTA	T	T	T	T	T	T	T	T	T	T	T	T	T	T	T	T	T	T	T	T	T			1	1
118	sdw1	chr3H_634078072	chr3H	634078072	34	3' UTR	TTA																				TTA	TTA/TTATATA,TTATA,T,TTAATATTATA,TTATATATA,TTATATATATA	TTA																			n.est.	n.est.
119	sdw1	chr3H_634078073	chr3H	634078073	35	3' UTR	T				T	T	T	T	T		T			T	T	T				T	T		T						T	T		T	T	T	T	T						n.est.	1
120	sdw1	chr3H_634078074	chr3H	634078074	36	3' UTR	A		A		A	A	A	A	A		A			A	A	A		A	A	A	A	A	A	A	A	A			A	A	A	A	A	A	A	A	A	A	A	A		n.est.	1
121	sdw1	chr3H_634078088	chr3H	634078088	50	3' UTR	A	A	A	A	A	A	A	A	A	A	A	A	A	A	A	A	A	A	A	A	G	A	A	A	A	A	A	A	A	A	A	G	G	G	G	G	A	A	A	A		1	1
122	sdw1	chr3H_634078121	chr3H	634078121	83	3' UTR	T	T	T	T	T	T	T	T	T	T	T	T	T	T	T	T	T	T	T	T	T	T/C	T	T	T	T	T	T	T	T	T	T	T	T	T	T	T	T	T	T		1	1
123	sdw1	chr3H_634078184	chr3H	634078184	146	3' UTR	C	C	C	C	C	C	C	C	C	C	C	C	C	C	C	C	C	C	G	C	C	C	C	C	C	C	C	C	C	C	C	C	C	C	C	C	C	C	C	C		1	1
124	sdw1	chr3H_634078225	chr3H	634078225	187	3' UTR	TC	TC	TC	TC	TC	TC	TC	TC	TC	TC	TC	TC	TC	TC	TC	TC	TC	T	TC	TC	TC	TC	TC	TC	TC	TC	TC	TC	TC	TC	TC	TC	TC	TC	TC	TC	TC	TC	TC	TC		1	1
125	sdw1	chr3H_634078243	chr3H	634078243	205	3' UTR	C	C	C	C	C	C	C	C	C	C	C	C	C	C	C	C	C	C	C	C	C	C	C	C	C	T	C	C	C	C	C	C	C	C	C	C	C	C	C	C		1	1
126	sdw1	chr3H_634078244	chr3H	634078244	206	3' UTR	C	C	C	C	C	C	C	C	C	C	C	C	C	C	C	C	C	C	C	C	C	C	C	C	C	C	C	C	C	C	C	C	C	C	C	C	C	T	C	T/C		1	1
127	sdw1	chr3H_634078247	chr3H	634078247	209	3' UTR	C	C	C	C	C	C	C	C	C	C	C	C	C	C	C	C	C	C	C	C	C	C	C	C	C	C	C	C	C	C	C	C	C	C	C	C	C	G	C	C/G		1	1
128	sdw1	chr3H_634078248	chr3H	634078248	210	3' UTR	C	C	C	C	C	C	C	C	C	C	C	C	C	C	C	C	C	C	C	C	C	C	C	C	C	C	C	C	C	C	C	C	C	C	C	C	G	C	C	C		1	1
129	sdw1	chr3H_634078252	chr3H	634078252	214	3' UTR	C	C	C	C	C	C	C	C	C	C	C	C	C	C	C	C	C	C	C	C	C	C/G	C	C	C	C	C	C	C	C	G	C	C	C	C	C	C	C	C	C		1	1
130	sdw1	chr3H_634078282	chr3H	634078282	244	3' UTR	T	T	T	T	T	T	T	T	T	T	T	T	T	T	T	T	G	G	G	G	G	G	T	G	G	G	T	G	G	G	G	G	G	G	G	G	G	G	G	T/G		1	1
131	sdw1	chr3H_634078610	chr3H	634078610	572	In.	C			C	C		C		T		C								C	C	T	C	C	C	C	C		C	C								C	C	C			n.est.	0.75
132	sdw1	chr3H_634078666	chr3H	634078666	628	In.	A			A	A		A		A		A								C	A	A	A	A	A	C	A					A		A	A				A	A			n.est.	1
133	sdw1	chr3H_634078703	chr3H	634078703	665	In.	C				C														C	G	C		C	C	C	C							C	C				C	C			n.est.	1
134	sdw1	chr3H_634078704	chr3H	634078704	666	In.	A				A														T	T	T		A	T	T	T													T			n.est.	1
135	sdw1	chr3H_634078731	chr3H	634078731	693	In.	T											T							C	C	C		T	C		C					C								C			n.est.	n.est.
136	sdw1	chr3H_634078755	chr3H	634078755	717	In.	T			T								T							C	T	T	T	T	C		C			T		T				T				T			n.est.	1
137	sdw1	chr3H_634079156	chr3H	634079156	1118	In.	C			C							C		C	C	C						C		C	G	C				C	C		C		C						C		n.est.	1
138	sdw1	chr3H_634079211	chr3H	634079211	1173	In.	G										G		G							G	G	G	G	G		G		G	G	G				G				A		G		n.est.	n.est.
139	sdw1	chr3H_634079214	chr3H	634079214	1176	In.	C			C							C		C									G	C	G		G								G				G				n.est.	1
140	sdw1	chr3H_634079486	chr3H	634079486	1448	In.	G																									C																n.est.	n.est.
141	sdw1	chr3H_634079506	chr3H	634079506	1468	In.	C																									CA																n.est.	n.est.
142	sdw1	chr3H_634079702	chr3H	634079702	1664	In.	C																					C			T											C						n.est.	n.est.
143	sdw1	chr3H_634079979	chr3H	634079979	1941	In.	G						G	G				G		G						G	G														G				A			n.est.	1
144	sdw1	chr3H_634079983	chr3H	634079983	1945	In.	A						A	A				A		A							G																		G			n.est.	1
145	sdw1	chr3H_634079992	chr3H	634079992	1954	In.	G						G	G				G		G							G											G			G				A			n.est.	1
146	sdw1	chr3H_634080004	chr3H	634080004	1966	In.	T						T	T				T		T							C		T			C	T												C			n.est.	1
147	sdw1	chr3H_634080031	chr3H	634080031	1993	In.	A							A		A				A					A	A	A	A	A		A	G	A	A				A			A				A			n.est.	1
148	sdw1	chr3H_634080032	chr3H	634080032	1994	In.	G									G				G						A	A	A	G			A	G								A				A			n.est.	n.est.
149	sdw1	chr3H_634080377	chr3H	634080377	2339	Exon 2	G	G		G	G	G	G		G	G	G	G	G	G	G	G	G		G	G	G	G	G	G	G	G	G		G	A	G	G	G	G	G	G	G	G	G	G		1	1
150	sdw1	chr3H_634080423	chr3H	634080423	2385	In.	T	T		T	T	T	T	T	T	T	T	T		T	T	T	T	T	A	T	T	T	T	T	T/A	T	T	T	T	T		T	T	T	T				T	T		1	1
151	sdw1	chr3H_634080490	chr3H	634080490	2452	In.	G	G		G			G							G					A	G	G		G	G	A	G			G	G		G					A		G			1	1
152	sdw1	chr3H_634080494	chr3H	634080494	2456	In.	C	CA	CA	CA	CA		CA		CA	CA	CA	CA	CA	CA	CA			CA	CA	CA	CA	CA	C/CA	CA	CA	CA	CA	CA	CA	CA		C/CA	CA	CA	CA	CA	CA	CA	C	CA		0	0
153	sdw1	chr3H_634080520	chr3H	634080520	2482	In.	G	G	G	G	G	G	G		G	G	G	G	G	G	G	G	G	G	G	G	G	G	G	G	G	G	G	G	G	G	G	G	G	G	G	G	G	G	C	G		1	1
154	sdw1	chr3H_634080708	chr3H	634080708	2670	Exon 1	C	C	C	C	C	C	C	C	C	C	C	C	C	C	C	C	C	C	C	C	A	C	C	C	C	C	C	C	C	C	C	A	A	A	A	A	C	C	C	C		1	1
155	sdw1	chr3H_634080795	chr3H	634080795	2757	Exon 1	G			G						G		G	G	G	G	G		G	G	G	T	G	G	G	G	G						T	T				G		G			n.est.	1
156	sdw1	chr3H_634080813	chr3H	634080813	2775	Exon 1	C			C						C		C	C			C			T	C	C	C	C	C	T	C							C				T		C			n.est.	1
157	sdw1	chr3H_634080821	chr3H	634080821	2783	Exon 1	T			T						T		T	T			T			C	T	C	C	T	C	C	C											C		T			n.est.	1
158	sdw1	chr3H_634080893	chr3H	634080893	2855	Exon 1	G																		G	G	A	G	G	G	G	G													G			n.est.	n.est.
159	sdw1	chr3H_634081161	chr3H	634081161	3123	Exon 1	C	C		C	C		C		C		C	C	C	C		C	C		C			C	C	C	C	C		C	C	C	G		C	C		C	C	C	C			1	1
160	sdw1	chr3H_634081164	chr3H	634081164	3126	Exon 1	G	G		G	G				G		G	G	G	G		G	G		A			G	G	G	G	G	G	G	G	G	G		G	G		G	G	G	G			1	1
161	sdw1	chr3H_634081185	chr3H	634081185	3147	Exon 1	C	C		C	C		C		C		C	C	C	C		C	C	C	C		C	C	C	C	C	C	C	C	C	C	C		C			C	T	C	C			1	1
162	sdw1	chr3H_634081528	chr3H	634081528	3490	5' UTR	CG																		CG						CG	C																n.est.	n.est.
163	Vrn-H1	chr5H_599122947	chr5H	599122947	6	3' UTR	T	T	T	T	T	T	T	T	T	G	G	G	G	T/G	G	G	G	T	G	G	G	T	G	G	T	G	T	G	G	T	G	G	T	T/G	G	G	T	G	G	G		1	1
164	Vrn-H1	chr5H_599122952	chr5H	599122952	11	3' UTR	G	G	G	G	G	G	G	G	G	A	A	A	A	G/A	A	G	G	G	G	G	G	G	G	G	G	A	G	G	G	G	G	G	G	G	G	G	G	G	G	G		1	1
165	Vrn-H1	chr5H_599122957	chr5H	599122957	16	3' UTR	G	G	G	G	G	G	G	G	G	G	G	G	G	G	G	G	G	G	G	G	G	G	G	A	G	G	G	G	G	G	G	G	G	G	G	G	G	G	G	G		1	1
166	Vrn-H1	chr5H_599122983	chr5H	599122983	42	3' UTR	AT	AT	AT	AT	AT	AT	AT	AT	AT	AT	AT	AT	AT	AT	AT	AT	AT	AT	AT	AT	AT	AT	AT	AT	A	AT	AT	AT	AT	AT	AT	AT	AT	AT	AT	AT	AT	AT	AT	AT		1	1
167	Vrn-H1	chr5H_599123075	chr5H	599123075	134	3' UTR	G	G	G	G	G	G	G	G	G	G	G	G	G	G	G	G	G	G	G	G	G	G	A	G	G	G	G	G	G	G	A	A	G	G	G	G	G	G	G	G		1	1
168	Vrn-H1	chr5H_599123082	chr5H	599123082	141	3' UTR	G	G	G	G	G	G	G	G	G	G	G	G	G	G	G	A	G	G	G	G	G	G	G	G	G	G	G	G	G	G	G	G	G	G	G	G	G	G	A	A		1	1
169	Vrn-H1	chr5H_599123247	chr5H	599123247	306	3' UTR	A	A	A	A	A	A	A	A	A	A	A	A	A	A	A	G	A	A	A	A	A	A	A	A	A	A	A	A	A	A	A	A	A	A	A	A	A	A	G	G		1	1
170	Vrn-H1	chr5H_599123281	chr5H	599123281	340	3' UTR	C	G	G	C	C	G	C	G	C	G	G	G	G	G	G	G	G	G	G	G	G	G	G	G	G	G	G	G	G	G	G	G	G	G	G	G	G	G	G	G		0	0.5
171	Vrn-H1	chr5H_599123478	chr5H	599123478	537	In.	TCC	TCC		TCC	TCC	TCC	TCC	TCC	TCC	TCC	TCC	TCC	TCC	TCC	TCC	TCC	TCC	TC,T	TCC	TCC	TCC	TCC	TCC	TCC	TCC	TCC	TC,T	TCC	TCC	TC,T	TCC	TCC	TCC	TCC	TCC		TC,T	TCC	TCC	TCC		1	1
172	Vrn-H1	chr5H_599123481	chr5H	599123481	540	In.	C	C		C	C	C	C	C	C	C	C	C	C	C	C	C	C	C	C	C	C	C	C	C	G	C	C	C	C	C	C	C	C	C	C		C	C	C	C		1	1
173	Vrn-H1	chr5H_599123497	chr5H	599123497	556	In.	G	G		G	G	A,C	G	G	G	G	G	G	G	G	G	G	G	A,C	G	G	G	G	A,C	A,C	G	G	A,C	G	G	A,C	A,C	A,C	G	G	G	G	A,C	G	G	G		1	0.857143
174	Vrn-H1	chr5H_599123506	chr5H	599123506	565	In.	G	G		G	G	G	G	G	G	A	A	A	A	A	A	A	A	G	A	A	A	G	A	G	G	A	G	A	A	G	A	A	G	G/A	A	G	G	A	A	A		1	1
175	Vrn-H1	chr5H_599123524	chr5H	599123524	583	In.	T	C		T	T	T	T	C	T	C	C	C	C	C	C	C	C	C	C	C	C	C	C	T	T	C	C	C	C	C	C	C	T	T/C	C	C	C	C	C	C		0	0.714286
176	Vrn-H1	chr5H_599123529	chr5H	599123529	588	In.	C	C		C	C	C	C	C	C	C	C	C	C	C	C	C	C	C	C	C	C	C	C	C	C	C	C	T	C	C	C	C	C	C	C	C	C	C	C	C		1	1
177	Vrn-H1	chr5H_599123542	chr5H	599123542	601	In.	G	G	G	G	G	G	G		G	A	A	A	A	A	A	G	A	G	A	A	A	G	A	G	G	A	G	A	A	G	A	A	G	G/A	A	G	G	A	G	G		1	1
178	Vrn-H1	chr5H_599123602	chr5H	599123602	661	In.	G	C	G	G/C	G	G	G	C	G	G	G	G	G	G	G	G	G	C	G	G	G	C	G	G	G	G	C	G	G	C	G	G	G	G	G	G	C	G	G	G		0	0.625
179	Vrn-H1	chr5H_599123607	chr5H	599123607	666	In.	A	A	A	A	A	A	A	A	A	A	A	A	A	A	A	A	A	A	A	A	A	A	A	A	A	A	A	A	A	A	A	A	A	A	A	T	A	A	A	A		1	1
180	Vrn-H1	chr5H_599123811	chr5H	599123811	870	In.	G	G	G	G	G	G	G	G	G	G	G	G	G	G	G	A	G	G	G	G	G	G	G	G	G	G	G	G	G	G	G	G	G	G	G	G	G	G	A	G		1	1
181	Vrn-H1	chr5H_599123970	chr5H	599123970	1029	In.	G	G	G	G	G	G	G	G	G	A	A	A	A	A	A	G/A	A	G	A	A	A	G	A	G	G	A	G	A	A	G	G	A	G	G/A	A	G	G	A	A	A		1	1
182	Vrn-H1	chr5H_599124009	chr5H	599124009	1068	In.	G	A	G	G	G	G	G	A	G	G	G	G	G	G		G	G	G	G	G	G	G	G	G	G	G	G	G	G	G	G	G	G	G	G	G	G	G	G	G		0	0.75
183	Vrn-H1	chr5H_599124043	chr5H	599124043	1102	In.	A	A	A	A	A	A	A	A	A	A	A	A	A	A	A	A	A	A	A	A	A	A	A	A	A	A	A	A	A	A	A	A	A	A	A	G	A	A	A	A		1	1
184	Vrn-H1	chr5H_599124105	chr5H	599124105	1164	Exon 5	C	C	C	C	C	C	C	C	C	C		C	C	C	C	C	C	C	C	C	C	C	C	C	C	C	C	C	C	C	C	T	C	C	C	C	C	C	C	C		1	1
185	Vrn-H1	chr5H_599124142	chr5H	599124142	1201	In.	GAA																		GA,GAAA,G,GAAAA	GA,GAAA,G,GAAAA	GA,GAAA,G,GAAAA	GAA	GA,GAAA,G,GAAAA	GAA	GAA	GA,GAAA,G,GAAAA																n.est.	n.est.
186	Vrn-H1	chr5H_599124150	chr5H	599124150	1209	In.	A	A	A	A	A	A	A	A	A	A	A	A	A	A	A	AT,T	A	A	A	A	A	A	A	A	A	A	A	A	A	A	A	A	A	A	A	A	A	A	AT,T			1	1
187	Vrn-H1	chr5H_599124163	chr5H	599124163	1222	In.	A	A	A	A	A	A	A	A	A	G	G	G	G	G	G	A	A	A	A	A	A	A	A	A	A	A	A	A	A	A	A	A	A	A	A	A	A	A	A	A		1	1
188	Vrn-H1	chr5H_599124292	chr5H	599124292	1351	In.	C	C	C	C	C	C	C	C	C	C	C	C	C	C	C	T	C	T	C	C	C	C	C	C	C	C	T	C	C	T	C	C	C	C	C	C	T	C	T	T		1	1
189	Vrn-H1	chr5H_599124366	chr5H	599124366	1425	Exon 4	T	T	C	T	T	C	T	T	T	T	T	T	T	T	T	T	T	T	T	T	T	T	T	T	T	T	T	T	T	T	T	T	T	T	T	T	T	T	T	T		1	0.75
190	Vrn-H1	chr5H_599124446	chr5H	599124446	1505	In.	T	T	T	T	T	T	T	T	T	C		C	C	T/C	C	C	C		C	C	C	T	C	T	T	C	C	C	C	C	C	C	T	T/C	C	T	C	C	C	C		1	1
191	Vrn-H1	chr5H_599124536	chr5H	599124536	1595	Exon 3	G	G	G			G		G		G		G		G	G	G			G	G	G	G	G	G	A	G		G		G		G	G		G			G	G			1	1
192	Vrn-H1	chr5H_599124592	chr5H	599124592	1651	In.	G					G				A					A	G			A	A	A	G	G	G	G	A		G					G						G			n.est.	1
193	Vrn-H1	chr5H_599124651	chr5H	599124651	1710	In.	A											G							G	G	G	G	G	G	A	G		G					A		G		G		G			n.est.	n.est.
194	Vrn-H1	chr5H_599124661	chr5H	599124661	1720	In.	G	G		G		G						A							G	G	G	G	G	G	G	G		G		G			G	G	G	G	G	G	G			1	1
195	Vrn-H1	chr5H_599124826	chr5H	599124826	1885	In.	C	T	C	C	C	C	C		C	C	C	C	C	C	C		C	C	C	C	C	C	C	C	C	C		C	C	C	C	C	C	C	C	C	C	C	C	C		0	0.857143
196	Vrn-H1	chr5H_599124904	chr5H	599124904	1963	In.	A	A	A	A	A		A	A	A	A	A	A	A	A	A	C	A	C	A	A	A	A	A	A	A	A	C	A	A	C	A	A	A	A	A	A	C	A	C	C		1	1
197	Vrn-H1	chr5H_599124909	chr5H	599124909	1968	In.	G	G	G	G	G	G	G	G	G	G	G	G	G	G	G	G	G	G	G	G	G	G	G	G	G	G	G	G	G	G	G	G	G	G	G	A	G	G	G	G		1	1
198	Vrn-H1	chr5H_599124949	chr5H	599124949	2008	In.	G	G	G	G	G	G	G	G	G	G	G	G	G	G	G	G	G	G	G	G	G	G	G	G	G	G	G	G	G	G	G	G	G	G	G	G	G	G	G	A		1	1
199	Vrn-H1	chr5H_599125258	chr5H	599125258	2317	In.	G	A	A	G	G	A	G	A	G	A	A	A	A	A	A	A	A	A	A	A	A	A	A	A	A	A	A	A	A	A	A	A	A	A	A	A	A	A	A	A		0	0.5
200	Vrn-H1	chr5H_599125402	chr5H	599125402	2461	In.	G	G	G	G	G	G	G	G	G	G	G	G	G	G	G	A	G	A	G	G	G	G	G	G	G	G	A	G	G	A	G	G	G	G	G	G	A	G	A	A		1	1
201	Vrn-H1	chr5H_599125462	chr5H	599125462	2521	In.	G	G	G	G	G	G	G	G	G	G	G	G	G	G	G	A	G	A	G	G	G	G	G	G	G	G	A	G	G	A	G	G	G	G	G	G	A	G	A	A		1	1
202	Vrn-H1	chr5H_599125473	chr5H	599125473	2532	In.	A	A	A	A	A	A	A	A	A	A	A	A	A	A	A	A	A	A	A	A	A	A	A	A	A	A	T	A	A	A	A	A	A	A	A	A	A	A	A	A		1	1
203	Vrn-H1	chr5H_599125488	chr5H	599125488	2547	In.	C	T	C	C	C	C	C	T	C	C	C	C	C	C	C	C	C	C	C	C	C	C	C	C	C	C	C	C	C	C	C	C	C	C	C	C	C	C	C	C		0	0.75
204	Vrn-H1	chr5H_599125491	chr5H	599125491	2550	In.	C	C	C	C	C	C	C	C	C	C	C	C	C	C	C	C	C	C	C	C	C	C	C	C	C	T	C	C	C	C	C	C	C	C	C	C	C	C	C	C		1	1
205	Vrn-H1	chr5H_599125508	chr5H	599125508	2567	In.	G	G	G	G/A	G	G	G	G	G	G	G	G	G	G	G	G	G	G	G	G	G	G	G	G	G	G	G	G	G	G	G	G	G	G	G	G	G	G/A	G	G		1	0.875
206	Vrn-H1	chr5H_599125529	chr5H	599125529	2588	In.	T	T	T	T	T	T	T	T	T	T	T	T	T	T	T	T	T	T/C	T	T	T	T	T	T	T	T	T/C	T	T	C	T	T	T	T	T	T	T/C	T	T	T		1	1
207	Vrn-H1	chr5H_599125530	chr5H	599125530	2589	In.	T	C	T	T	T	T	T	C	T	T	T	T	T	T	T	T	T	T	T	T	T	T	T	T	T	T	T	T	T	T	T	T	T	T	T	T	T	T	T	T		0	0.75
208	Vrn-H1	chr5H_599125531	chr5H	599125531	2590	In.	T	C	T/C	T	T	T/C	T	C	T	T/C	C	T/C	C	T/C	T/C	T/C	T/C	C	C	C	C	C	C	C	C	T/C	T/C	C	T/C	C	C	T/C	C	C	C	C	T/C	T/C	C	T/C		0	0.5
209	Vrn-H1	chr5H_599125536	chr5H	599125536	2595	In.	C	C	T/C	C	C	C	C	C	C	T/C	C	C	C	T/C	C	C	C	C	C	C	C	C	C	C	C	C	C	C	C	C	C	C	C	C	C	C	C	C	C	C		1	0.875
210	Vrn-H1	chr5H_599125538	chr5H	599125538	2597	In.	G																		G	G	G	G	G	G	T/G	G													G			n.est.	n.est.
211	Vrn-H1	chr5H_599125548	chr5H	599125548	2607	In.	T	T	T	T	T	T	T	T	T	T	T	T	T	T	T	T	T	T	T	T	T	T	T	T	T	T	T	T	T	T	T	T	T	T	T	T	T	T	T	T/C		1	1
212	Vrn-H1	chr5H_599125575	chr5H	599125575	2634	In.	C	C	C	C	C	C	C		C	C	C	C	C	C	C	C	C	C	C	C	C	C	C	C	C	C	C	C	C	C	C	C	C	C	C	C	C	C	C	T/C		1	1
213	Vrn-H1	chr5H_599125577	chr5H	599125577	2636	In.	G	G	G	G	G	G	G		G	G	G	G	G	G	G	G/A	G	G	G	G	G	G	G	G	G	G	G	G	G	G	G	G	G	G	G	G	G	G	G	G		1	1
214	Vrn-H1	chr5H_599125600	chr5H	599125600	2659	In.	C	C	C	C	C	C	C	C	C	C	C	C	C	C	C	C	C	C	C	C	C	C	C	C	C	C	C	C	C	C	C	C	C	C		C	C	C	C	C		1	1
215	Vrn-H1	chr5H_599125602	chr5H	599125602	2661	In.	C	C	C	C	C		C	C	C	C	C	C	C	C	C	C	C/T,A	C	C	C	C	C	C	C	C	C	C	C	C	C	C	C	C	C	C	C	C	C	C	C		1	1
216	Vrn-H1	chr5H_599125605	chr5H	599125605	2664	In.	C																		C	C	T,G,<*:DEL>	C	C	C	C	C													C			n.est.	n.est.
217	Vrn-H1	chr5H_599125610	chr5H	599125610	2669	In.	G	G	G	G	G		G	G	G	G	G	G	G	G	G	G/A	G	G	G	G	G	G	G	G	G	G	G	G	G	G	G	G	G	G	G	G	G	G	G	G		1	1
218	Vrn-H1	chr5H_599125615	chr5H	599125615	2674	In.	A	A	A	A	A		A	A	A	A	A	A	A	A	A	A	G/A	A	A	A	A	A	A	A	A	A	A	A	A	A	A	A	A	A	A	A	A	A	A	A		1	1
219	Vrn-H1	chr5H_599125618	chr5H	599125618	2677	In.	G	G	G	G	G		G	G	G	G	G	G	G	G	G	G	G	G	G	G	G	G	G	G	G	G	G	G	G/A	G	G	G	G	G	G	G/A	G	G	G	G		1	1
220	Vrn-H1	chr5H_599125620	chr5H	599125620	2679	In.	G	G	G	G	G		G	G	G	G	G	G	G	G	G	G	G	G	G	G	G	G	G	G	G	G	G	G	G	G	G	G	G	G	G	G	G/A	G	G	G		1	1
221	Vrn-H1	chr5H_599125627	chr5H	599125627	2686	In.	G	G	G	G	G	G	G		G	G	G	G	G	G/A	G	G	G	G	G	G	G	G	G	G	G	G	G	G	G	G	G	G	G	G	G	G	G	G	G	G		1	1
222	Vrn-H1	chr5H_599125639	chr5H	599125639	2698	In.	C	C	C	C	C	C	C	C	C	C	C	C	C	C	C	C	C	C	C	C	C	C	C	C	C	C	C	T/C	C	C	C	C	C	C	T/C	C	C	C	C	C		1	1
223	Vrn-H1	chr5H_599125643	chr5H	599125643	2702	In.	T	T	T	T	T	T	T	T	T	T	T	T	T	T	T	T	T	T/G	T	T	T	T	T	T	T	T	T	T	T	T/G	T	T	T	T	T	T	T/G	T	T	T		1	1
224	Vrn-H1	chr5H_599125646	chr5H	599125646	2705	In.	C	C	C	C	C	C	C	C	C	C	C	C	C	C	C	C	T/C	C	C	C	C	C	C	T/C	C	C	C	C	C	C	C	C	C	C	C	T/C	C	C	C	T/C		1	1
225	Vrn-H1	chr5H_599125647	chr5H	599125647	2706	In.	C	C	C	C	C	C	C	C	C	C	C	T/C	C	T/C	C	C	C	C	C	C	C	C	C	C	C	C	C	C	C	C	C	C	C	C	C	C	C	C	C	C		1	1
226	Vrn-H1	chr5H_599125648	chr5H	599125648	2707	In.	C	C	C	C	C	C	C	C	C	C	C	C	C	C	C	C	C	C	C	C	C	C	C	C	C	C	C	C	C	C	C	C	C	C	C	C	T/C	C	C	C		1	1
227	Vrn-H1	chr5H_599125650	chr5H	599125650	2709	In.	T	T	T	T	T	T	T	T	T	T	T	T	T	T	T	T	T	T	T	T	T	T	T	T	T	T	T	T	T	T	T	T	T	T	T	T	T/C	T	T	T		1	1
228	Vrn-H1	chr5H_599125659	chr5H	599125659	2718	In.	C	C	C	C	C	C	C	C	C	T	T/C	T/C	T/C	T/C	T/C	C	T/C	C	T/C	T	T	C	T	C	C	T/C	C	T/C	T/C	C	T/C	T/C	C	T/C	T/C	C	C	T/C	C	C		1	1
229	Vrn-H1	chr5H_599125660	chr5H	599125660	2719	In.	A	A	A	A	A	A	A	A	A	A	A	A	G/A	A	A	A	A	A	A	A	A	A	A	A	A	A	A	A	A	A	A	A	A	A	A	A	A	A	A	A		1	1
230	Vrn-H1	chr5H_599125662	chr5H	599125662	2721	In.	G																		G	G	G	G	G	G	G	G/T,A													G			n.est.	n.est.
231	Vrn-H1	chr5H_599125663	chr5H	599125663	2722	In.	A	A	A	A	A	A	A	A	A	A	A	G/A	A	G/A	A	A	G/A	A	A	A	A	A	A	A	A	A	G/A	A	A	A	G/A	G/A	A	G/A	G/A	A	A	A	A	A		1	1
232	Vrn-H1	chr5H_599125664	chr5H	599125664	2723	In.	G	G	G	G	G	G	G	G	G	G	G	G	G	G	G	G	G	G/A	G	G	G	G	G	G	G	G	G	G	G	G	G	G	G	G	G	G	G/A	G	G	G		1	1
233	Vrn-H1	chr5H_599125670	chr5H	599125670	2729	In.	C	C	C	C	C	C	C	C	C	C	C	C	C	C	C	C	C/G,T	C									C	C	C	C	C	C/G,T	C	C	C	C	C	C		C		1	1
234	Vrn-H1	chr5H_599125671	chr5H	599125671	2730	In.	G	G	G	G	G	G	G	G	G	G	G	G	G	G	G	G	G/A	G	G	G	G	G	G	G	G	G	G	G	G	G	G	G/A	G	G	G	G	G	G	G	G		1	1
235	Vrn-H1	chr5H_599125672	chr5H	599125672	2731	In.	C	C	C	C	C	C	C	C	C	C	C	C	C	C	C	C	C	C	C	C	C	C	C	G/C	C	C	C	C	C	C	C	G/C	C	G/C	G/C	C	C	C	C	C		1	1
236	Vrn-H1	chr5H_599125674	chr5H	599125674	2733	In.	G	G	G	G	G	G	G	G	G	G	G	G	G	G	G	G	G/A	G	G	G	G	G	G	G	G	G	G	G	G	G	G	G/A	G	G	G	G	G	G	G	G		1	1
237	Vrn-H1	chr5H_599125677	chr5H	599125677	2736	In.	C	C		C	C	C	C	C	C	C	C	C	C	C	C	C	C	C	C	C	C	C	C		C	C	C	C	C	C	C		C			C	C	C	C	C		1	1
238	Vrn-H1	chr5H_599125683	chr5H	599125683	2742	In.	C	C	C	C	C	C	C		C	C	C	C	C	T/C	C	C	C	C	C	C	C	C	T	C	C	C	C	C	C	C	T/C	T/C	C	C	C	C	C	C	C	C		1	1
239	Vrn-H1	chr5H_599125684	chr5H	599125684	2743	In.	C	C	C	C	C	C	C		C	C	C	C	C	C	C	C	C	C									C	C	C	C	C	C/T,G	C/T,G	C/T,G	C/T,G	C	C	C		C		1	1
240	Vrn-H1	chr5H_599125686	chr5H	599125686	2745	In.	C	C	C	C	C	C	C		C	C	C	T/C	C	T/C	C	C	C	C	C	C	C	C	C	C	C	C	C	C	C	C	C	C	C	C	C	C	C	C	C	C		1	1
241	Vrn-H1	chr5H_599125690	chr5H	599125690	2749	In.	C	C	C	C	C	C	C		C	C	C	T/C	C	T/C	C	T/C	C	T/C	T/C	C	C	C	C	C	C	C	T	C	T/C	T	T/C	C	C	T/C	T/C	C	T/C	C	T/C	T/C		1	1
242	Vrn-H1	chr5H_599125691	chr5H	599125691	2750	In.	C	C	C	C	C	C	C		C	C	C	C	C	C	C	C	C	C	C	C	C	C	C	T/C	C	C	C	C	C	C	C	C	C	C	C	C	C	C	C	C		1	1
243	Vrn-H1	chr5H_599125693	chr5H	599125693	2752	In.	A	A		A	A	A	A		A	A	A	A	A	A	A	A	A	A										A	A	A	A	A	A	A	A	A		A		A		1	1
244	Vrn-H1	chr5H_599125694	chr5H	599125694	2753	In.	T	T		T	T	T	T		T	T	T	T	T	T	T	T/A	T	T	T	T	T	T	T	T	T	T	T	T	T	T	T	T	T	T	T	T	T	T	T/A	T		1	1
245	Vrn-H1	chr5H_599125699	chr5H	599125699	2758	In.	TC	TC	TC	TC	TC	TC	TC		TC	TC	TC	TC	TC	TC	TC	TC	TC	TC									TC	TC	TC	TC	TC	TC	TC	TC	TC/T,CC	TC	TC	TC		TC		1	1
246	Vrn-H1	chr5H_599125700	chr5H	599125700	2759	In.	C	C	C	C	C	C	C		C	C	C	C	C	C	C	C/T,<*:DEL>	C	C	C	C	C	C	C	C	C	C	C/T,<*:DEL>	C	C	T,<*:DEL>	C	C	C	C		C	C/T,<*:DEL>	C	C/T,<*:DEL>	C/T,<*:DEL>		1	1
247	Vrn-H1	chr5H_599125703	chr5H	599125703	2762	In.	G	G	G	G	G	G	G		G	G	G	G	G/C,A	G/C,A	G	G	G/C,A	G/C,A									G	G	G	G	G	G	G	G	G/C,A	G	G/C,A	G		G		1	1
248	Vrn-H1	chr5H_599125706	chr5H	599125706	2765	In.	A	A	A	A	A	A	A		A	A	A	A	A	A	A	A	A	A	A	A	A	A	A	A	A	A	A	A	A	A	A	A	A	A	A	G/A	A	A	G/A	G/A		1	1
249	Vrn-H1	chr5H_599125710	chr5H	599125710	2769	In.	G	G	G	G	G	G	G		G	G	G	G	G	G/A	G	G	G/A	G/A	G	G	G	G	G	G	G	G	G	G	G	G	G	G	G	G	G/A	G	G/A	G	G	G		1	1
250	Vrn-H1	chr5H_599125717	chr5H	599125717	2776	In.	A	A	A	A	A	A	A		A	A	A	A	A	A	A	A	A	G/A	A	A	A	A	A	A	A	A	A	A	A	A	A	A	A	A	A	A	G/A	A	A	A		1	1
251	Vrn-H1	chr5H_599125719	chr5H	599125719	2778	In.	C	C	C	C	C	C	C		C	C	C	C	C	C	C	C	C	C									C	C	C	C	C	C	C	C	C	C	T/C	C		C		1	1
252	Vrn-H1	chr5H_599125728	chr5H	599125728	2787	In.	G	G	G	G	G	G	G		G	G	G	G	G	G	G		G	G									G	G	G	G	G	G	G	G	G	G	G	G		G		1	1
253	Vrn-H1	chr5H_599125731	chr5H	599125731	2790	In.	C	C	C	C	C	C	C		C	C	C	C	C	C	C	T/C	C	C	C	C	C	C	C	C	C	C	C	C	C	C	C	C	C	C	C	T	C	C	T/C	T/C		1	1
254	Vrn-H1	chr5H_599125744	chr5H	599125744	2803	In.	G	G	G	G	G	G	G	G	G	G	G	G	G/A	G	G	G	G	G	G	G	G	G	G	G	G	G	G	G	G	G	G	G	G	G	G	G	G	G	G	G		1	1
255	Vrn-H1	chr5H_599125752	chr5H	599125752	2811	In.	G	G	G	G	G	G	G	G	G	G	G	G	G	G	G	G	G	G	G	G	G	A	G	G	G	G	G	G	G	G	G	G	G	G	G	G	G	G	G	G		1	1
256	Vrn-H1	chr5H_599125767	chr5H	599125767	2826	In.	T	T		T	T	T	T	T	T	T	T	T	T	T	T	T	T	T	T	T	T	T	T	T	T	T	T	T	T	T	T	T	T	T	T	T	T/C	T	T	T		1	1
257	Vrn-H1	chr5H_599125770	chr5H	599125770	2829	In.	C	C	C	C	C	C	C	C	C	C	C	C	C	C	C	T/C	C	T/C	C	C	C	C	C	C	C	C	C	C	T/C	C	C	C	C	C	C	C	T/C	C	C	C		1	1
258	Vrn-H1	chr5H_599125771	chr5H	599125771	2830	In.	C	T	C	C	C	C	C	C	C	C	C	C	C	C	C	C	C	C	C	C	C	C	C	C	C	C	C	C	C	C	C	C	C	C	C	C	C	C	C	C		0	0.875
259	Vrn-H1	chr5H_599125779	chr5H	599125779	2838	In.	T	T	T	T	T	T	T	C,A	T	T	T	T/C,A	T	T/C,A	T	T/C,A	T/C,A	T/C,A	T/C,A	T	T	T	T	T	T	T/C,A	C,A	T	T	C,A	T/C,A		T	T	T/C,A	T	T/C,A	T	T/C,A	T/C,A		1	0.875
260	Vrn-H1	chr5H_599125783	chr5H	599125783	2842	In.	C	C	C	C	C	C	C	C	C	C	C	C	C	C	C	C	T/C	C	T/C	C	C	C	C	C	C	C	C	C	C	C	C	C	C	C	C	C	C	C	C	C		1	1
261	Vrn-H1	chr5H_599125784	chr5H	599125784	2843	In.	C	C		C	C	C	C	C	C	C	C	C	C	C	C	C	C	C	C	C	C	C	C	C	C	C/A	C	C	C/A	C	C	C	C	C	C	C/A	C	C	C/A	C/A		1	1
262	Vrn-H1	chr5H_599125787	chr5H	599125787	2846	In.	G	G		G	G	G	G	G	G	G	G	G	G	G	G	G	G	G	G	G	G	G	G	G	G	G/A	G	G	G/A	G	G	G	G	G	G	G	G/A	G	G	G		1	1
263	Vrn-H1	chr5H_599125802	chr5H	599125802	2861	In.	C	C		C	C	C	C	T/C	C	C	C	C	C	C	C	C	C	C	C	C	C	C	C	C	C	C	C	C	C	C	C	C	C	C	C	C	T/C	C	C	C		1	0.857143
264	Vrn-H1	chr5H_599125824	chr5H	599125824	2883	In.	A	A		A	A	A	A	A	A	A	A	A	A	A	A	A	A	A	A		A	A	A	A	A	A	A	A	A	A	A	G/A	A	G/A	A	A	A	A	A	A		1	1
265	Vrn-H1	chr5H_599125829	chr5H	599125829	2888	In.	C	C		C	C	C	C	C	C	C	C	C	C	C	C	C	C	C	C		C	C	C	C	C	C	C	C	C	C	C	C	C	C	C	T	C	C	C	T/C		1	1
266	Vrn-H1	chr5H_599125835	chr5H	599125835	2894	In.	T	T		T	T	T	T	T	T	T	T	T	T	T	T	T	T	T	T		T	T	T	T	T	T	T	T	T	T	T	T	T	T	T/A	T	T	T	T	T		1	1
267	Vrn-H1	chr5H_599125843	chr5H	599125843	2902	In.	T	T		T	T	T	T	T	T	T	T	T	T	T	T	T	T	T	T		T	T	T	T	T	T	T	T	T	T	T	T	T	T	T/C	T	T	T	T	T		1	1
268	Vrn-H1	chr5H_599125866	chr5H	599125866	2925	In.	C	A		C	C	C	C		C	C	C	C	C	C	C	C	C	C	C	C	C	C	C	C	C	C	C	C	C	C	C	C	C	C	C	C	C	C	C	C		0	0.833333
269	Vrn-H1	chr5H_599125870	chr5H	599125870	2929	In.	G	G		G	G	G	G		G	G	G	G	G	G	G	G	G	G	G	G	G	G	G	G	G	G	G	G	G	G	G	G	G	G	G	G/A	G	G	G	G		1	1
270	Vrn-H1	chr5H_599125874	chr5H	599125874	2933	In.	C	C		C	C	C	C		C	C	C	C	C	C	C	C	C	C	C	C	C	C	C	C	C	C	C	C	C	C	C	C	C	C	C	G/C	C	C	C	C		1	1
271	Vrn-H1	chr5H_599125889	chr5H	599125889	2948	In.	C	C		C	C	C	C		C	C	C	C	C	C	C	C	C	C	C	C	C	C	C	C	C	C	C	C	C	C	C	C	C	C	C	C	C	C	C	A,<*:DEL>		1	1
272	Vrn-H1	chr5H_599125910	chr5H	599125910	2969	In.	TCCTCCCCACTC	TCCTCCCCACTC		TCCTCCCCACTC	TCCTCCCCACTC	TCCTCCCCACTC	TCCTCCCCACTC		TCCTCCCCACTC	TCCTCCCCACTC	TCCTCCCCACTC	TCCTCCCCACTC	TCCTCCCCACTC	TCCTCCCCACTC	TCCTCCCCACTC	TCCTCCCCACTC	TCCTCCCCACTC	TCCTCCCCACTC	TCCTCCCCACTC	TCCTCCCCACTC	TCCTCCCCACTC	TCCTCCCCACTC	TCCTCCCCACTC	TCCTCCCCACTC	TCCTCCCCACTC	TCCTCCCCACTC	TCCTCCCCACTC	TCCTCCCCACTC	TCCTCCCCACTC	TCCTCCCCACTC	TCCTCCCCACTC	TCCTCCCCACTC	T	TCCTCCCCACTC/T	TCCTCCCCACTC	TCCTCCCCACTC	TCCTCCCCACTC	TCCTCCCCACTC	TCCTCCCCACTC	TCCTCCCCACTC		1	1
273	Vrn-H1	chr5H_599125977	chr5H	599125977	3036	In.	C	C		C	C		C		C	C		C	C	C	C	C	C	C	C	C	C	T	C	C	C	C	C	C	C	C	C	C	C	C	C	C	C	C	C	C		1	1
274	Vrn-H1	chr5H_599125988	chr5H	599125988	3047	In.	G	G		G	G		G		G	G		G	G	G	G	G	G	G	G	G	G	G	A	G	G	G	G	G	G	G	A	A	G	G	G	G	G	G	G	G		1	1
275	Vrn-H1	chr5H_599125999	chr5H	599125999	3058	In.	GCCGGGCAAGC			GCCGGGCAAGC	GCCGGGCAAGC		GCCGGGCAAGC		GCCGGGCAAGC	GCCGGGCAAGC	GCCGGGCAAGC	GCCGGGCAAGC	GCCGGGCAAGC	GCCGGGCAAGC	GCCGGGCAAGC	GCCGGGCAAGC	GCCGGGCAAGC	GCCGGGCAAGC	GCCGGGCAAGC	GCCGGGCAAGC	GCCGGGCAAGC	GCCGGGCAAGC	GCCGGGCAAGC	GCCGGGCAAGC	GCCGGGCAAGC	GCCGGGCAAGC	GCCGGGCAAGC	GCCGGGCAAGC	GCCGGGCAAGC	GCCGGGCAAGC	GCCGGGCAAGC	GCCGGGCAAGC	GCCGGGCAAGC	GCCGGGCAAGC	GCCGGGCAAGC	GCCGGGCAAGC	GCCGGGCAAGC	GCCGGGCAAGC	GCCGGGCAAGC	ACCGGGCAAGC,G		n.est.	1
276	Vrn-H1	chr5H_599126000	chr5H	599126000	3059	In.	C	C		C	C		C		C	C	C	C	C	C	C	C	C	C	C	C	C	T,<*:DEL>	C	C	C	C	C	C	C	C	C	C	C	C	C	C	C	C	C	C		1	1
277	Vrn-H1	chr5H_599126037	chr5H	599126037	3096	In.	G	G		G	G	G	G		G	G	G	G	G	G	G	G	G	G	G	G	G	A	G	G	G	G	G	G	G	G	G	G	G	G	G	G	G	G	G	G		1	1
278	Vrn-H1	chr5H_599126106	chr5H	599126106	3165	In.	G	G		G	G		G	G	G	A	A	G/A	A	A	A	G	A	G	A	A	A	G	A		A	A	G	A	A	G	A	A	A	A	A	G	G	A	G	G		1	1
279	Vrn-H1	chr5H_599126120	chr5H	599126120	3179	In.	G	G		G	G		G	G	G	G	G	G	G	G	G	G	G	G	A	A	G	G	G	G	G	G	G	G	G	G	G	G	G	G/A	A	G	G	G	G	G		1	1
280	Vrn-H1	chr5H_599126121	chr5H	599126121	3180	In.	T	T		T	T		T	T	T	T	T	T	T	T	T	T	T	T	T	T	T	T	T	T	T	T	T	G	T	T	T	T	T	T	T	T	T	G	T	T		1	1
281	Vrn-H1	chr5H_599126129	chr5H	599126129	3188	In.	G			G	G		G	G	G	G	G	G	G	G	G	G	G	G	G	G	G	G	G		A	G	G	G	G	G	G	G	A	G/A	G	G	G	G	G	G		n.est.	1
282	Vrn-H1	chr5H_599126151	chr5H	599126151	3210	In.	G			G	G		G	G	G	G	G	G	G	G	G	G	G	G	G	G	G	G	G	G	G	G	G	G	G	G	G	G	G	G	G		G	A	G	G		n.est.	1
283	Vrn-H1	chr5H_599126174	chr5H	599126174	3233	In.	G			G	G		G		G	G	G	G	G	G	G	G	G	G	A	A	G	G	G	G	G	G	G	G	G	G	G	G		G/A	A		G	G	G	G		n.est.	1
284	Vrn-H1	chr5H_599126181	chr5H	599126181	3240	In.	G			G	G		G		G	G	G	G	G	G	G	G	G	A	G	G	G	G	G		G	G	A	G	G		G	G		G	G		A	G	G	G		n.est.	1
285	Vrn-H1	chr5H_599126198	chr5H	599126198	3257	In.	C			C	C		C	C	C	C	C	C	C	C	C	C	T	C	C	C	T	C	C		C	C	C	C	T	C	C	C	C	C	C		C	C	C	C		n.est.	1
286	Vrn-H1	chr5H_599126199	chr5H	599126199	3258	In.	G			G	G		G	G	G	G	G	G	G	G	G	G	G	G	G	G	G	G	G		G	G	G	G	G	G	G	G	A	G/A	G		G	G	G	G		n.est.	1
287	Vrn-H1	chr5H_599126222	chr5H	599126222	3281	In.	C			C	C	C	C	C	C	C	C	C	C	C	C	T		T	C	C	C	C	C	C	C	C	T	C	C	T	C	C	C	C	C	C	T	C	T	T		n.est.	1
288	Vrn-H1	chr5H_599126227	chr5H	599126227	3286	In.	C			C	C		C	C	C	C	C	C	C	C	C	C		C	C	C	C	C	C	T	C	C	C	C	C	C	C	C	C	C	C	C	C	C	C	C		n.est.	1
289	Vrn-H1	chr5H_599126248	chr5H	599126248	3307	In.	C			C	C	C	C	C	C	T	T	T	T	T	T	C	C	C	C	C	C	C	C	C	C	C	C	C	C	C	C	C	C	C	C	C	C	C	C	C		n.est.	1
290	Vrn-H1	chr5H_599126266	chr5H	599126266	3325	In.	A	A		A	A	A	A	A	A	A	A	A	A	A	A		A	G	A	A	A	A	A	A	A	A	G	A	A	G	A	A	A	A	A	A	G	A	G	G/A		1	1
291	Vrn-H1	chr5H_599126286	chr5H	599126286	3345	In.	T	T	T	T	T	T	T	T	T	T	T	T	T	T		T	T	C	T	T	T	T	T	T	T	T		T	T	C	T	T	T	T	T	T	C	T	T	T/C		1	1
292	Vrn-H1	chr5H_599126309	chr5H	599126309	3368	In.	C	C	C	C	C	C	C	C	C	C	C	C	C	C			C	C	C	C	C	C	C	C	C	C		C	C	C	C	C	C	C	C	C	C	C	T	T/C		1	1
293	Vrn-H1	chr5H_599126341	chr5H	599126341	3400	In.	T			T	T		T		T										C	C	C	C		C	C									C		C				T		n.est.	1
294	Vrn-H1	chr5H_599126343	chr5H	599126343	3402	In.	G	G		G	G	G	G	G	G										GGCCGGCC	GGCCGGCC	GGCCGGCC	G		G	G								G	G		G				G		1	1
295	Vrn-H1	chr5H_599126411	chr5H	599126411	3470	In.	C	C		C		C	C		C	C	C	C	C	C	C	C	C	C	C	C	C	C	C	C	C	C		C	C	C	C	C	C	C	C	C	C	C	C	C/T,<*:DEL>		1	1
296	Vrn-H1	chr5H_599126429	chr5H	599126429	3488	In.	G	G		G			G		G		A	A	A	A	A	G	G	G	G	G	G	G	G	G	G	G		G	G	G	G	G	G	G	G	G	G	G	G	G		1	1
297	Vrn-H1	chr5H_599126439	chr5H	599126439	3498	In.	C	C	C	C			C		C		C	C	C	C	C	C	C	C	C	C	C	C	C	C	C	C	C	C	C	C	C	C	C	C	C	C	C	T	C	C		1	1
298	Vrn-H1	chr5H_599126459	chr5H	599126459	3518	In.	GCGGCGCTCA	GCGGCGCTCA	GCGGCGCTCA	GCGGCGCTCA			GCGGCGCTCA		GCGGCGCTCA	GCGGCGCTCA	GCGGCGCTCA	GCGGCGCTCA		GCGGCGCTCA	GCGGCGCTCA	GCGGCGCTCA	GCGGCGCTCA	GCGGCGCTCA	GCGGCGCTCA	GCGGCGCTCA	GCGGCGCTCA	GCGGCGCTCA	GCGGCGCTCA	GCGGCGCTCA	GCGGCGCTCA	GCGGCGCTCA	GCGGCGCTCA	GCGGCGCTCA	GCGGCGCTCA	GCGGCGCTCA	G	GCGGCGCTCA	GCGGCGCTCA	GCGGCGCTCA	GCGGCGCTCA	GCGGCGCTCA	GCGGCGCTCA	GCGGCGCTCA	GCGGCGCTCA	GCGGCGCTCA		1	1
299	Vrn-H1	chr5H_599126464	chr5H	599126464	3523	In.	G	G	G	G			G		G	G	G	G		G	G	G	G	A,<*:DEL>	G	G	G	G	G	G	G	G		G	G	A,<*:DEL>		G	G	G	G	G	A,<*:DEL>	G	G	G		1	1
300	Vrn-H1	chr5H_599126465	chr5H	599126465	3524	In.	C	C	C	C			C		C	C	C	C		C	C	C	C	C	C	C	C	C	C	C	C	C	C	C	C	C		C	C	C	C	C	C	C	C	T,<*:DEL>		1	1
301	Vrn-H1	chr5H_599126492	chr5H	599126492	3551	In.	T	T	T	T	T				T			C		C		T/C	T	C	C	C	C	T	C	T	T	C	C	C	C	C	C	C	T	T/C	C	T	C	C	C	C		1	1
302	Vrn-H1	chr5H_599126553	chr5H	599126553	3612	In.	C	C		C	C		C		C	C	C	C	C	C	C	C		C	T	T	C	C	C	C	C	C	C	C	C	C		C	C	T/C	T	C	C	C	C	C		1	1
303	Vrn-H1	chr5H_599126572	chr5H	599126572	3631	In.	A	C		A	A		A		A		A	A	A	A	A	A		A	A	A	A	A	A	A	A	A	A	A	A	A		A	A	A	A	A	A	A	A	A		0	0.8
304	Vrn-H1	chr5H_599126631	chr5H	599126631	3690	In.	G	G	G	G	G		G		G		G	G	G	G	G	A	G	G	G	G	G	G	G	G	G	G	G	G	G	G	G	G	G	G	G	G	G	G	A	G		1	1
305	Vrn-H1	chr5H_599126637	chr5H	599126637	3696	In.	G	G	G	G	G		G		G		G	G	G	G	G	G	G	G	G	G	G	G	G	G	A	G	G	G	G	G	G	G	A	G	G	G	G	G	G	G		1	1
306	Vrn-H1	chr5H_599126645	chr5H	599126645	3704	In.	C	C	C	C	C		C		C		C	C	C	C	C	C	C	C	C	C	C	C	C	C	C	C	C	C	C	C	C	C	C	C	C	A	C	C	C	C		1	1
307	Vrn-H1	chr5H_599126656	chr5H	599126656	3715	In.	G	G	G	G	G		G		G		G	G	G	G	G	A	G	G	G	G	G	G	G	G	G	G	G	G	G	G	G	G	G	G	G	G	G	G	A	G		1	1
308	Vrn-H1	chr5H_599126686	chr5H	599126686	3745	In.	G	G	G	G	G		G		G	G	G	G	G	G	G	G	G	G	G	G	G	G	G	G	A	G	G	G	G	G	G	G	A	G	G	G	G	G	G	G		1	1
309	Vrn-H1	chr5H_599126695	chr5H	599126695	3754	In.	G	G	G	G	G		G		G	G	G	G	G	G	G	G	G	G	G	G	G	G	G	G	G	G	G	G	G	G	G	G	G	G	G	A	G	G	G	G		1	1
310	Vrn-H1	chr5H_599126698	chr5H	599126698	3757	In.	A	A	A	A	A		A		A	A	A	A	A	A	A	A	A	A	A	A	A	A	A	A	A	G	A	A	A	A	A	A	A	A	A	A	A	A	A	A		1	1
311	Vrn-H1	chr5H_599126705	chr5H	599126705	3764	In.	A	A	A	A	A		A	A	A	A	A	A	A	A	A	A	A											A	A		A	A	A	A	A	A		A		A		1	1
312	Vrn-H1	chr5H_599126719	chr5H	599126719	3778	In.	T	T	T	T	T		T	T	T	T	T	T	T	T	T	T	T	T	T	T	T	T	T	T	T	T	T	T	T	T	T	T	T	T	T	T	T	T	T	G		1	1
313	Vrn-H1	chr5H_599126730	chr5H	599126730	3789	In.	C	C	C	C	C		C	C	C	C	C	C	C	C	C	C	C	C	C	C	C	C	C	C	C	C	C	C	C	C	T/C	C	C	C	C	C	C	C	C	C		1	1
314	Vrn-H1	chr5H_599126761	chr5H	599126761	3820	In.	G	G	G	G	G	G	G	G	G	G	G	G	G	G	G	A	G	A	G	G	G	G	G	G	G	G	A	G	G	A	G	G	G	G	G	G	A	G	A	A		1	1
315	Vrn-H1	chr5H_599126770	chr5H	599126770	3829	In.	G	G	G	G	G	G	G	G	G	G	G	G	G	G	G	G	G	G	G	G	G	G	G	G	G	G	G	G	G	G	G	G	G	G	G	A	G	G	G	G		1	1
316	Vrn-H1	chr5H_599126808	chr5H	599126808	3867	In.	G	G	G	G	G	G	G	G	G	G	G	G	G	G	G	A	G	G	G	G	G	G	G	G	G	G	G	G	G	G	G	G	G	G	G	G	G	G	A	G		1	1
317	Vrn-H1	chr5H_599126809	chr5H	599126809	3868	In.	G	G	T	G	G	T	G	G	G	G	G	G	G	G	G	G	G	G	G	G	G	G	G	T	G	G	G	G	G	G	G	G	G	G	G	G	G	G	G	G		1	0.75
318	Vrn-H1	chr5H_599126837	chr5H	599126837	3896	In.	T	T	T	T	T	T	T	T	T	T	T	T	T	T	T	T	T	T	T	T	T	T	T	T	T	G	T	T	T	T	T	T	T	T	T	T	T	T	T	T		1	1
319	Vrn-H1	chr5H_599126858	chr5H	599126858	3917	In.	C	C	C	C	C	C	C	C	C	C	C	C	C	C	C	C	C	C	C	C	C	C	C	C	C	C	C	C	C	C	C	C	C	C	C	C	C	C	C	T		1	1
320	Vrn-H1	chr5H_599127004	chr5H	599127004	4063	In.	G	G	G	G	G	G	G	G	G	G	G	G	G	G	G	G	G	G	G	G	G	G	G	G	G	G	G	A	G	G	G	G	G	G	G	G	G	G	G	G		1	1
321	Vrn-H1	chr5H_599127177	chr5H	599127177	4236	In.	T	T	T	T	T	T	T	T	T	T	T	T	T	T	T	T	T	T	T	T	T	T	T	C	T	T	T	T	T	T	T	T	T	T	T	T	T	T	T	T		1	1
322	Vrn-H1	chr5H_599127307	chr5H	599127307	4366	In.	A	A	A	A	A	A	A	A	A	A	A	A	A	A	A	G	A	G	A	A	A	A	A	A	A	A	G		A	G	A	A	A	A	A	A	G	A	G	G		1	1
323	Vrn-H1	chr5H_599127311	chr5H	599127311	4370	In.	G	A		G/A	G	A	G	A	G	A	A	A	A	A	A	A	A	A	A	A	A	A	A	A	A	A	A		A	A	A	A	A	A	A	A	A	A	A	A		0	0.428571
324	Vrn-H1	chr5H_599127360	chr5H	599127360	4419	In.	T	T	T	T	T	T	T	T	T	T	T	T	T	T	T	T	T	T	T	T	T	T	C	T	T	T	T		T	T	C	C	T	T	T	T	T	T	T	T		1	1
325	Vrn-H1	chr5H_599127415	chr5H	599127415	4474	In.	G	C	C	G/C	G	C	G	C	G	C	C	C	C	C	C	C	C	C	C	C	C	C	C	C	C	C	C		C	C	C	C	C	C	C	C	C	C	C	C		0	0.375
326	Vrn-H1	chr5H_599127440	chr5H	599127440	4499	In.	C	T	T	T/C	C	T	C	T	C	T	T	T	T	T	T	T	T	T	T	T	T	T	T	T	T	T	T		T	T	T	T	T	T	T	T	T	T	T	T		0	0.375
327	Vrn-H1	chr5H_599127455	chr5H	599127455	4514	In.	T	T	T	T	T	T	T	T	T	T	T	T	T	T	T	T	T	T	G	G	T	T	T	T	T	T	T		T	T	T	T	T	T/G	G	T	T	T	T	T		1	1
328	Vrn-H1	chr5H_599127472	chr5H	599127472	4531	In.	C	C	C	C	C	C	C	C	C	C	C	C	C	C	C	C	C	C	C	C	C	C	C	C	C	T	C		C	C	C	C	C	C	C	C	C	C	C	C		1	1
329	Vrn-H1	chr5H_599127510	chr5H	599127510	4569	In.	C	C	T	C	C	T	C	C	C	C	C	C	C	C	C	C	C	C	C	C	C	C	C	T	C	C	C		C	C	C	C	C	C	C	C	C	C	C	C		1	0.75
330	Vrn-H1	chr5H_599127511	chr5H	599127511	4570	In.	G	G	G	G	G	G	G	G	G	G	G	G	G	G	G	G	G	G	G	G	G	G	G	G	G	G	G		G	G	G	G	G	G	G	A	G	G	G	G		1	1
331	Vrn-H1	chr5H_599127533	chr5H	599127533	4592	In.	G	G	G	G	G	G	G	G	G	G	G	G	G	G	G	G	G	G	G	G	G	G	G	A	G	G	G		G	G	G	G	G	G	G	G	G	G	G	G		1	1
332	Vrn-H1	chr5H_599127559	chr5H	599127559	4618	In.	T	G	T	T	T	T	T	G	T	T	T	T	T	T	T	T	T	T	T	T	T	T	T	T	T	T	T		T	T	T	T	T	T	T	T	T	T	T	T		0	0.75
333	Vrn-H1	chr5H_599127719	chr5H	599127719	4778	In.	A	A		A	A	A	A	A	A	A	A	A	A	A	A	T	A	T	A	A	A	A	A	A	A	A	T		A	T	A	A	A	A	A	A	T	A	T	T		1	1
334	Vrn-H1	chr5H_599127738	chr5H	599127738	4797	In.	C	C	C	C	C	C	C	C	C	C	C	C	C	C	C	C	C	C	C	C	C	C	C	C	C	C	C		C	C	C	C	C	C	C	T	C	C	C	C		1	1
335	Vrn-H1	chr5H_599127739	chr5H	599127739	4798	In.	G	G	G	G	G	G	G	G	G	A	A	A	A	A	A	G	G	G	G	G	G	G	G	G	G	G	G		G	G	G	G	G	G	G	G	G	G	G	G		1	1
336	Vrn-H1	chr5H_599127741	chr5H	599127741	4800	In.	T	T	T	T	T	T	T	T	T	T	T	T	T	T	T	C	T	C	T	T	T	T	T	T	T	T	C		T	T/C	T	T	T	T	T	T	C	T	C	C		1	1
337	Vrn-H1	chr5H_599127805	chr5H	599127805	4864	In.	C	C	C	C	C	C	C	C	C	C	C	C	C	C	C	C	C	C	C	C	C	C	C	C	C	C	C		C	C	C	C	G	G/C	C	C	C	C	C	C		1	1
338	Vrn-H1	chr5H_599127831	chr5H	599127831	4890	In.	C	C	C	C	C	C	C	C	C	C	C	C	C	C	C	C	C	C									C		C	A,T	C	C	C	C	C		C	C		C		1	1
339	Vrn-H1	chr5H_599127832	chr5H	599127832	4891	In.	G	G	G	G	G	G	G	G	G	G	G	G	G	G	G	G	G	G	G	G	G	A	A	G	G	G	G		G	G	A	A	G	G	G		G	G	G	G		1	1
340	Vrn-H1	chr5H_599127856	chr5H	599127856	4915	In.	C	C	C	C	C		C	C	C	T	T	T	T	T	T	C		C	C	C	C	C	C	C	C	C	C		C		C	C		C	C		C	C	C	C		1	1
341	Vrn-H1	chr5H_599127862	chr5H	599127862	4921	In.	G	G	G	G	G		G	G	G	G	G	G	G	G	G	G	G	G	G	G	G	G	G	G	G	T/G	G		G	G	G	G		G	G		G	G	G	G		1	1
342	Vrn-H1	chr5H_599127898	chr5H	599127898	4957	In.	G		G	G/A	G	G	G		G	A	A	A	A	A	A	G	A	G	A	A	A	G	G	G	G	G/A	G		A	G	G	G	G	A	A	G	G	G	G	G		n.est.	0.833333
343	Vrn-H1	chr5H_599127903	chr5H	599127903	4962	In.	TC	T	TC	TC	TC	TC	TC		TC	TC	TC	TC	TC	TC	TC	TC	TC	TC	TC	TC	TC	T	TC	TC	TC	TC	TC		TC	TC	TC	TC	TC	TC	TC	TC	TC	TC	TC	TC		0	0.857143
344	Vrn-H1	chr5H_599127965	chr5H	599127965	5024	In.	A	A	A	A	A	A	A	A	A	A	A	A	A	A	A	A	A	A	A	A	A	A	A	A	A	A	A		A	A	A	A	A	A	A	G	A	A	A	A		1	1
345	Vrn-H1	chr5H_599127967	chr5H	599127967	5026	In.	G	G	G	G	G	G	G	G	G	G	G	G	G	G	G	G	G	G	G	G	G	G	G	G	G	G	G		G	G	G	G	G	G	G	A	G	G	G	G		1	1
346	Vrn-H1	chr5H_599128025	chr5H	599128025	5084	In.	C	C	C	C	C	C	C	C	C	C	C	C	C	C	C	T,<*:DEL>	C	T,<*:DEL>	C	C	C	C	C	C	C	C	T,<*:DEL>		C	T,<*:DEL>	C	C	C	C	C	C	T,<*:DEL>	C	T,<*:DEL>	T,<*:DEL>		1	1
347	Vrn-H1	chr5H_599128044	chr5H	599128044	5103	In.	C	C	C	C	C	C	C	C	C	C	C	C	C	C	C	C	C	C	C	C	C	C	C	C	C	G,<*:DEL>	C		C	C	C	C	C	C	C	C	C	C	C	C		1	1
348	Vrn-H1	chr5H_599128064	chr5H	599128064	5123	In.	C	C	C	C	C	C	C	C	C	C	C	C	C	C	C	C	C	C	C	C	C	C	C	C	C	C	C		C	C	C	C	T,<*:DEL>	C/T,<*:DEL>	C	C	C	C	C	C		1	1
349	Vrn-H1	chr5H_599128065	chr5H	599128065	5124	In.	G	G	G	G	G	G	G	G	G	G	G	G	G	G	G	G	G	G	G	G	G	A,<*:DEL>	G	G	G	G	G		G	G	G	G	G	G	G	G	G	G	G	G		1	1
350	Vrn-H1	chr5H_599128110	chr5H	599128110	5169	In.	G	C	C	G	G	C	G	C	G	C	C	C	C	C	C	C	C	C	C	C	C	C	C	C	C	C	C		C	C	C	C	C	C	C	C	C	C	C	C		0	0.5
351	Vrn-H1	chr5H_599128132	chr5H	599128132	5191	In.	C	C	C	C	C	C	C	C	C	C	C	C	C	C	C	C	C	T	C	C	C	C	C	C	C	C	T		C	C	C	C	C	C	C	C	T	C	C	C		1	1
352	Vrn-H1	chr5H_599128133	chr5H	599128133	5192	In.	G	G	G	G	G	G	G	G	G	G	G	G	G	G	G	G	G	G	G	G	G	G	G	G	G	G	G		G	G	G	G	G	G	G	A	G	G	G	G		1	1
353	Vrn-H1	chr5H_599128164	chr5H	599128164	5223	In.	T	T	T	T	T	T	T	T	T	T	T	T	T	T	T	C	T	C	T	T	T	T	T	T	T	T	C		T	C	T	T	T	T	T	T	C	T	C	C		1	1
354	Vrn-H1	chr5H_599128172	chr5H	599128172	5231	In.	C	C	C	C	C	C	C	C	C	C	C	C	C	C	C	C	C			C	C	C	C	C	C	G	C		C	C	C	C	C	C	C	C	C	C	C	C		1	1
355	Vrn-H1	chr5H_599128185	chr5H	599128185	5244	In.	T	C	C	T	T	C	T	C	T	C	C	C	C	C	C	C				T		C	C	C	T	C				C	C	C	T	T		C	C	C	C	C		0	0.5
356	Vrn-H1	chr5H_599128197	chr5H	599128197	5256	In.	G	C	G	G	G	G	G	C	G	C	C	C	C	C	C	C				G		C	C	G	G	C				C	C	C	G	G		C		C	C	C		0	0.75
357	Vrn-H1	chr5H_599128213	chr5H	599128213	5272	In.	G	G	G	G	G	G	G	G	G	G	G	G	G	G	G					G		G	G	G	G	G					G	G	G	G		G		G	C	C		1	1
358	Vrn-H1	chr5H_599128214	chr5H	599128214	5273	In.	T	G	G	T	T	G	T	G	T	G	G	G	G	G	G					T		G	G	G	T	G					G	G	T	T		G		G	G	G		0	0.5
359	Vrn-H1	chr5H_599128220	chr5H	599128220	5279	In.	C	C	C	C	C	C	C	C	C	C	C	C	C	C	C	C	C	C	T		C	C	C	C	C	C	C		C	C	C	C	C	C	T	C	C	C	C	C		1	1
360	Vrn-H1	chr5H_599128251	chr5H	599128251	5310	In.	G	G	G	G	G	G	G	G	G	G	G	G	G	G	G	G	G	G	G	G	G	G	G	A	G	G	G		G	G	G	G	G	G	G	G	G	G	G	G		1	1
361	Vrn-H1	chr5H_599128259	chr5H	599128259	5318	In.	G	G	G	G	G	G	G	G	G	G	G	G	G	G	G	A	G	A	G	G	G	G	G	G	G	G	A		G	A	G	G	G	G	G	G	A	G	A	A		1	1
362	Vrn-H1	chr5H_599128319	chr5H	599128319	5378	In.	C			C	C	C	C		C	C	C	C	C	C	C	T	C	T	C	C	C	C	C	C	C	C	T		C	T	C	C	C	C	C	C	T	C	T	T		n.est.	1
363	Vrn-H1	chr5H_599128358	chr5H	599128358	5417	In.	C		C	C	C	C	C		C	C	C	C	C	C	C	T	C	T	C	C		C	C	C	C	C	T		C	T	C	C	C	C	C	C	T	C	T	T		n.est.	1
364	Vrn-H1	chr5H_599128361	chr5H	599128361	5420	In.	AGCCAGAGCTCT																		AGCCAGAGCTCT	AGCCAGAGCTCT	A	AGCCAGAGCTCT	AGCCAGAGCTCT	AGCCAGAGCTCT	AGCCAGAGCTCT	AGCCAGAGCTCT													AGCCAGAGCTCT			n.est.	n.est.
365	Vrn-H1	chr5H_599128364	chr5H	599128364	5423	In.	C																		C	C		C	C	G,<*:DEL>	C	C													C			n.est.	n.est.
366	Vrn-H1	chr5H_599128366	chr5H	599128366	5425	In.	G																		G	G		G	G	G	G	G													A,<*:DEL>			n.est.	n.est.
367	Vrn-H1	chr5H_599128375	chr5H	599128375	5434	In.	C		C	C	C	C	C		C	C	C	C	C	C	C	C	C	C	C	C	C	C	T	C	C	C	C		C	C	T	T	C	C	C	C	C		C	C		n.est.	1
368	Vrn-H1	chr5H_599128411	chr5H	599128411	5470	In.	C		C	C	C	C	C		C	C	C	C	C	C	C	C	C	C	C	C	C	C	C	C	C	C	C		C	C	C	C	C	C	C	C	C		C	A		n.est.	1
369	Vrn-H1	chr5H_599128487	chr5H	599128487	5546	In.	G			G	G	G	G		G	T	T	T	T	T	T	G	T	G	T	T	T	G	T	G	G	T	G		T	G	T	T	G	T/G	T	G	G		G	G		n.est.	1
370	Vrn-H1	chr5H_599128497	chr5H	599128497	5556	In.	A		A	A	A	A	A		A	A	A	A	A	A	A	A	A	A	A	A	A	A	T	A	A	A	A		A	A	T	T	A	A	A	A	A		A	A		n.est.	1
371	Vrn-H1	chr5H_599128500	chr5H	599128500	5559	In.	T			T	T	C	T		T	T	T	T	T	T	T	T	T	T	T	T	T	T	T	C	T	T	T		T	T	T	T	T	T	T	T	T		T	T		n.est.	0.8
372	Vrn-H1	chr5H_599128509	chr5H	599128509	5568	In.	G		G	G	G	G	G		G	G	G	G	G	G	G	A	G	A	G	G	G	G	G	G	G	G			G		G	G	G	G	G	G	A		A	A		n.est.	1
373	Vrn-H1	chr5H_599128520	chr5H	599128520	5579	In.	G		G	G	G	G	G		G	G	G	G	G	G	G	G	G		G	A	G	G	G	G	G	G			G	G	G	G	G	G	G	G			G	G		n.est.	1
374	Vrn-H1	chr5H_599128527	chr5H	599128527	5586	In.	G		G	G	G	G	G		G	G	G	G	G	G	G	G	G	A	G	G	G	G	G	G	G	G			G	G	G	G	G	G	G	G			G	G		n.est.	1
375	Vrn-H1	chr5H_599128576	chr5H	599128576	5635	In.	T		T	T	T	T	T		T	T	T	T	T	T	T	T	T	T	T	T	T	T	T	T	T	T	T		T	T	T	T	T	T	T	C	T		T	T		n.est.	1
376	Vrn-H1	chr5H_599128593	chr5H	599128593	5652	In.	C		C	C	C	C	C		C	C	C	C	C	C	C	C	C	C	C	C	C	C	C	C	C	C	C		C	T	C	C	C	C	C	C	C		C	C		n.est.	1
377	Vrn-H1	chr5H_599128594	chr5H	599128594	5653	In.	A		A	A	A	A	A		A	A	A	A	A	A	A	G	A	G	A	A	A	A	A	A	A	A	G		A	G	A	A	A	A	A	A	G		G	G		n.est.	1
378	Vrn-H1	chr5H_599128599	chr5H	599128599	5658	In.	C		C	C	C	C	C		C	C	C	C	C	C	C	C	C	C	C	C	C	C	C	C	C	C	C		C	C	C	C	C	C	C	T	C		C	C		n.est.	1
379	Vrn-H1	chr5H_599128610	chr5H	599128610	5669	In.	A		A	A	A	A	A		A	A	A	A	A	A	A	G	A	G	A	A	A	A	A	A	A	A	G		A	G	A	A	A	A	A	A	G		G	G		n.est.	1
380	Vrn-H1	chr5H_599128621	chr5H	599128621	5680	In.	T		T	T	T	T	T		T	T	T	T	T	T	T	G	T	G	T	T	T	T	T	T	T	T	G		T	G	T	T	T	T	T	T	G		G	G		n.est.	1
381	Vrn-H1	chr5H_599128638	chr5H	599128638	5697	In.	G		G	G	G	G	G		G	G	G	G	G	G	G	G	G	G	G	G	G	G	G	A	G	G	G		G	G	G	G	G	G	G	G	G		G	G		n.est.	1
382	Vrn-H1	chr5H_599128689	chr5H	599128689	5748	In.	G		G	G	G	G	G		G	G	G	G	G	G	G	G	G	G	A	A	G	G	G	G	G	G	G		G	G	G	G	G	G/A	A	G	G		G	G		n.est.	1
383	Vrn-H1	chr5H_599128742	chr5H	599128742	5801	In.	CTG		CTG	CTG	CTG	CTG	CTG		CTG	CTG	CTG	CTG	CTG	CTG	CTG	C,TTG,<*:DEL>	CTG	C,TTG,<*:DEL>									C,TTG,<*:DEL>		CTG	C,TTG,<*:DEL>		CTG	CTG	CTG	CTG	CTG	C,TTG,<*:DEL>			C,TTG,<*:DEL>		n.est.	1
384	Vrn-H1	chr5H_599128743	chr5H	599128743	5802	In.	TG		TG	TG	TG	TG	TG		TG	TG	TG	TG	TG	TG	TG		TG		TG	TG	TG	TG	TG	TG	TG	TG			TG		TG	TG	TG	TG	TG	TG						n.est.	1
385	Vrn-H1	chr5H_599128792	chr5H	599128792	5851	In.	C		C	C	C	C	C		C	C	C	C	C	C	C	T	C	C	C	C	C	C	C	C	C	C	C		C	C	C	C	C	C	C	C	C		T	T		n.est.	1
386	Vrn-H1	chr5H_599128799	chr5H	599128799	5858	In.	C		C	C	C	C	C		C	C	C	C	C	C	C	C	C	C	C	C	C	C	C	C	C	C	C		C	C	C	C	T	T/C	C	C	C		C	C		n.est.	1
387	Vrn-H1	chr5H_599128826	chr5H	599128826	5885	In.	GAAC		GAAC	GAAC	GAAC	GAAC	GAAC		GAAC	GAAC	GAAC	GAAC	GAAC	GAAC	GAAC		GAAC												GAAC		G,CAAC	G,CAAC	GAAC	GAAC	GAAC	GAAC						n.est.	1
388	Vrn-H1	chr5H_599128874	chr5H	599128874	5933	In.	G		G	G	G		G		G	T	T	T	T	T	T	G	G	G	G	G	G	G	G	G	G	G	G		G	G	G	G	G	G	G	G	G		G	G		n.est.	1
389	Vrn-H1	chr5H_599128891	chr5H	599128891	5950	In.	T		T	T	T	T	T		T	C	C	C	C	C	C	T	C	T	C	C	C	C	C	T	T	C	T		C	T	C	C	T	T/C	C	C	T		T	T		n.est.	1
390	Vrn-H1	chr5H_599128899	chr5H	599128899	5958	In.	C		T	C	C		C		C	T	T	T	T	T	T	T	T	T	T	T	T	T	T	T	T	T	T		T	T	T	T	T	T	T	T	T		T	T		n.est.	0.8
391	Vrn-H1	chr5H_599128907	chr5H	599128907	5966	In.	T		T	T	T	T	T		T	C	C	C	C	C	C	C	C	C	C	C	C	T	C	T	T	C	C		C	C	C	C	T	T/C	C	C	C		C	C		n.est.	1
392	Vrn-H1	chr5H_599128928	chr5H	599128928	5987	In.	C		C	C	C	C	C		C	C	C	C	C	C	C	C	C	C	C	C	C	C	C	C	T	C	C		C	C	C	C	C	C	C	C	C		C	C		n.est.	1
393	Vrn-H1	chr5H_599128961	chr5H	599128961	6020	In.	T		C	T	T	C	T		T	C	C	C	C	C	C	C	C	C	C	C	C	C	C	C	C	C	C		C	C	C	C	C	C	C	C	C		C	C		n.est.	0.666667
394	Vrn-H1	chr5H_599128978	chr5H	599128978	6037	In.	C		C	C	C	C/A	C		C	C	C	C	C	C	C	A	C	A	C	C	C	C	C	C	C	C	A		C	A	C	C	C	C	C	C	A		A	A		n.est.	0.833333
395	Vrn-H1	chr5H_599128982	chr5H	599128982	6041	In.	G		G	G	G	G	G		G	G	G	G	G	G	G	A	G	A	G	G	G	G	G	G	G	G	A		G	A	G	G	G	G	G	G	A		A	A		n.est.	1
396	Vrn-H1	chr5H_599128983	chr5H	599128983	6042	In.	G		G	G	G	G	G		G	G	G	G	G	G	G	A,T	G	A,T	G	G	G	G	G	G	G	G	A,T		G	A,T	G	G	G	G	G	G	A,T		A,T	A,T		n.est.	1
397	Vrn-H1	chr5H_599128984	chr5H	599128984	6043	In.	C		C	C	C	C	C		C	T	T	T	T	T	T	C	T	C	T	T	T	C	T	C	C	T	C		T	C	T	T	C	T/C	T	C	C		C	C		n.est.	1
398	Vrn-H1	chr5H_599129023	chr5H	599129023	6082	In.	C		C	C	C	C	C		C	T	T	T	T	T	T	C	T	C	T	T	T	C	T	C	C	T	C		T	C	T	T	C	T/C	T	C	C		C	C		n.est.	1
399	Vrn-H1	chr5H_599129069	chr5H	599129069	6128	In.	G		G	G	G		G		G	G	G	G	G	G	G	G	G	G	G	G	G	G	G	G	G	A	G		G	G	G	G	G	G	G	G	G		G	G		n.est.	1
400	Vrn-H1	chr5H_599129081	chr5H	599129081	6140	In.	G		G	G	G		G		G	G	G	G	G	G	G	G	G	G	G	G	G	G	A	G	G	G	G		G	G	A	A	G	G	G	G	G		G	G		n.est.	1
401	Vrn-H1	chr5H_599129109	chr5H	599129109	6168	In.	G		G	G	G	G	G		G	G	G	G	G	G	G	G	G	G	G	G	G	G	A	G	G	G	G		G	G	A	A	G	G	G	G	G		G	G		n.est.	1
402	Vrn-H1	chr5H_599129178	chr5H	599129178	6237	In.	CG		CG	CG	CG	CG	CG		CG	CG	CG	CG	CG	CG	CG	CG	CG	C	CG	CG	CG	CG	CG	CG	CG	CG	CG		CG	CG	CG	CG	CG	CG	CG	CG	C		CG	CG		n.est.	1
403	Vrn-H1	chr5H_599129179	chr5H	599129179	6238	In.	G		G	G	G	G	G		G	G	G	G	G	G	G	G	G		G	G	G	G	G	G	G	G	G		G	G	G	G	G	G	G	G			G	G		n.est.	1
404	Vrn-H1	chr5H_599129194	chr5H	599129194	6253	In.	G		G	G	G	G	G		G	G	G	G	G	G	G	A	G	A	G	G	G	G	G	G	G	G	A		G	A	G	G	G	G	G	G	A		A	A		n.est.	1
405	Vrn-H1	chr5H_599129264	chr5H	599129264	6323	In.	G		G	G	G	G	G		G	G	G	G	G	G	G	G	G	G	G	G	G	G	G	G	G	G	G		G	G	G	G	G	G	G	A	G		G	G		n.est.	1
406	Vrn-H1	chr5H_599129302	chr5H	599129302	6361	In.	T		T	T	T	T	T		T	T	T	T	T	T	T	C	T	C	T	T	T	T	T	T	T	T	C		T	C	T	T	T	T	T	T	C		C	C		n.est.	1
407	Vrn-H1	chr5H_599129321	chr5H	599129321	6380	In.	G		G	G	G	G	G		G	G	G	G	G	G	G	G	G	G	G	G	G	G	G	G	G	G	G		G	G	G	G	G	G	G	T	G		G	G		n.est.	1
408	Vrn-H1	chr5H_599129324	chr5H	599129324	6383	In.	G		G	G	G	G	G		G	G	G	G	G	G	G	G	G	G	G	G	G	G	G	G	G	G	G		G	G	G	A	G	G	G	G	G		G	G		n.est.	1
409	Vrn-H1	chr5H_599129328	chr5H	599129328	6387	In.	G		G	G	G	G	G		G	G	G	G	G	G	G	C	G	G	G	G	G	G	G	G	G	G	G		G	G	G	G	G	G	G	G	G		C	C		n.est.	1
410	Vrn-H1	chr5H_599129391	chr5H	599129391	6450	In.	C		C	C	C	C	C		C	C	C	C	C	C	C	T	C	T	C	C	C	C	C	C	C	C	T		C	T	C	C	C	C	C	C	T		T	T		n.est.	1
411	Vrn-H1	chr5H_599129462	chr5H	599129462	6521	In.	A		G	A	A	G	A		A	G	G	G	G	G	G	G	G	G	G	G	G	G	G	G	G	G	G		G	G	G	G	G	G	G	G	G		G	G		n.est.	0.666667
412	Vrn-H1	chr5H_599129467	chr5H	599129467	6526	In.	C																		C	C	C	G	C	C	C	C													C			n.est.	n.est.
413	Vrn-H1	chr5H_599129494	chr5H	599129494	6553	In.	C		C	C	C	C	C		C	C	C	C	C	C	C	T	C	C	C	C	C	C	C	C	C	C	C		C	C	C	C	C	C	C	C	C		T	T		n.est.	1
414	Vrn-H1	chr5H_599129512	chr5H	599129512	6571	In.	C		C	C	C	C	C		C	C	C	C	C	C	C	C	C	C	C	C	C	C	T	C	C	C	C		C	C	T	T	C	C	C	C	C		C	C		n.est.	1
415	Vrn-H1	chr5H_599129541	chr5H	599129541	6600	In.	C		C	C	C	C	C		C	C	C	C	C	C	C	C	C	C	C	C	C	C	C	C	C	C	C		C	T	C	C	C	C	C	C	C		C	C		n.est.	1
416	Vrn-H1	chr5H_599129556	chr5H	599129556	6615	In.	A		A	A	A	A	A		A	A	A	A	A	A	A	G	A	G	A	A	A	A	A	A	A	A	G		A	G	A	A	A	A	A	A	G		G	G		n.est.	1
417	Vrn-H1	chr5H_599129572	chr5H	599129572	6631	In.	G		G	G	G	G	G		G	G	G	G	G	G	G	A	G	G	G	G	G	G	G	G	G	G	G		G	G	G	G	G	G	G	G	G		A			n.est.	1
418	Vrn-H1	chr5H_599129576	chr5H	599129576	6635	In.	A		G	A	A	G	A		A	G	G	G	G/A	G	G	G	G	G	G	G	G	G	G	G	A	G	G		G	G	G	G	A	G/A	G	G	G		G			n.est.	0.666667
419	Vrn-H1	chr5H_599129619	chr5H	599129619	6678	In.	C			C	C	C	C		C	C	C	C	C	C	C	C	C	C	C	C	C	C	T	C	C	C	C		C	C	T	T	C	C	C	C	C		C	C		n.est.	1
420	Vrn-H1	chr5H_599129649	chr5H	599129649	6708	In.	C		C	C	C	C	C		C	C	C	C	C	C	C	C	T	C	T	T	T	C	C	C	C	C	C		T	C	C	C	C	T/C	T	C	C		C	C		n.est.	1
421	Vrn-H1	chr5H_599129673	chr5H	599129673	6732	In.	T		T	T	T	T	T		T	G	G	G	G	G	G	G	G	G	G	G	G	G	G	T	T	G	G		G	G	G	G	T	T/G	G	G	G		G	G		n.est.	1
422	Vrn-H1	chr5H_599129676	chr5H	599129676	6735	In.	G		G	G	G	G	G		G	G	G	G	G	G	G	A	G	A	G	G	G	G	G	G	G	G	A		G	A	G	G	G	G	G	G	A		A	A		n.est.	1
423	Vrn-H1	chr5H_599129680	chr5H	599129680	6739	In.	G		G	G	G		G		G	G	G	G	G	G	G	G	G	G	G	G	G	G	G	G	G	G	G		G	G	G	G	G	G	G	G	G		G	A		n.est.	1
424	Vrn-H1	chr5H_599129695	chr5H	599129695	6754	In.	A		A	A	A		A		A	A	A	A	A	A	A	A	A	A	A	A	A	A	G	A	A	A	A		A	A	G	G	A	A	A	A	A		A	A		n.est.	1
425	Vrn-H1	chr5H_599129718	chr5H	599129718	6777	In.	G		G	G	G		G		G	G	G	G	G	G	G	G	G	A	G	G	G	G	G	G	G	G	A		G	A	G	G	G	G	G	G	A		G	G		n.est.	1
426	Vrn-H1	chr5H_599129739	chr5H	599129739	6798	In.	C		C	C	C		C		C	C	C	C	C	C	C	C	C	C	C	C	C	C	C	C	C	C	C		C	C	C	C	C	C	C	T	C		C	C		n.est.	1
427	Vrn-H1	chr5H_599129778	chr5H	599129778	6837	In.	G		A	G	G		G		G	A	A	A	A	A	A	A	A	A	A	A	A	A	A	A	G	A	A		A	A	A	A	G	G/A	A	A	A		A	A		n.est.	0.8
428	Vrn-H1	chr5H_599129785	chr5H	599129785	6844	In.	G		G	G	G	G	G		G	G	G	G	G	G	G	G	G	A,T	G	G	G	G	G	G	G	G	A,T		G	G	G	G	G	G	G	G	A,T		G	G		n.est.	1
429	Vrn-H1	chr5H_599129856	chr5H	599129856	6915	In.	C		C	C	C	C	C		C	C	C	C	C	C	C	C	C	C	C	C	C	C	C	T	C	C	C		C	C	C	C	C	C	C	C	C		C	C		n.est.	1
430	Vrn-H1	chr5H_599129948	chr5H	599129948	7007	In.	T		T	T	T	T	T		T	T	T	T	T	T	T	C	T	C	T	T	T	T	T	T	T	T	C		T	C	T	T	T	T	T	T	C		C	C		n.est.	1
431	Vrn-H1	chr5H_599129992	chr5H	599129992	7051	In.	C		C	C	C	C	C		C	C	C	C	C	C	C	C	C	C	T	T	C	C	C	C	C	C	C		C	C	C	C	C	T/C	T	C	C		C	C		n.est.	1
432	Vrn-H1	chr5H_599130008	chr5H	599130008	7067	In.	A		A	A	A	A	A		A	A	A	A	A	A	A	A	A	A	A	A	A	A	A	A	A	G	A		A	A	A	A	A	A	A	A	A		A	A		n.est.	1
433	Vrn-H1	chr5H_599130020	chr5H	599130020	7079	In.	T		T	T	T	T	T		T	T	T	T	T	T	T	C	T	C	T	T	T	T	T	T	T	T	C		T	C	T	T	T	T	T	T	C		C	C		n.est.	1
434	Vrn-H1	chr5H_599130049	chr5H	599130049	7108	In.	C		C	C	C	C	C		C	C	C	C	C	C	C	T	C	T	C	C	C	C	C	C	C	C	T		C	T	C	C	C	C	C	C	T		T	T		n.est.	1
435	Vrn-H1	chr5H_599130082	chr5H	599130082	7141	In.	T		T	T	T	T	T		T	T	T	T	T	T	T	A	T	A	T	T	T	T	T	T	T	T	A		T	A	T	T	T	T	T	T	A		A	A		n.est.	1
436	Vrn-H1	chr5H_599130141	chr5H	599130141	7200	In.	T		T	T	T	T	T		T	T	T	T	T	T	T	C	T	C	T	T	T	T	T	T	T	T	C		T	C	T	T	T	T	T	T	C		C	C		n.est.	1
437	Vrn-H1	chr5H_599130205	chr5H	599130205	7264	In.	A		A	A	A	A	A		A	A	A	A	A	A	A	G	A	G	A	A	A	A	A	A	A	A	G		A	G	A	A	A	A	A	A	G		G	G		n.est.	1
438	Vrn-H1	chr5H_599130209	chr5H	599130209	7268	In.	A		G	A	A	G	A		A	G	G	G	G	G	G	G	G	G	G	G	G	G	G	G	G	G	G		G	G	G	G	G	G	G	G	G		G	G		n.est.	0.666667
439	Vrn-H1	chr5H_599130212	chr5H	599130212	7271	In.	G		G	G	G	G	G		G	G	G	G	G	G	G	G	G	G	G	G	G	A	G	G	G	G	G		G	G	G	G	G	G	G	G	G		G	G		n.est.	1
440	Vrn-H1	chr5H_599130294	chr5H	599130294	7353	In.	G			G	G		G		G	G	G	G	G	G	G	G	G	G	G	G	G	G	G	A	G	G	G		G	G	G	G	G	G	G	G	G		G	G		n.est.	1
441	Vrn-H1	chr5H_599130319	chr5H	599130319	7378	In.	C			C	C		C		C	C	C	C	C	C	C	C	C	C	C	C	C	C	C	C	C	C	C		C	C	C	C	A	C/A	C	C	C		C	C		n.est.	1
442	Vrn-H1	chr5H_599130356	chr5H	599130356	7415	In.	C			C	C		C		C	C	C	C	C	C	C	C	C	C	C	C	C	C	T	C	C	C	C		C	C	T	T	C	C	C	C	C		C	C		n.est.	1
443	Vrn-H1	chr5H_599130360	chr5H	599130360	7419	In.	T			T	T		T		T	T	T	T	T	T	T	C	C	C	C	C	C	C	C	C	C	C	C		C	C	C	C	C	C	C	C	C		C	C		n.est.	1
444	Vrn-H1	chr5H_599130382	chr5H	599130382	7441	In.	G			G	G		G		G	G	G	G	G	G	G	A	G	G	G	G	G	G	G	G	G	G	G		G	G	G	G	G	G	G	G	G		A	A		n.est.	1
445	Vrn-H1	chr5H_599130400	chr5H	599130400	7459	In.	G			G	G		G		G	G	G	G	G	G	G	G	G	G	G	G	G	G	G	A	G	G	G		G	G	G	G	G	G	G	G	G		G	G		n.est.	1
446	Vrn-H1	chr5H_599130419	chr5H	599130419	7478	In.	G			G	G		G		G	G	G	G	G	G	G	C,T	G	C,T									C,T	G	G	C,T	G	G	G	G	G	G	C,T			C,T		n.est.	1
447	Vrn-H1	chr5H_599130432	chr5H	599130432	7491	In.	G			G	G		G		G	G	G	G	G	G	G	A	G	G	G	G	G	G	G	G	G	G	G	G	G	G	G	G	G	G	G	A	G		A	A		n.est.	1
448	Vrn-H1	chr5H_599130452	chr5H	599130452	7511	In.	G			G	G		G		G	G	G	G	G	G	G	G	G	G	G	G	G	G	G	G	G	G	G	G	G	A	G	G	G	G	G	G	G		G	G		n.est.	1
449	Vrn-H1	chr5H_599130477	chr5H	599130477	7536	In.	C			C	C		C		C	C	C	C	C	C	C	C	C	C	C	C	C	C	T	C	C	C	C		C	C	T	T	C	C	C	C	C		C	C		n.est.	1
450	Vrn-H1	chr5H_599130512	chr5H	599130512	7571	In.	G			G	G		G		G	G	G	G	G	G	G	G	G	G	G	G	G	G	G	G	G	G	G	G	G	G	G	G	G	G	G	A	G		G	G		n.est.	1
451	Vrn-H1	chr5H_599130524	chr5H	599130524	7583	In.	G			G	G		G		G	G	G	G	G	G	G	G	G	G	G	G	G	G	G	G	G	G	G	G	G	G	G	G			G	A,T	G		G	G		n.est.	1
452	Vrn-H1	chr5H_599130529	chr5H	599130529	7588	In.	T			T	T		T		T	C	C	C	C	C	C	T	T	T	T	T	T	T	T	T	T	T	T	T	T	T	T	T	T	T	T	T	T		T	T		n.est.	1
453	Vrn-H1	chr5H_599130657	chr5H	599130657	7716	In.	T			T	T	T	T		T	C	C	C	C	C	C	C	C	C	C	C	C	C	C	T	T	C	C		C	C	C	C	T	T/C	C	C	C		C	C		n.est.	1
454	Vrn-H1	chr5H_599130689	chr5H	599130689	7748	In.	C			C	C	C	C		C	C	C	C	C	C	C	C	C	C	C	C	C	C	C	C	C	C	C		C	C	C	C	C	C	C	T	C		C	C		n.est.	1
455	Vrn-H1	chr5H_599130718	chr5H	599130718	7777	In.	G			G	G		G		G	G	G	G	G	G	G	G	G	G	G	G	G	G	G	G	G	G	G		G	G	G	G	G	G	G	A	G		G	G		n.est.	1
456	Vrn-H1	chr5H_599130729	chr5H	599130729	7788	In.	G			G	G		G		G	G	G	G	G	G	G	G	G	G	G	G	G	G	G	G	G	G	G		G	G	A	G	G	G	G	G	G		G	G		n.est.	1
457	Vrn-H1	chr5H_599130739	chr5H	599130739	7798	In.	C			C	C		C		C	A	A	A	A	A	A	C	C	C	C	C	C	C	C	C	C	C	C		C	C	C	C	C	C	C	C	C		C	C		n.est.	1
458	Vrn-H1	chr5H_599130752	chr5H	599130752	7811	In.	T			T	T	T	T		T	T	T	T	T	T	T	T	T	A	T	T	T	T	T	T	T	T	A		T	T	T	T	T	T	T	T	A		T	T		n.est.	1
459	Vrn-H1	chr5H_599130777	chr5H	599130777	7836	In.	C			C	C	C	C		C	C	C	C	C	C	C	C	C	T	C	C	C	C	C	C	C	C	T		C	T	C	C	C	C	C	C	T		C	C		n.est.	1
460	Vrn-H1	chr5H_599130803	chr5H	599130803	7862	In.	A			A	A	A	A		A	A	A	A	A	A	A	A	A		A	A	A	A	A	A	A	A	G		A	A	A	A	A	A	A	A			A	A		n.est.	1
461	Vrn-H1	chr5H_599130806	chr5H	599130806	7865	In.	C			C	C	C	C		C	C	C	C	C	C	C	T	C		C	C	C	C	C	C	C	C	T		C	T	C	C	C	C	C	C			T	T		n.est.	1
462	Vrn-H1	chr5H_599130808	chr5H	599130808	7867	In.	G			G	G	G	G		G	G	G	G	G	G	G	G	A		G	G	A	G	G	G	G	G	G		A	G	G	G	G	G	G	G	G		G	G		n.est.	1
463	Vrn-H1	chr5H_599130847	chr5H	599130847	7906	In.	G			G	G		G		G	G	G	G	G	G	G	A	G	A	G	G	G	G	G	G	G	G	A		G	A	G	G	G	G	G	G	A		A	A		n.est.	1
464	Vrn-H1	chr5H_599130859	chr5H	599130859	7918	In.	G			G	G		G		G	G	G	G	G	G	G	C	G	C	G	G	G	G	G	G	G	G	C		G	C	G	G	G	G	G	G	C		C	C		n.est.	1
465	Vrn-H1	chr5H_599130877	chr5H	599130877	7936	In.	C			C	C		C		C	C	C	C	C	C	C	T	C	T	C	C	C	C	C	C	C	C	T		C	T	C	C	C	C	C	C	T		T	T		n.est.	1
466	Vrn-H1	chr5H_599130917	chr5H	599130917	7976	In.	G			G	G		G		G	G	G	G	G	G	G	G	G	G									G		G	G/A,T	G	G	G	G	G	G	G			G		n.est.	1
467	Vrn-H1	chr5H_599130925	chr5H	599130925	7984	In.	C			C	C		C		C	C	C	C	C	C	C	C	C	C	C	C	C	T	C	C	C	C	C		C	C	C	C	C	C	C	C	C		C	C		n.est.	1
468	Vrn-H1	chr5H_599130934	chr5H	599130934	7993	In.	G			G	G		G		G	G	G	G	G	G	G	G	A	G	G	G	A	G	G	G	G	G	G		A	G	G	G	G	G	G	G	G		G	G		n.est.	1
469	Vrn-H1	chr5H_599130984	chr5H	599130984	8043	In.	G			G	G		G		G	A	A	A	A	A	A	G	A	G	A	A	A	G	A	G	G	A	G		A	G	A	A	G	G/A	A	G	G		G	G		n.est.	1
470	Vrn-H1	chr5H_599130997	chr5H	599130997	8056	In.	C			C	C		C		C	C	C	C	C	C	C	C	C	C	C	C	C	C	C	C	C	C	C		C	C	C	C	A,G	C/A,G	C	C	C		C	C		n.est.	1
471	Vrn-H1	chr5H_599131000	chr5H	599131000	8059	In.	TC			TC	TC		TC		TC	TC	TC	TC	TC	TC	TC	TC	TC	TC	TC	TC	TC	TC	TC	TC	TC	TC	TC		TC	TC	TC	TC	T	TC/T	TC	TC	TC		TC	TC		n.est.	1
472	Vrn-H1	chr5H_599131023	chr5H	599131023	8082	In.	G			G	G		G		G	G	G	G	G	G	G	C,A	G		G	G	G	G	G	G	G	G			G	C,A	G	G	G	G	G	G			C,A	C,A		n.est.	1
473	Vrn-H1	chr5H_599131028	chr5H	599131028	8087	In.	G			G	G		G		G	G	G	G	G	G	G	G	G	G	G	G	G	G	G	G	A	G	G		G	G	G	G	G	G	G	G	G		G	G		n.est.	1
474	Vrn-H1	chr5H_599131038	chr5H	599131038	8097	In.	T			T	T		T		T	T	T	T	T	T	T	C	T	T	T	T	T	T	T	T	T	T	T		T	T	T	T	T	T	T	T	T		C	C		n.est.	1
475	Vrn-H1	chr5H_599131041	chr5H	599131041	8100	In.	T			T	T		T		T	A	A	A	A	A	A	A	A	A	A	A	A	A	A	A	A	A	A		A	A	A	A	A	A	A	A	A		A	A		n.est.	1
476	Vrn-H1	chr5H_599131053	chr5H	599131053	8112	In.	G			G	G		G		G	G	G	G	G	G	G	G	A	G	A	G	A	G	G	G	G	G	G		A	G	G	G	G	G	G	G	G		G	G		n.est.	1
477	Vrn-H1	chr5H_599131073	chr5H	599131073	8132	In.	G			G	G		G		G	T,A	T,A	T,A	T,A	T,A	T,A	G	T,A	G	T,A	T,A	T,A	G	T,A	G	G	T,A	G		T,A	G	T,A	T,A	G	G/T,A	T,A	G	G		G	G		n.est.	1
478	Vrn-H1	chr5H_599131079	chr5H	599131079	8138	In.	G			G	G		G		G	G	G	G	G	G	G	G	G	G	G	G	G	A	G	G	G	G	G	G	G	G	G	G	G	G	G	G	G		G	G		n.est.	1
479	Vrn-H1	chr5H_599131130	chr5H	599131130	8189	In.	C			C	C		C		C	C	C	C	C	C	C	C	C	C									C	C	C		C	C	C	C	C	C	C			C		n.est.	1
480	Vrn-H1	chr5H_599131157	chr5H	599131157	8216	In.	A			A	A		A		A	G	G	G	G	G	G	G	G	G	G	G	G	G	G	A	A	G	G	G	G	G	G	G	A	G/A	G	G	G		G	G		n.est.	1
481	Vrn-H1	chr5H_599131169	chr5H	599131169	8228	In.	C			C	C		C		C	C	C	C	C	C	C	C	C	T	C	C	C	C	C	C	C	C	T	C	C	T	C	C	C	C	C	C	T		C	C		n.est.	1
482	Vrn-H1	chr5H_599131174	chr5H	599131174	8233	In.	C			C	C		C		C	C	C	C	C	C	C	C	C	C	C	C	C	C	C	T	T	C	C	C	C	C	C	C	C	C	C	C	C		C	C		n.est.	1
483	Vrn-H1	chr5H_599131189	chr5H	599131189	8248	In.	G			G	G		G		G	G	G	G	G	G	G	G	G	G	G	G	G	G	G	G	A,T	G	G	G	G	G	G	G	A,T	G	G	G	G		G	G		n.est.	1
484	Vrn-H1	chr5H_599131210	chr5H	599131210	8269	In.	C			C	C		C		C	C	C	C	C	C	C	C	C	C	C	C	C	C	T	C	C	C	C	C	C	C	C	T	C	C	C	C	C		C	C		n.est.	1
485	Vrn-H1	chr5H_599131212	chr5H	599131212	8271	In.	G			G	G		G		G	G	G	G	G	G	G	G	G	G	A	A	G	G	G	G	G	G	G	G	G	G	G	G	G	G/A	A	G	G		G	G		n.est.	1
486	Vrn-H1	chr5H_599131227	chr5H	599131227	8286	In.	C			C	C		C		C	C	C	C	C	C	C	T	C	T	C	C	C	C	C	C	C	C	T	C	C	T	C	C	C	C	C	C	T		T	T		n.est.	1
487	Vrn-H1	chr5H_599131241	chr5H	599131241	8300	In.	G			G	G		G		G	G	G	G	G	G	G	G	G	A	G	G	G	G	G	G	G	G	A	G	G	G	G	G	G	G	G	G	A		G	G		n.est.	1
488	Vrn-H1	chr5H_599131249	chr5H	599131249	8308	In.	G			G	G		G		G	G	G	G	G	G	G	G	G	G	G	G	G	A	G	G	G	G	G		G	G	G	G	G	G	G	G	G		G	G		n.est.	1
489	Vrn-H1	chr5H_599131290	chr5H	599131290	8349	In.	C			C	C		C		C	C	C	C	C	C	C	C	C	C	C	C	C	C	C	C	C	C	C		C	T	C	C	C	C	C	C	C		C	C		n.est.	1
490	Vrn-H1	chr5H_599131307	chr5H	599131307	8366	In.	A			A	A		A		A	G	G	G	G	G	G	G	G	G	G	G	G	G	G	G	A	G	G		G	G	G	G	A	G/A	G	G	G		G	G		n.est.	1
491	Vrn-H1	chr5H_599131323	chr5H	599131323	8382	In.	C			C	C		C		C	C	C	C	C	C	C		C	C	C	C	C	C	C	C	C	C	C		C	T	C	C	C	C	C	C	C					n.est.	1
492	Vrn-H1	chr5H_599131324	chr5H	599131324	8383	In.	C																		C	C	C	C	C		C	C													CT,A			n.est.	n.est.
493	Vrn-H1	chr5H_599131346	chr5H	599131346	8405	In.	C			C	C		C		C	C	C	C	C	C	C	T	C	T	C	C	C	C	C	T	C	C	T		C	T	C	C	C	C	C	C	T		T	T		n.est.	1
494	Vrn-H1	chr5H_599131347	chr5H	599131347	8406	In.	G			G	G		G		G	G	G	G	G	G	G	G	G	G	G	G	G	G	T,A	G	G	G	G		G	G	T,A	T,A	G	G	G	G	G		G	G		n.est.	1
495	Vrn-H1	chr5H_599131375	chr5H	599131375	8434	In.	G			G	G		G		G	G	G	G	G	G	G	G	G	G	G	G	G	G	G	G	G	G	G		G	G	G	G	G	G	G	G	G		G	A		n.est.	1
496	Vrn-H1	chr5H_599131392	chr5H	599131392	8451	In.	G			G	G		G		G	G	G	G	G	G	G	G	G	T	G	G	G	G	G	G	G	G	T		G	T	G	G	G	G	G	G	T		G	G		n.est.	1
497	Vrn-H1	chr5H_599131417	chr5H	599131417	8476	In.	C			C	C		C		C	C	C	C	C	C	C	T	C	T	C	C	C	C	C	C	C	C	T		C	T	C	C	C	C	C	C	T		T	T		n.est.	1
498	Vrn-H1	chr5H_599131478	chr5H	599131478	8537	In.	T			T	T		T		T	C	C	C	C	C	C	T	T	T	T	T	T	T	T	T	T	T	T		T	T	T	T	T	T	T	T	T		T	T		n.est.	1
499	Vrn-H1	chr5H_599131479	chr5H	599131479	8538	In.	T			T	T		T		T	C	C	C	C	C	C	C	C	C	C	C	C	C	C	C	C	C	C		C	C	C	C	C	C	C	C	C		C	C		n.est.	1
500	Vrn-H1	chr5H_599131515	chr5H	599131515	8574	In.	T			T	T		T		T	T	T	T	T	T	T	T	T	T	T	T	T	T	T	T	T	T	T		T	T	A	T	T	T	T	T	T		T	T		n.est.	1
501	Vrn-H1	chr5H_599131548	chr5H	599131548	8607	In.	G			G	G		G		G	G	G	G	G	G	G	G	G	G	G	G	G	G	G	G		G	G		G	G	G	G	G	G	G	A,T	G		G	G		n.est.	1
502	Vrn-H1	chr5H_599131586	chr5H	599131586	8645	In.	A			A	A		A		A	A	A	A	A	A	A	A	A	A	A	A	A	A	A	G	A	A	A		A	A	A	A	A	A	A	A	A		A	A		n.est.	1
503	Vrn-H1	chr5H_599131620	chr5H	599131620	8679	In.	TG			TG	TG		TG		TG	TG	TG	TG	TG	TG	TG	T	TG	TG	TG	TG	TG	TG	TG	TG	TG	TG	TG		TG	TG	TG	TG	TG	TG	TG	TG	TG		T	T		n.est.	1
504	Vrn-H1	chr5H_599131633	chr5H	599131633	8692	In.	C			C	C		C		C	C	C	C	C	C	C	T	C	T	C	C	C	C	C	C	C	C	T		C	T/C	C	C	C	C	C	C	T		T	T		n.est.	1
505	Vrn-H1	chr5H_599131634	chr5H	599131634	8693	In.	G			G	G		G		G	G	G	G	G	G	G	G	G	G	G	G	G	A	G	G	G	G	G		G	G	G	G	G	G	G	G	G	G	G	G		n.est.	1
506	Vrn-H1	chr5H_599131635	chr5H	599131635	8694	In.	C			C	C		C		C	C	C	C	C	C	C	C	C	C	C	C	C		C	C	C	C	C		C	C	C	C	C	C	C	C	C	C	C	C		n.est.	1
507	Vrn-H1	chr5H_599131653	chr5H	599131653	8712	In.	G			G	G		G		G	G	G	G	G	G	G	T	G	G	G	G	G	G	G	G	G	G	G		G	G	G	G	G	G	G	G	G	G	T	G		n.est.	1
508	Vrn-H1	chr5H_599131660	chr5H	599131660	8719	In.	G			G	G		G		G	G	G	G	G	G	G	A	G	G	G	G	G	G	G	G	A	G	G		G	G	G	G	G	G	G	G	G	G	A	G		n.est.	1
509	Vrn-H1	chr5H_599131677	chr5H	599131677	8736	In.	C			C	C		C		C	C	C	C	C	C	C	C	C	C	C	C	C	C	C	C	C	C	C		C	C/A	C	C	C	C	C	C	C	C	C	C		n.est.	1
510	Vrn-H1	chr5H_599131681	chr5H	599131681	8740	In.	T			T	T		T		T	T	T	T	T	T	T	T	T	T	T	T	T	T	T	T	T	T	T		T	T/C	T	T	T	T	T	T	T	T	T	T		n.est.	1
511	Vrn-H1	chr5H_599131686	chr5H	599131686	8745	In.	T			T	T		T		T	T	T	T	T	T	T	T	T	T	T	T	T	T	T	T	T	T	T		T	T/C	T	T	T	T	T	T	T	T	T	T		n.est.	1
512	Vrn-H1	chr5H_599131706	chr5H	599131706	8765	In.	G			G	G		G		G	G	G	G	G	G	G	G	G	G									G		G	G	G	G	G	G	G	G	G	G		G/C,T		n.est.	1
513	Vrn-H1	chr5H_599131717	chr5H	599131717	8776	In.	G			G	G		G		G	G	G	G	G	G	G	G	G	G	G	G	G	A	G	G	G	G	G		G	G	G	G	G	G	G	G	G		G	G		n.est.	1
514	Vrn-H1	chr5H_599131734	chr5H	599131734	8793	In.	TC			TC	TC		TC		TC	TC	TC	TC	TC	TC	TC	T	TC	TC	TC	TC	TC	TC	TC	TC	TC	TC	TC		TC	TC	TC	TC	TC	TC	TC	TC	TC		T	T		n.est.	1
515	Vrn-H1	chr5H_599131767	chr5H	599131767	8826	In.	A			A	A		A		A	A	A	A	A	A	A	G	A	G	A	A	A	A	A	A	A	A	G		A	G	A	A	A	A	A	A	G		G	G		n.est.	1
516	Vrn-H1	chr5H_599131798	chr5H	599131798	8857	In.	A			A	A		A		A	G	G	G	G	G	G	G	G	G	G	G	G	G	G	G	A	G	G		G	G	G	G	A	G/A	G	G	G		G	G		n.est.	1
517	Vrn-H1	chr5H_599131818	chr5H	599131818	8877	In.	C			C	C		C		C	A	A	A	A	A	A	A	A	A	A	A	A	C	A	C	C	A	A		A	A	A	A	C	C/A	A	A	A		A	A		n.est.	1
518	Vrn-H1	chr5H_599131847	chr5H	599131847	8906	In.	C			C	C		C		C	C	C	C	C	C	C	C	C	T	C	C	C	C	C	C	C	C	T		C		C	C	C	C	C	C			C			n.est.	1
519	Vrn-H1	chr5H_599131858	chr5H	599131858	8917	In.	T			T	T		T		T	T	T	T	T	T	T	TAC	T	TAC	T	T	T	T	T	T	T	T	TAC		T		T	T	T	T	T	T			TAC	TAC		n.est.	1
520	Vrn-H1	chr5H_599131898	chr5H	599131898	8957	In.	G			G	G		G		G	G	G	G	G	G	G	G	A		G	G	A	G	G	G	G	G	G		A		G	G	G		G	G			G	G		n.est.	1
521	Vrn-H1	chr5H_599131912	chr5H	599131912	8971	In.	G			G	G		G		G									A																			A					n.est.	1
522	Vrn-H1	chr5H_599131921	chr5H	599131921	8980	In.	A		A	A	A		A		A	A	A	A	A	A	A	G	A	G	A	A	A	A	A	A	A	A	G	A	A	G	A	A	A	A	A	A	G	A	G	G		n.est.	1
523	Vrn-H1	chr5H_599132099	chr5H	599132099	9158	In.	C	C	C	C	C	C	C	C	C	C	C	C	C	C	C	A	C	A	C	C	C	C	C	C	C	C	A	C	C	A	C	C	C	C	C	C	A	C	A	A		1	1
524	Vrn-H1	chr5H_599132290	chr5H	599132290	9349	In.	TC	TC		TC	TC	TC	TC	TC	TC	TC	TC	TC	TC	TC	TC	TC	TC	TC	TC	TC	TC	TC	T	TC	TC	TC	TC	TC	TC	TC	T	T	TC	TC	TC	TC	TC	TC	TC	TC		1	1
525	Vrn-H1	chr5H_599132473	chr5H	599132473	9532	In.	G	G		G	G	G	G		G	G	G	G	G	G	G	A	G		G	G	G	G	G	G	G	G	A	G	G	A	G	G	G		G	G	A	G	A	A		1	1
526	Vrn-H1	chr5H_599132531	chr5H	599132531	9590	In.	G	G	G	G	G/A	G	G		G	G	G	G	G	G	G	G	G	G									G	G	G	G	G	G	G	G	G	G	G	G		G		1	0.857143
527	Vrn-H1	chr5H_599132564	chr5H	599132564	9623	In.	C	A	C	C	C	C	C	A	C	C	C	C	C	C	C	C	C	C	C	C	C	A	C	C	C	C	C	C	C	C	C	C	C	C	C	C	C	C	C	C		0	0.75
528	Vrn-H1	chr5H_599132576	chr5H	599132576	9635	In.	G	G	G	G	G	G	G	G	G	G	G	G	G	G	G	A,<*:DEL>	G	A,<*:DEL>									A,<*:DEL>	G	G	A,<*:DEL>	G	G	G	G	G	G	A,<*:DEL>	G		A,<*:DEL>		1	1
529	Vrn-H1	chr5H_599132671	chr5H	599132671	9730	In.	TG																		TG	TG	TG	T,TGGGGG,TGGG,TGG	TG	TG	TG	TG													T,TGGGGG,TGGG,TGG			n.est.	n.est.
530	Vrn-H1	chr5H_599132926	chr5H	599132926	9985	Exon 1	CAGCGAGCGAGCG		CAGCGAGCG,C,CAGCG,CAGCGAGCGAGCGAGCG	CAGCGAGCGAGCG	CAGCGAGCGAGCG	CAGCGAGCG,C,CAGCG,CAGCGAGCGAGCGAGCG	CAGCGAGCGAGCG		CAGCGAGCGAGCG	CAGCGAGCG,C,CAGCG,CAGCGAGCGAGCGAGCG	CAGCGAGCG,C,CAGCG,CAGCGAGCGAGCGAGCG	CAGCGAGCG,C,CAGCG,CAGCGAGCGAGCGAGCG	CAGCGAGCG,C,CAGCG,CAGCGAGCGAGCGAGCG	CAGCGAGCG,C,CAGCG,CAGCGAGCGAGCGAGCG		CAGCGAGCGAGCG	CAGCGAGCG,C,CAGCG,CAGCGAGCGAGCGAGCG	CAGCGAGCGAGCG	CAGCGAGCG,C,CAGCG,CAGCGAGCGAGCGAGCG	CAGCGAGCG,C,CAGCG,CAGCGAGCGAGCGAGCG	CAGCGAGCG,C,CAGCG,CAGCGAGCGAGCGAGCG		CAGCGAGCG,C,CAGCG,CAGCGAGCGAGCGAGCG	CAGCGAGCG,C,CAGCG,CAGCGAGCGAGCGAGCG		CAGCGAGCG,C,CAGCG,CAGCGAGCGAGCGAGCG	CAGCGAGCGAGCG	CAGCGAGCG,C,CAGCG,CAGCGAGCGAGCGAGCG	CAGCGAGCG,C,CAGCG,CAGCGAGCGAGCGAGCG	CAGCGAGCGAGCG/CAGCGAGCG,C,CAGCG,CAGCGAGCGAGCGAGCG	CAGCGAGCG,C,CAGCG,CAGCGAGCGAGCGAGCG	CAGCGAGCG,C,CAGCG,CAGCGAGCGAGCGAGCG	CAGCGAGCGAGCG	CAGCGAGCGAGCG/CAGCGAGCG,C,CAGCG,CAGCGAGCGAGCGAGCG	CAGCGAGCG,C,CAGCG,CAGCGAGCGAGCGAGCG		CAGCGAGCGAGCG	CAGCGAGCGAGCG/CAGCGAGCG,C,CAGCG,CAGCGAGCGAGCGAGCG	CAGCGAGCGAGCG	CAGCGAGCGAGCG		n.est.	0.666667
531	Vrn-H1	chr5H_599132938	chr5H	599132938	9997	Exon 1	G		G	G	G	G	G		G	G	G	G	G	G	G	G	G	G									G	G	G	G	G	G	G	G	G	G	G	G		G		n.est.	1
532	Vrn-H1	chr5H_599132964	chr5H	599132964	10023	Exon 1	C	G	G	C	C		C		C	G	G	G	G	G	G	C	G	C	G	G	G	G	G	G	G	G	C	G	G	C	G	G	C	G/C	G	G	C	G	C	C		0	0.666667
533	Vrn-H1	chr5H_599133008	chr5H	599133008	10067	Exon 1	G	G	G	G	G	G	G	G	G	G	G	G	G	G	G	G	G	G	G	G	G	G	G	G	G	G	G	G	G	G	G	G	G	G	G	G	G	G	G	A		1	1
534	Vrn-H1	chr5H_599133025	chr5H	599133025	10084	Exon 1	G	G	G	G	G	G	G	G	G	G	G	G	G	G	G	T,<*:DEL>	G	G	G	G	G	G	G	G	G	G	G	G	G	G	G	G	G	G	G	G	G	G	T,<*:DEL>	G		1	1
535	Vrn-H1	chr5H_599133040	chr5H	599133040	10099	Exon 1	A	G	G	A	A	G	A	G	A	G	G	G	G	G	G	A	G	A	G	G	G	G	G	G	G	G	A	G	G	A	G	G	A	G/A	G	G	A	G	A	A		0	0.5
536	Vrn-H1	chr5H_599133051	chr5H	599133051	10110	Exon 1	G	G	T,<*:DEL>	G	G	T,<*:DEL>	G	G	G	G	G	G	G	G	G	G	G	G	G	G	G	G	G	G	G	G	G	G	G	G	G	G	G	G	G	G	G	G	G			1	0.75
537	Vrn-H1	chr5H_599133057	chr5H	599133057	10116	Exon 1	G	G	G	G	G	G	G	G	G	G	G	G	G	G	G	G	G	G	G	G	G	G	C	G	G	G	G	G	G	G	G	G	G	G	G	G	G	G	G			1	1
538	Vrn-H1	chr5H_599133060	chr5H	599133060	10119	Exon 1	AG	AG	AG	AG	AG	AG	AG	AG	AG	AG	AG	AG	AG	AG	AG	AG	AG	AG	AG	AG	AG	AG	AG	AG	AG	AG	AG	AG	AG	AG	AG	AG	AG	AG	AG	AG	AG	AG	AG	A		1	1
539	Vrn-H1	chr5H_599133067	chr5H	599133067	10126	Exon 1	T	C	C	T	T	C	T	C	T	C	C	C	C	C	C	T	C	T	C	C	C	C	C	C	C	C	T	C	C	T	C	C	T	C	C	C	T	T/C	T	T		0	0.5
a) Exome capture data are kindly provided by the WHEALBI consortium (https://www.whealbi.eu/) through Drs. Micha Bayer and Joanne Russell, The James Hutton Institute, Dundee,
and produced following Bayer et al. (2019) Exome capture for variant discovery and analysis in barley., In: Harwood, W.A. (ed.). Barley: Methods and Protocols. Methods in Molecular Biology,
Humana Press, New York, Volume 1900, Chapter 18, pp283-310 (https://link.springer.com/protocol/10.1007%2F978-1-4939-8944-7_18)
b) Variant ID with chromosome and bp position is based on barley RefSeq 1.0 sequence (barlex.barleysequence.org, source: Mascher et al. 2017, Nature 544: 427-433)
c) Variant location in promoter, exon or intron and 5' or 3' UTR sequence is based on RefSeq1.0 (barlex.barleysequence.org, Mascher et al. 2017, Nature 544: 427-433)
d) Variant alleles are indicated in green relative to Morex alleles in yellow. Empty cells indicate missing data. Wild barley accessions typed in red are donors of HEB-YIELD.
Gene position (RefSeq 1.0, barlex.barleysequence.org, source: Mascher et al. 2017, Nature 544: 427-433)
Name	Gene		HORVU name		Start	End	Length (bp)	Chr	Strand
Ppd-H2	Protein FLOWERING LOCUS T		HORVU1Hr1G076430.1		514098183	514100647	2464	1H	Reverse																																								9
Ppd-H1	Pseudo-response regulator 7		HORVU2Hr1G013400.32		29123785	29127889	4104	2H	Forward																																								107
sdw1	Gibberellin 20-oxidase 3		HORVU3Hr1G090980.3		634078038	634081600	3562	3H	Reverse																																								46
Vrn-H1	MADS-box transcription factor 14		HORVU5Hr1G095630.3		599122941	599133084	10143	5H	Reverse																																								377
[truncated: 3 more columns]

## Sheet: 2a)
Supplementary Table S2. Description of the experimental locations. 2a) Locations
Location	Dundee	Halle	Al-Karak	Dubai	Adelaide
Country	United Kingdom	Germany	Jordan	United Arab Emirates	Australia
Institute1)	JHI	MLU-Halle	ICARDA	ICBA	UoA
GPS coordinates	56°28'53.71"N 3°6'35.17"W	51°29'46.05"N 11°59'29.58"E	31°16'34.03"N 35°44'24.94"E	25°5'44.40"N 55°23'24.48"E	35°19'18.5"S 138°53'07.5"E
Treatment	Nitrogen deficiency	Nitrogen deficiency	Drought	Salt	Drought
Control	+ Nitrogen fertilizer	+ Nitrogen fertilizer	+ Irrigation	- Salt	+ Drought
Stress	- Nitrogen fertilizer	- Nitrogen fertilizer	- Irrigation	+ Salt	- Drought
Distance to equator [km]	6260	5704	3450	2796	3818
Altitude above sea level [m]	60	110	950	30	70
Average annual precipitation [mm]	665	494	320	94	493
Average annual temperature [°C]	8.5	9.2	16.5	27.6	15.4
Average annual sunshine duration [h]	1411	1684	3200	3504	2811
Soil type	Clay loam	Lessivated black soil	Calcareous clay	Fine sand	Brown sandy loam
Soil description	Sand 2.00-0.063 mm = 41-51 %	Sandy loess (48-75 % sand)	(10.6 % sand, 37.9 % silt and 51.5 % clay)	(98 % sand, 1 % silt and 1 % clay)
	Silt 0.063-0.002 mm = 27-32 %	80-120 cm deep		Calcareous (50-60 % CaCO3 equivalents)
	Clay <0.002 mm = 22-27 %	Humus 2.1-2.4 %		Porous (45 % porosity)
pH value	6.3	6.2	8	8.2	8.8
1) Abbreviations
JHI = James Hutton Institute
MLU-Halle = Martin-Luther-University Halle
ICARDA = International Center for Agricultural Research in the Dry Areas
ICBA = International Center for Biosaline Agriculture
UoA = University of Adelaide

## Sheet: 2b)
Supplementary Table S2. Description of the experimental locations. 2b) Experimental setup
Location	Dundee		Halle		Al-Karak		Dubai		Adelaide
Year	2015	2016	2015	2016	2015	2016	2015	2016	2015	2016
Sowing	2015-04-01	2016-03-16	2015-03-23	2016-03-15	2014-12-24	2015-12-21	2014-12-10	2015-12-13	2015-06-25	2016-05-18
Harvest	2015-09-07	2016-08-30	2015-07-31	2016-07-19	2015-06-15	2016-05-29	2015-04-30	2016-05-16	2015-12-10	2016-12-22
Growing period [d]	159	167	130	126	173	160	141	155	168	218
Treatment	Nitrogen deficiency		Nitrogen deficiency		Drought		Salt		Drought year	Wet year
Genotypes tested	50	51	52	52	51	51	50	50	42	53
HEB-lines tested	48	48	48	48	48	48	48	48	34	47
Cultivars	2	3	4	4	3	3	2	2	8	6
Replications	3-4	4	4	4	4	4	3	3	1-3	1-4
Plots	361	400	416	416	408	306	300	300	144	156
Plot area [m2]	2.318	2.318	2	4	3	3	4 (2)	4 (2)	4	4.8
Plot length [m]	1.9	1.9	2	3.2	3	3	2	2	3.2	3.2
Plot width [m]	1.22	1.22	1	1.25	1	1	2	2	1.25	1.5
Rows	8	8	6	8	3	3	4 (2)	4 (2)	6	7
Inter row distance [cm]	15.25	15.25	16	15.5	30	30	50	50	20	20
Plant to plant distance [cm]	-	-	-	-	-	-	10	10	-	-
Test design1)	RCBD	RCBD	RCBD	RCBD	RCBD	RCBD	CRD	CRD	CRD	CRD
1) Abbreviations
RCBD = Randomized complete block design
CRD = Completly randomized design

## Sheet: 2c)
Supplementary Table S2. Description of the experimental locations. 2c) Treatments and fertilization
Location	Dundee		Halle		Al-Karak		Dubai		Adelaide
Year	2015	2016	2015	2016	2015	2016	2015	2016	2015	2016
Treatment	Nitrogen deficiency		Nitrogen deficiency		Drought		Salt		Drought year	Wet year
Control	66 kgN/ha	61 kgN/ha	70 kgN/ha	60 kgN/ha	Supplementary drip irrigation during drought		Drip irrigation less than 1 dS/m		-	484 mm
Stress	0 kgN/ha	0 kgN/ha	0 kgN/ha	0 kgN/ha	Rainfed		Saline water 17 dS/m		159 mm	-
Number of fertilizer applications	1	1	2	1	0		3		1	2
Type of fertilizer1)	I. NPKS	I. NPKS	I. CAN	I. ENTEC 26	No fertiliser		I. Compost 40 t/ha		I. NPSZn	I. NP
			II. CAN		Organic farming typical in Jordan		II. Urea			II. UAN
							III. NPK
Date of fertilizer application	I. 27.03.15	I. 16.03.16	I. 30.04.15	I. 31.03.16			I. Before Sowing		I. 25.06.15	I. 18.05.16
			II. 22.05.15				II. 4 weeks after germination			II. After sowing
							III. 8 weeks after germination
N total [kgN/ha]	66	61	70	60	-		38	38	22	44
P total [kgP/ha]	12	11	-	-	-		8	8	15	27
K total [kgK/ha]	42	38	-	-	-		8	8	-	-
S total [kgS/ha]	22.5	21	-	30	-		-	-	2	-
Zn total [kgZn/ha]	-	-	-	-	-		-	-	3	-
1) Abbreviations
CAN = Calcium ammonium nitrate
ENTEC = N fertilizer with nitrification inhibitor DMPP
UAN = Urea and ammonium nitrate

## Sheet: 2d)
Supplementary Table S2. Description of the experimental locations. 2d) Genotypes planted
RunNo	Location	Dundee				Halle				Al-Karak				Dubai				Adelaide			Legend
	Year	2015		2016		2015		2016		2015		2016		2015		2016		2015	2016		0-7	Number of replications per genotype
	Treatment	Control	Stress	Control	Stress	Control	Stress	Control	Stress	Control	Stress	Control	Stress	Control	Stress	Control	Stress	Stress	Control		1)	Total number of individual HEB-YIELD lines planted
	Line
1	HEB_01_032	4	4	3	3	4	4	4	4	4	4	3	3	3	3	3	3	3	4
2	HEB_01_080	3	3	4	4	4	4	4	4	4	4	3	3	3	3	3	3	3	4
3	HEB_01_093	4	4	4	4	4	4	4	4	4	4	3	3	3	3	3	3	3	4
4	HEB_01_104	4	4	4	4	4	4	4	4	4	4	3	3	3	3	3	3	3	3
5	HEB_01_132	4	4	4	4	4	4	4	4	4	4	3	3	3	3	3	3	3	3
6	HEB_02_040	4	4	4	4	4	4	4	4	4	4	3	3	3	3	3	3	3	4
7	HEB_03_040	2	2	4	4	4	4	4	4	4	4	3	3	3	3	3	3	3	3
8	HEB_03_085	2	3	4	4	4	4	4	4	4	4	3	3	3	3	3	3	0	1
9	HEB_03_172	3	4	4	4	4	4	4	4	4	4	3	3	3	3	3	3	2	4
10	HEB_04_112	3	4	4	3	4	4	4	4	4	4	3	3	3	3	3	3	3	4
11	HEB_04_123	3	3	4	4	4	4	4	4	4	4	3	3	3	3	3	3	3	3
12	HEB_04_135	2	3	4	4	4	4	4	4	4	4	3	3	3	3	3	3	0	2
13	HEB_04_149	3	4	4	4	4	4	4	4	4	4	3	3	3	3	3	3	0	1
14	HEB_05_043	4	4	4	4	4	4	4	4	4	4	3	3	3	3	3	3	3	4
15	HEB_05_047	4	4	4	4	4	4	4	4	4	4	3	3	3	3	3	3	3	4
16	HEB_06_116	4	4	4	4	4	4	4	4	4	4	3	3	3	3	3	3	3	3
17	HEB_07_063	3	4	4	4	4	4	4	4	4	4	3	3	3	3	3	3	0	1
18	HEB_07_107	3	4	4	4	4	4	4	4	4	4	3	3	3	3	3	3	0	0
19	HEB_08_096	4	4	4	4	4	4	4	4	4	4	3	3	3	3	3	3	3	4
20	HEB_08_165	4	4	4	4	4	4	4	4	4	4	3	3	3	3	3	3	0	2
21	HEB_08_202	4	4	4	4	4	4	4	4	4	4	3	3	3	3	3	3	0	1
22	HEB_09_033	4	4	4	4	4	4	4	4	4	4	3	3	3	3	3	3	0	1
23	HEB_09_137	4	4	4	4	4	4	4	4	4	4	3	3	3	3	3	3	3	3
24	HEB_09_163	3	3	4	3	4	4	4	4	4	4	3	3	3	3	3	3	3	4
25	HEB_10_010	4	4	4	4	4	4	4	4	4	4	3	3	3	3	3	3	3	4
26	HEB_10_172	4	4	4	4	4	4	4	4	4	4	3	3	3	3	3	3	3	3
27	HEB_10_173	2	3	4	4	4	4	4	4	4	4	3	3	3	3	3	3	0	3
28	HEB_10_184	4	4	4	4	4	4	4	4	4	4	3	3	3	3	3	3	3	4
29	HEB_11_025	3	3	3	4	4	4	4	4	4	4	3	3	3	3	3	3	2	4
30	HEB_11_098	3	4	4	4	4	4	4	4	4	4	3	3	3	3	3	3	3	3
31	HEB_14_045	4	4	4	4	4	4	4	4	4	4	3	3	3	3	3	3	0	2
32	HEB_15_082	4	4	4	4	4	4	4	4	4	4	3	3	3	3	3	3	3	3
33	HEB_15_094	4	4	4	3	4	4	4	4	4	4	3	3	3	3	3	3	2	3
34	HEB_16_064	4	4	4	4	4	4	4	4	4	4	3	3	3	3	3	3	3	4
35	HEB_18_225	2	2	2	3	4	4	4	4	4	4	3	3	3	3	3	3	0	1
36	HEB_19_076	4	4	4	4	4	4	4	4	4	4	3	3	3	3	3	3	3	3
37	HEB_20_062	4	4	4	4	4	4	4	4	4	4	3	3	3	3	3	3	3	4
38	HEB_20_064	4	4	4	4	4	4	4	4	4	4	3	3	3	3	3	3	0	1
39	HEB_21_011	3	4	4	4	4	4	4	4	4	4	3	3	3	3	3	3	3	4
40	HEB_21_141	3	3	4	4	4	4	4	4	4	4	3	3	3	3	3	3	0	1
41	HEB_21_160	4	4	4	4	4	4	4	4	4	4	3	3	3	3	3	3	3	3
42	HEB_21_184	4	4	4	4	4	4	4	4	4	4	3	3	3	3	3	3	0	1
43	HEB_22_003	4	4	4	4	4	4	4	4	4	4	3	3	3	3	3	3	3	4
44	HEB_22_014	3	4	4	4	4	4	4	4	4	4	3	3	3	3	3	3	3	4
45	HEB_22_022	4	4	4	4	4	4	4	4	4	4	3	3	3	3	3	3	3	3
46	HEB_22_123	4	4	4	4	4	4	4	4	4	4	3	3	3	3	3	3	3	4
47	HEB_25_014	3	4	4	4	4	4	4	4	4	4	3	3	3	3	3	3	3	4
48	HEB_25_020	2	3	4	4	4	4	4	4	4	4	3	3	3	3	3	3	3	3
	HEB-Lines1)	48	48	48	48	48	48	48	48	48	48	48	48	48	48	48	48	34	47
49	58/1 A	0	0	0	0	0	0	0	0	0	0	0	0	3	3	3	3	0	0
50	Barke	4	4	4	4	4	4	4	4	4	4	3	3	0	0	0	0	6	3
51	CM 72	0	0	0	0	0	0	0	0	0	0	0	0	3	3	3	3	0	0
52	Commander	0	0	0	0	0	0	0	0	0	0	0	0	0	0	0	0	4	0
53	Compass	0	0	0	0	0	0	0	0	0	0	0	0	0	0	0	0	6	3
54	Fathom	0	0	0	0	0	0	0	0	0	0	0	0	0	0	0	0	7	3
55	Hindmarsh	0	0	0	0	0	0	0	0	0	0	0	0	0	0	0	0	4	3
56	Keel	0	0	0	0	0	0	0	0	0	0	0	0	0	0	0	0	6	0
57	LaTrobe	0	0	0	0	0	0	0	0	0	0	0	0	0	0	0	0	6	2
58	Marthe	0	0	0	0	4	4	4	4	0	0	0	0	0	0	0	0	0	0
59	Navigator	0	0	0	0	0	0	0	0	0	0	0	0	0	0	0	0	6	3
60	Odyssey	4	4	4	4	0	0	0	0	0	0	0	0	0	0	0	0	0	0
61	Quench	0	0	0	0	4	4	4	4	0	0	0	0	0	0	0	0	0	0
62	Rum	0	0	0	0	0	0	0	0	4	4	3	3	0	0	0	0	0	0
63	Scarlett	0	0	0	0	4	4	4	4	0	0	0	0	0	0	0	0	0	0
64	Steptoe	0	0	0	0	0	0	0	0	4	4	3	3	0	0	0	0	0	0
65	Tyne	0	0	4	5	0	0	0	0	0	0	0	0	0	0	0	0	0	0

## Sheet: 3)
Supplementary Table S3. List of scored traits
Abbreviation	Trait group	Trait	Unit	Method of measurement	Environments tested
					Dundee	Halle	Al-Karak	Dubai	Adelaide
SHO	Developemtal	Shooting	[days after sowing]	Number of days from sowing until first node palpable at least 1 cm above the tillering node for 50 % of all plants of a plot (BBCH 31; Lancashire et al., 1991)	1	2	0	1	2
HEA		Flowering	[days after sowing]	Number of days from sowing until first awns visible (BBCH 49; Lancashire et al., 1991) for 50 % of all plants of a plot	2	2	2	2	2
MAT		Maturity	[days after sowing]	Number of days from sowing until hard dough: grain content solid and fingernail impression held (BBCH 87; Lancashire et al., 1991) for 50 % of all plants of a plot	1	2	2	2	2
SEL		Shoot elongation phase	[days]	Time from SHO to HEA	1	2	0	1	2
RIP		Ripening phase	[days]	Time from HEA to MAT	1	2	2	2	2
HEI		Plant height	[cm]	Recorded at maturity as the distance from ground to tip of the erected ear (without awns), taken as an average across the ears of a plot	2	2	2	2	2
EAR	Yield related	Number of ears	[ear number per 50 cm]	Number of ears counted in a representative distance of 50 cm in a row during ripening phase (inner row and center preferred)	1	2	2	2	2
GNE		Grain number per ear	[grain number]	Grain number measured by MARVIN seed analyser of 20 randomly hand-picked ears and divided by 20	1	2	2	2	2
TGW		Thousand grain weight	[g]	Calculated after harvest by use of MARVIN seed analyser (GTA Sensorik GmbH, Neubrandenburg, Germany) based on seeds (300-400) of 20 randomly hand-picked ears from each plot. Beforehand, seeds were cleaned and damaged seeds were sorted out	2	2	2	2	2
HI		Harvest index	[%]	Weight of plot grain yield divided by the total above-ground dry mass per plot	0	0	0	2	2
YLD		Grain yield	[dt/ha]	Weight of plot grain yield measured after drying grains for two weeks	2	2	2	2	2
					Legend
					0	Trait not measured
					1	Trait measured only in 2016
					2	Trait measured in 2015 and 2016

## Sheet: 4a)
Supplementary Table S4. Raw data of field trials 4a) RAW data
Raw data of the scored traits per location and year, as well as the genotypic information of the four flowering regulator genes
RunNo1)	Environment2)	Location	Year	Treatment	Line	FieldNumber	Family	Block	Repetition	Range	Plot	SOW3)	SOW_Date	SOW_GDD4)	SHO	SHO_Date	SHO_GDD	HEA	HEA_Date	HEA_GDD	MAT	MAT_Date	MAT_GDD	HAR	HAR_Date	HAR_GDD	SEL	SEL_GDD	RIP	RIP_GDD	HEI	EAR	GNE	TGW	HI	YLD	Ppd_H15)	Denso6)	Vrn_H17)	Vrn_H38)
1	DUN_15	Dundee	2015	Control	HEB_08_202	1	8	A		1	1	0	01.04.2015	0				82	22.06.2015	796.6				159	07.09.2015	1881.9					77			50.65		48.58	0	0	2	2
2	DUN_15	Dundee	2015	Control	HEB_22_003	2	22	A		1	2	0	01.04.2015	0				79	19.06.2015	759.6				159	07.09.2015	1881.9					59			47.53		36.41	2	0	0	2
3	DUN_15	Dundee	2015	Control	HEB_10_010	3	10	A		1	3	0	01.04.2015	0				82	22.06.2015	796.6				159	07.09.2015	1881.9					113			51.66		32.92	0	0	0	0
4	DUN_15	Dundee	2015	Control	HEB_20_062	4	20	A		1	4	0	01.04.2015	0				94	04.07.2015	974.9				159	07.09.2015	1881.9					71			44.97		38.74	0	0	0	2
5	DUN_15	Dundee	2015	Control	HEB_21_160	5	21	A		1	5	0	01.04.2015	0				86	26.06.2015	849.2				159	07.09.2015	1881.9					59			40.55		32.31	0	2	0	0
6	DUN_15	Dundee	2015	Control	HEB_25_014	6	25	A		2	1	0	01.04.2015	0				82	22.06.2015	796.6				159	07.09.2015	1881.9					114			50.65		57.59	0	2	0	0
7	DUN_15	Dundee	2015	Control	HEB_18_225	7	18	A		2	2	0	01.04.2015	0				75	15.06.2015	708.8				159	07.09.2015	1881.9					75			57.3		39.43	2	0	2	2
8	DUN_15	Dundee	2015	Control	HEB_04_123	8	4	A		2	3	0	01.04.2015	0				72	12.06.2015	671.6				159	07.09.2015	1881.9					105			49.12		56.9	2	2	0	0
9	DUN_15	Dundee	2015	Control	HEB_10_172	9	10	A		2	4	0	01.04.2015	0				92	02.07.2015	945.4				159	07.09.2015	1881.9					66			46.84		70.41	0	0	0	2
10	DUN_15	Dundee	2015	Control	HEB_15_082	10	15	A		2	5	0	01.04.2015	0				75	15.06.2015	708.8				159	07.09.2015	1881.9					55			43.86		52.03	2	0	0	2
11	DUN_15	Dundee	2015	Control	HEB_10_173	11	10	A		3	1	0	01.04.2015	0				77	17.06.2015	736.4				159	07.09.2015	1881.9					69			40.85		58.41	2	0	0	0
12	DUN_15	Dundee	2015	Control	HEB_11_098	12	11	A		3	2	0	01.04.2015	0				75	15.06.2015	708.8				159	07.09.2015	1881.9					71			49.71		52.03	2	0	2	0
13	DUN_15	Dundee	2015	Control	HEB_01_104	13	1	A		3	3	0	01.04.2015	0				79	19.06.2015	759.6				159	07.09.2015	1881.9					65			50.98		73.21	2	0	0	0
14	DUN_15	Dundee	2015	Control	HEB_04_112	14	4	A		3	4	0	01.04.2015	0				75	15.06.2015	708.8				159	07.09.2015	1881.9					72			50.01		57.89	2	0	2	0
15	DUN_15	Dundee	2015	Control	HEB_20_064	15	20	A		3	5	0	01.04.2015	0				89	29.06.2015	891.9				159	07.09.2015	1881.9					73			48.85		64.97	0	0	2	2
16	DUN_15	Dundee	2015	Control	HEB_22_123	16	22	A		4	1	0	01.04.2015	0				89	29.06.2015	891.9				159	07.09.2015	1881.9					84			48.25		76.66	0	0	2	2
17	DUN_15	Dundee	2015	Control	HEB_25_020	17	25	A		4	2	0	01.04.2015	0				72	12.06.2015	671.6				159	07.09.2015	1881.9					95			49.85		54.57	2	2	0	0
18	DUN_15	Dundee	2015	Control	HEB_09_033	18	9	A		4	3	0	01.04.2015	0				80	20.06.2015	771				159	07.09.2015	1881.9					118			49		58.24	0	2	2	0
19	DUN_15	Dundee	2015	Control	HEB_09_163	19	9	A		4	4	0	01.04.2015	0				72	12.06.2015	671.6				159	07.09.2015	1881.9					106			50.89		35.2	2	2	0	0
20	DUN_15	Dundee	2015	Control	HEB_04_149	20	4	A		4	5	0	01.04.2015	0				89	29.06.2015	891.9				159	07.09.2015	1881.9					122			47.51		59.88	0	2	0	2
21	DUN_15	Dundee	2015	Control	HEB_08_096	21	8	A		5	1	0	01.04.2015	0				75	15.06.2015	708.8				159	07.09.2015	1881.9					68			47.64		67.21	2	0	0	2
22	DUN_15	Dundee	2015	Control	Barke	22	/	A		5	2	0	01.04.2015	0				82	22.06.2015	796.6				159	07.09.2015	1881.9					75			50.34		74.12	Hv	Hv	Hv	Hv
23	DUN_15	Dundee	2015	Control	HEB_01_032	23	1	A		5	3	0	01.04.2015	0				80	20.06.2015	771				159	07.09.2015	1881.9					101			49.59		50.69	0	2	0	0
24	DUN_15	Dundee	2015	Control	HEB_11_025	24	11	A		5	4	0	01.04.2015	0				80	20.06.2015	771				159	07.09.2015	1881.9					116			49.93		45.04	0	2	0	2
25	DUN_15	Dundee	2015	Control	HEB_01_132	25	1	A		5	5	0	01.04.2015	0				84	24.06.2015	818.5				159	07.09.2015	1881.9					75			45.14		68.38	0	0	0	0
26	DUN_15	Dundee	2015	Control	HEB_21_141	26	21	A		6	1	0	01.04.2015	0				87	27.06.2015	863.9				159	07.09.2015	1881.9					74			50.32		64.71	0	0	2	0
27	DUN_15	Dundee	2015	Control	HEB_09_137	27	9	A		6	2	0	01.04.2015	0				86	26.06.2015	849.2				159	07.09.2015	1881.9					59			41.26		61.78	0	0	2	0
28	DUN_15	Dundee	2015	Control	HEB_07_063	28	7	A		6	3	0	01.04.2015	0				92	02.07.2015	945.4				159	07.09.2015	1881.9					76			45.99		73.81	0	0	2	0
29	DUN_15	Dundee	2015	Control	HEB_01_080	29	1	A		6	4	0	01.04.2015	0				82	22.06.2015	796.6				159	07.09.2015	1881.9					112			47.28		48.4	0	2	0	2
30	DUN_15	Dundee	2015	Control	HEB_14_045	30	14	A		6	5	0	01.04.2015	0				80	20.06.2015	771				159	07.09.2015	1881.9					107			45.69		42.23	0	2	2	2
31	DUN_15	Dundee	2015	Control	HEB_15_094	31	15	A		7	1	0	01.04.2015	0				75	15.06.2015	708.8				159	07.09.2015	1881.9					96			37.06		41.89	0	2	2	0
32	DUN_15	Dundee	2015	Control	HEB_07_107	32	7	A		7	2	0	01.04.2015	0				84	24.06.2015	818.5				159	07.09.2015	1881.9					65			42.15		72.78	0	0	0	0
33	DUN_15	Dundee	2015	Control	HEB_04_135	33	4	A		7	3	0	01.04.2015	0				92	02.07.2015	945.4				159	07.09.2015	1881.9					72			44.04		71.48	0	0	0	2
34	DUN_15	Dundee	2015	Control	HEB_21_184	34	21	A		7	4	0	01.04.2015	0				87	27.06.2015	863.9				159	07.09.2015	1881.9					102			49.56		58.8	0	2	0	2
35	DUN_15	Dundee	2015	Control	HEB_05_047	35	5	A		7	5	0	01.04.2015	0				77	17.06.2015	736.4				159	07.09.2015	1881.9					68			45.56		49.18	2	0	0	2
36	DUN_15	Dundee	2015	Control	HEB_01_093	36	1	A		8	1	0	01.04.2015	0				82	22.06.2015	796.6				159	07.09.2015	1881.9					111			45.32		64.37	2	2	0	0
37	DUN_15	Dundee	2015	Control	HEB_22_022	37	22	A		8	2	0	01.04.2015	0				77	17.06.2015	736.4				159	07.09.2015	1881.9					68			49.61		64.58	2	0	2	0
38	DUN_15	Dundee	2015	Control	HEB_16_064	38	16	A		8	3	0	01.04.2015	0				77	17.06.2015	736.4				159	07.09.2015	1881.9					70			44.6		63.2	2	0	0	0
39	DUN_15	Dundee	2015	Control	HEB_22_014	39	22	A		8	4	0	01.04.2015	0				77	17.06.2015	736.4				159	07.09.2015	1881.9					101			51.62		55.18	2	2	0	2
40	DUN_15	Dundee	2015	Control	HEB_05_043	40	5	A		8	5	0	01.04.2015	0				75	15.06.2015	708.8				159	07.09.2015	1881.9					76			52.14		59.88	2	0	0	0
41	DUN_15	Dundee	2015	Control	HEB_08_165	41	8	A		9	1	0	01.04.2015	0				83	23.06.2015	806.7				159	07.09.2015	1881.9					81			45.61		69.2	0	0	0	2
42	DUN_15	Dundee	2015	Control	HEB_19_076	42	19	A		9	2	0	01.04.2015	0				75	15.06.2015	708.8				159	07.09.2015	1881.9					62			39.8		57.03	2	0	0	0
43	DUN_15	Dundee	2015	Control	HEB_03_085	43	3	A		9	3	0	01.04.2015	0				77	17.06.2015	736.4				159	07.09.2015	1881.9					73			53.86		59.19	2	0	2	0
44	DUN_15	Dundee	2015	Control	HEB_10_184	44	10	A		9	4	0	01.04.2015	0				80	20.06.2015	771				159	07.09.2015	1881.9					66			43.88		74.89	2	0	0	2
45	DUN_15	Dundee	2015	Control	HEB_21_011	45	21	A		9	5	0	01.04.2015	0				75	15.06.2015	708.8				159	07.09.2015	1881.9					67			48.85		56.86	2	0	2	0
46	DUN_15	Dundee	2015	Control	Odyssey	46	/	A		10	1	0	01.04.2015	0				83	23.06.2015	806.7				159	07.09.2015	1881.9					65			50.42		61.35	Hv	Hv	Hv	Hv
47	DUN_15	Dundee	2015	Control	HEB_02_040	47	2	A		10	2	0	01.04.2015	0				83	23.06.2015	806.7				159	07.09.2015	1881.9					75			45.99		68.03	0	0	0	2
48	DUN_15	Dundee	2015	Control	HEB_03_040	48	3	A		10	3	0	01.04.2015	0				84	24.06.2015	818.5				159	07.09.2015	1881.9					77			50.6		68.51	0	0	0	0
49	DUN_15	Dundee	2015	Control	HEB_06_116	49	6	A		10	4	0	01.04.2015	0				77	17.06.2015	736.4				159	07.09.2015	1881.9					101			42.16		49.31	0	2	0	2
50	DUN_15	Dundee	2015	Control	HEB_03_172	50	4	A		10	5	0	01.04.2015	0				70	10.06.2015	644.3				159	07.09.2015	1881.9					92			46.08		42.8	0	2	0	0
51	DUN_15	Dundee	2015	Control	HEB_11_098	51	11	A		11	1	0	01.04.2015	0				75	15.06.2015	708.8				159	07.09.2015	1881.9					73			49.26		53.19	2	0	2	0
52	DUN_15	Dundee	2015	Control	HEB_14_045	52	14	A		11	2	0	01.04.2015	0				79	19.06.2015	759.6				159	07.09.2015	1881.9					110			45.2		50.86	0	2	2	2
53	DUN_15	Dundee	2015	Control	HEB_21_184	53	21	A		11	3	0	01.04.2015	0				87	27.06.2015	863.9				159	07.09.2015	1881.9					111			48.1		59.92	0	2	0	2
54	DUN_15	Dundee	2015	Control	HEB_05_047	54	5	A		11	4	0	01.04.2015	0				77	17.06.2015	736.4				159	07.09.2015	1881.9					73			46.42		55.69	2	0	0	2
55	DUN_15	Dundee	2015	Control	HEB_04_123	55	4	A		11	5	0	01.04.2015	0				70	10.06.2015	644.3				159	07.09.2015	1881.9					102			47.64		53.32	2	2	0	0
56	DUN_15	Dundee	2015	Control	HEB_21_160	56	21	A		12	1	0	01.04.2015	0				85	25.06.2015	833				159	07.09.2015	1881.9					79			42.85		61.6	0	2	0	0
57	DUN_15	Dundee	2015	Control	HEB_01_080	57	1	A		12	2	0	01.04.2015	0				82	22.06.2015	796.6				159	07.09.2015	1881.9					103			45.92		53.8	0	2	0	2
58	DUN_15	Dundee	2015	Control	HEB_03_085	58	3	A		12	3	0	01.04.2015	0				77	17.06.2015	736.4				159	07.09.2015	1881.9					70			53.58		55.61	2	0	2	0
59	DUN_15	Dundee	2015	Control	HEB_10_173	59	10	A		12	4	0	01.04.2015	0				77	17.06.2015	736.4				159	07.09.2015	1881.9					69			42.57		67.08	2	0	0	0
60	DUN_15	Dundee	2015	Control	HEB_15_094	60	15	A		12	5	0	01.04.2015	0				75	15.06.2015	708.8				159	07.09.2015	1881.9					95			37.18		37.92	0	2	2	0
61	DUN_15	Dundee	2015	Control	HEB_04_135	61	4	A		13	1	0	01.04.2015	0				92	02.07.2015	945.4				159	07.09.2015	1881.9					76			42.15		71.35	0	0	0	2
62	DUN_15	Dundee	2015	Control	HEB_02_040	62	2	A		13	2	0	01.04.2015	0				84	24.06.2015	818.5				159	07.09.2015	1881.9					66			45.7		65.7	0	0	0	2
63	DUN_15	Dundee	2015	Control	HEB_22_022	63	22	A		13	3	0	01.04.2015	0				77	17.06.2015	736.4				159	07.09.2015	1881.9					63			48.89		55.65	2	0	2	0
64	DUN_15	Dundee	2015	Control	HEB_20_064	64	20	A		13	4	0	01.04.2015	0				88	28.06.2015	878.5				159	07.09.2015	1881.9					84			52.1		74.03	0	0	2	2
65	DUN_15	Dundee	2015	Control	HEB_15_082	65	15	A		13	5	0	01.04.2015	0				75	15.06.2015	708.8				159	07.09.2015	1881.9					55			44.05		55.22	2	0	0	2
66	DUN_15	Dundee	2015	Control	HEB_03_172	66	4	A		14	1	0	01.04.2015	0				70	10.06.2015	644.3				159	07.09.2015	1881.9					107			46.78		49.4	0	2	0	0
67	DUN_15	Dundee	2015	Control	HEB_10_010	67	10	A		14	2	0	01.04.2015	0				80	20.06.2015	771				159	07.09.2015	1881.9					112			51.84		53.45	0	0	0	0
68	DUN_15	Dundee	2015	Control	HEB_01_132	68	1	A		14	3	0	01.04.2015	0				85	25.06.2015	833				159	07.09.2015	1881.9					81			46.22		80.07	0	0	0	0
69	DUN_15	Dundee	2015	Control	HEB_07_107	69	7	A		14	4	0	01.04.2015	0				84	24.06.2015	818.5				159	07.09.2015	1881.9					72			42.78		74.03	0	0	0	0
70	DUN_15	Dundee	2015	Control	HEB_22_014	70	22	A		14	5	0	01.04.2015	0				77	17.06.2015	736.4				159	07.09.2015	1881.9					101			49.59		48.62	2	2	0	2
71	DUN_15	Dundee	2015	Control	HEB_25_020	71	25	A		15	1	0	01.04.2015	0				72	12.06.2015	671.6				159	07.09.2015	1881.9					102			51.1		48.23	2	2	0	0
72	DUN_15	Dundee	2015	Control	HEB_09_033	72	9	A		15	2	0	01.04.2015	0				79	19.06.2015	759.6				159	07.09.2015	1881.9					108			48.63		48.88	0	2	2	0
73	DUN_15	Dundee	2015	Control	HEB_10_184	73	10	A		15	3	0	01.04.2015	0				82	22.06.2015	796.6				159	07.09.2015	1881.9					69			45.05		78.56	2	0	0	2
74	DUN_15	Dundee	2015	Control	HEB_07_063	74	7	A		15	4	0	01.04.2015	0				92	02.07.2015	945.4				159	07.09.2015	1881.9					76			43.93		70.36	0	0	2	0
75	DUN_15	Dundee	2015	Control	Barke	75	/	A		15	5	0	01.04.2015	0				83	23.06.2015	806.7				159	07.09.2015	1881.9					70			45.77		68.08	Hv	Hv	Hv	Hv
76	DUN_15	Dundee	2015	Control	HEB_08_202	76	8	A		16	1	0	01.04.2015	0				81	21.06.2015	784.1				159	07.09.2015	1881.9					73			52.42		76.32	0	0	2	2
77	DUN_15	Dundee	2015	Control	HEB_22_003	77	22	A		16	2	0	01.04.2015	0				77	17.06.2015	736.4				159	07.09.2015	1881.9					67			48.79		68.81	2	0	0	2
78	DUN_15	Dundee	2015	Control	HEB_25_014	78	25	A		16	3	0	01.04.2015	0				82	22.06.2015	796.6				159	07.09.2015	1881.9					110			52.61		61.73	0	2	0	0
79	DUN_15	Dundee	2015	Control	HEB_01_093	79	1	A		16	4	0	01.04.2015	0				82	22.06.2015	796.6				159	07.09.2015	1881.9					120			47.45		63.93	2	2	0	0
80	DUN_15	Dundee	2015	Control	HEB_19_076	80	19	A		16	5	0	01.04.2015	0				75	15.06.2015	708.8				159	07.09.2015	1881.9					54			39.12		51.51	2	0	0	0
81	DUN_15	Dundee	2015	Control	HEB_05_043	81	5	A		17	1	0	01.04.2015	0				75	15.06.2015	708.8				159	07.09.2015	1881.9					65			51.28		66.52	2	0	0	0
82	DUN_15	Dundee	2015	Control	HEB_21_141	82	21	A		17	2	0	01.04.2015	0				87	27.06.2015	863.9				159	07.09.2015	1881.9					75			49.39		72.39	0	0	2	0
83	DUN_15	Dundee	2015	Control	HEB_08_096	83	8	A		17	3	0	01.04.2015	0				75	15.06.2015	708.8				159	07.09.2015	1881.9					56			45.98		64.11	2	0	0	2
84	DUN_15	Dundee	2015	Control	HEB_04_112	84	4	A		17	4	0	01.04.2015	0				75	15.06.2015	708.8				159	07.09.2015	1881.9					63			51.35		58.28	2	0	2	0
85	DUN_15	Dundee	2015	Control	HEB_21_011	85	21	A		17	5	0	01.04.2015	0				75	15.06.2015	708.8				159	07.09.2015	1881.9					64			49.13		54.18	2	0	2	0
86	DUN_15	Dundee	2015	Control	HEB_03_040	86	3	A		18	1	0	01.04.2015	0				86	26.06.2015	849.2				159	07.09.2015	1881.9					84			50.95		76.01	0	0	0	0
87	DUN_15	Dundee	2015	Control	HEB_08_165	87	8	A		18	2	0	01.04.2015	0				82	22.06.2015	796.6				159	07.09.2015	1881.9					82			45.63		69.8	0	0	0	2
88	DUN_15	Dundee	2015	Control	HEB_18_225	88	18	A		18	3	0	01.04.2015	0				75	15.06.2015	708.8				159	07.09.2015	1881.9					89			57.58		54.96	2	0	2	2
89	DUN_15	Dundee	2015	Control	HEB_22_123	89	22	A		18	4	0	01.04.2015	0				89	29.06.2015	891.9				159	07.09.2015	1881.9					87			48.98		75.19	0	0	2	2
90	DUN_15	Dundee	2015	Control	HEB_01_032	90	1	A		18	5	0	01.04.2015	0				80	20.06.2015	771				159	07.09.2015	1881.9					115			50.89		52.03	0	2	0	0
91	DUN_15	Dundee	2015	Control	HEB_10_172	91	10	A		19	1	0	01.04.2015	0				90	30.06.2015	910.2				159	07.09.2015	1881.9					75			45.99		84.17	0	0	0	2
92	DUN_15	Dundee	2015	Control	HEB_20_062	92	20	A		19	2	0	01.04.2015	0				96	06.07.2015	1003.4				159	07.09.2015	1881.9					65			45.65		72.22	0	0	0	2
93	DUN_15	Dundee	2015	Control	Odyssey	93	/	A		19	3	0	01.04.2015	0				82	22.06.2015	796.6				159	07.09.2015	1881.9					63			50.47		81.1	Hv	Hv	Hv	Hv
94	DUN_15	Dundee	2015	Control	HEB_11_025	94	11	A		19	4	0	01.04.2015	0				79	19.06.2015	759.6				159	07.09.2015	1881.9					94			51.11		45.04	0	2	0	2
95	DUN_15	Dundee	2015	Control	HEB_09_163	95	9	A		19	5	0	01.04.2015	0				70	10.06.2015	644.3				159	07.09.2015	1881.9					105			51.55		33.65	2	2	0	0
96	DUN_15	Dundee	2015	Control	HEB_01_104	96	1	A		20	1	0	01.04.2015	0				77	17.06.2015	736.4				159	07.09.2015	1881.9					68			50.1		81.67	2	0	0	0
97	DUN_15	Dundee	2015	Control	HEB_16_064	97	16	A		20	2	0	01.04.2015	0				75	15.06.2015	708.8				159	07.09.2015	1881.9					72			43.34		68.51	2	0	0	0
98	DUN_15	Dundee	2015	Control	HEB_09_137	98	9	A		20	3	0	01.04.2015	0				86	26.06.2015	849.2				159	07.09.2015	1881.9					70			43.57		73.81	0	0	2	0
99	DUN_15	Dundee	2015	Control	HEB_04_149	99	4	A		20	4	0	01.04.2015	0				87	27.06.2015	863.9				159	07.09.2015	1881.9					102			48.32		69.28	0	2	0	2
100	DUN_15	Dundee	2015	Control	HEB_06_116	100	6	A		20	5	0	01.04.2015	0				77	17.06.2015	736.4				159	07.09.2015	1881.9					104			40.38		50.65	0	2	0	2
101	DUN_15	Dundee	2015	Control	HEB_21_160	301	21	B		1	19	0	01.04.2015	0				84	24.06.2015	818.5				159	07.09.2015	1881.9					78			45.4		38.65	0	2	0	0
102	DUN_15	Dundee	2015	Control	HEB_08_096	302	8	B		1	20	0	01.04.2015	0				77	17.06.2015	736.4				159	07.09.2015	1881.9					59			47.15		35.12	2	0	0	2
103	DUN_15	Dundee	2015	Control	HEB_08_165	303	8	B		1	21	0	01.04.2015	0				82	22.06.2015	796.6				159	07.09.2015	1881.9					70			46.16		34.43	0	0	0	2
104	DUN_15	Dundee	2015	Control	HEB_01_093	304	1	B		1	22	0	01.04.2015	0				82	22.06.2015	796.6				159	07.09.2015	1881.9					107			46.3		38.31	2	2	0	0
105	DUN_15	Dundee	2015	Control	HEB_22_003	306	22	B		2	19	0	01.04.2015	0				79	19.06.2015	759.6				159	07.09.2015	1881.9					71			50.05		69.33	2	0	0	2
106	DUN_15	Dundee	2015	Control	HEB_22_022	307	22	B		2	20	0	01.04.2015	0				77	17.06.2015	736.4				159	07.09.2015	1881.9					67			48.09		58.15	2	0	2	0
107	DUN_15	Dundee	2015	Control	HEB_02_040	308	2	B		2	21	0	01.04.2015	0				82	22.06.2015	796.6				159	07.09.2015	1881.9					60			44.45		53.32	0	0	0	2
108	DUN_15	Dundee	2015	Control	HEB_21_184	309	21	B		2	22	0	01.04.2015	0				87	27.06.2015	863.9				159	07.09.2015	1881.9					100			49.07		58.37	0	2	0	2
109	DUN_15	Dundee	2015	Control	HEB_15_094	310	15	B		2	23	0	01.04.2015	0				77	17.06.2015	736.4				159	07.09.2015	1881.9					107			38.05		34.34	0	2	2	0
110	DUN_15	Dundee	2015	Control	HEB_20_062	312	20	B		3	20	0	01.04.2015	0				82	22.06.2015	796.6				159	07.09.2015	1881.9					62			47.31		62.73	0	0	0	2
111	DUN_15	Dundee	2015	Control	HEB_25_014	313	25	B		3	21	0	01.04.2015	0				80	20.06.2015	771				159	07.09.2015	1881.9					112			50.01		49.05	0	2	0	0
112	DUN_15	Dundee	2015	Control	HEB_22_014	314	22	B		3	22	0	01.04.2015	0				77	17.06.2015	736.4				159	07.09.2015	1881.9					92			48.89		51.9	2	2	0	2
113	DUN_15	Dundee	2015	Control	HEB_10_010	315	10	B		3	23	0	01.04.2015	0				80	20.06.2015	771				159	07.09.2015	1881.9					104			51.78		52.37	0	0	0	0
114	DUN_15	Dundee	2015	Control	HEB_08_202	316	8	B		4	19	0	01.04.2015	0				82	22.06.2015	796.6				159	07.09.2015	1881.9					66			53.22		77.96	0	0	2	2
115	DUN_15	Dundee	2015	Control	HEB_16_064	317	16	B		4	20	0	01.04.2015	0				77	17.06.2015	736.4				159	07.09.2015	1881.9					65			44.36		61.43	2	0	0	0
116	DUN_15	Dundee	2015	Control	HEB_06_116	318	6	B		4	21	0	01.04.2015	0				77	17.06.2015	736.4				159	07.09.2015	1881.9					100			40.12		54.31	0	2	0	2
117	DUN_15	Dundee	2015	Control	HEB_14_045	321	14	B		5	19	0	01.04.2015	0				80	20.06.2015	771				159	07.09.2015	1881.9					109			46.44		54.06	0	2	2	2
118	DUN_15	Dundee	2015	Control	HEB_11_098	322	11	B		5	20	0	01.04.2015	0				77	17.06.2015	736.4				159	07.09.2015	1881.9					85			50.62		64.88	2	0	2	0
119	DUN_15	Dundee	2015	Control	HEB_01_104	323	1	B		5	21	0	01.04.2015	0				77	17.06.2015	736.4				159	07.09.2015	1881.9					55			49.69		61.22	2	0	0	0
120	DUN_15	Dundee	2015	Control	HEB_20_064	324	20	B		5	22	0	01.04.2015	0				89	29.06.2015	891.9				159	07.09.2015	1881.9					86			52.34		67.17	0	0	2	2
121	DUN_15	Dundee	2015	Control	HEB_09_137	325	9	B		5	23	0	01.04.2015	0				84	24.06.2015	818.5				159	07.09.2015	1881.9					61			43.19		64.28	0	0	2	0
122	DUN_15	Dundee	2015	Control	HEB_15_082	326	15	B		6	19	0	01.04.2015	0				77	17.06.2015	736.4				159	07.09.2015	1881.9					60			46.02		56.21	2	0	0	2
123	DUN_15	Dundee	2015	Control	HEB_04_149	327	4	B		6	20	0	01.04.2015	0				87	27.06.2015	863.9				159	07.09.2015	1881.9					103			49.69		66.87	0	2	0	2
124	DUN_15	Dundee	2015	Control	HEB_07_063	328	7	B		6	21	0	01.04.2015	0				89	29.06.2015	891.9				159	07.09.2015	1881.9					74			43.84		62.94	0	0	2	0
125	DUN_15	Dundee	2015	Control	HEB_09_163	329	9	B		6	22	0	01.04.2015	0				70	10.06.2015	644.3				159	07.09.2015	1881.9					101			50.66		33.05	2	2	0	0
126	DUN_15	Dundee	2015	Control	HEB_21_011	330	21	B		6	23	0	01.04.2015	0				77	17.06.2015	736.4				159	07.09.2015	1881.9					68			51.89		64.37	2	0	2	0
127	DUN_15	Dundee	2015	Control	HEB_11_025	331	11	B		7	19	0	01.04.2015	0				79	19.06.2015	759.6				159	07.09.2015	1881.9					101			49.96		39.6	0	2	0	2
128	DUN_15	Dundee	2015	Control	HEB_01_080	332	1	B		7	20	0	01.04.2015	0				82	22.06.2015	796.6				159	07.09.2015	1881.9					104			46.79		53.93	0	2	0	2
129	DUN_15	Dundee	2015	Control	HEB_07_107	333	7	B		7	21	0	01.04.2015	0				84	24.06.2015	818.5				159	07.09.2015	1881.9					62			42.41		61.69	0	0	0	0
130	DUN_15	Dundee	2015	Control	HEB_19_076	335	19	B		7	23	0	01.04.2015	0				75	15.06.2015	708.8				159	07.09.2015	1881.9					61			42.05		60.44	2	0	0	0
131	DUN_15	Dundee	2015	Control	HEB_10_172	336	10	B		8	19	0	01.04.2015	0				89	29.06.2015	891.9				159	07.09.2015	1881.9					72			47.97		76.27	0	0	0	2
132	DUN_15	Dundee	2015	Control	Barke	337	/	B		8	20	0	01.04.2015	0				83	23.06.2015	806.7				159	07.09.2015	1881.9					71			50.31		81.54	Hv	Hv	Hv	Hv
133	DUN_15	Dundee	2015	Control	HEB_04_112	338	4	B		8	21	0	01.04.2015	0				72	12.06.2015	671.6				159	07.09.2015	1881.9					66			50.43		59.53	2	0	2	0
134	DUN_15	Dundee	2015	Control	Odyssey	339	/	B		8	22	0	01.04.2015	0				82	22.06.2015	796.6				159	07.09.2015	1881.9					69			50.41		92.92	Hv	Hv	Hv	Hv
135	DUN_15	Dundee	2015	Control	HEB_04_123	340	4	B		8	23	0	01.04.2015	0				72	12.06.2015	671.6				159	07.09.2015	1881.9					100			49.56		61.3	2	2	0	0
136	DUN_15	Dundee	2015	Control	HEB_05_047	341	5	B		9	19	0	01.04.2015	0				77	17.06.2015	736.4				159	07.09.2015	1881.9					71			47.49		61.78	2	0	0	2
137	DUN_15	Dundee	2015	Control	HEB_22_123	342	22	B		9	20	0	01.04.2015	0				94	04.07.2015	974.9				159	07.09.2015	1881.9					82			48.91		74.42	0	0	2	2
138	DUN_15	Dundee	2015	Control	HEB_21_141	343	21	B		9	21	0	01.04.2015	0				86	26.06.2015	849.2				159	07.09.2015	1881.9					75			48.06		54.23	0	0	2	0
139	DUN_15	Dundee	2015	Control	HEB_09_033	345	9	B		9	23	0	01.04.2015	0				79	19.06.2015	759.6				159	07.09.2015	1881.9					113			50.46		52.67	0	2	2	0
140	DUN_15	Dundee	2015	Control	HEB_01_032	346	1	B		10	19	0	01.04.2015	0				80	20.06.2015	771				159	07.09.2015	1881.9					94			50.32		56.47	0	2	0	0
141	DUN_15	Dundee	2015	Control	HEB_01_132	347	1	B		10	20	0	01.04.2015	0				84	24.06.2015	818.5				159	07.09.2015	1881.9					75			47.78		79.42	0	0	0	0
142	DUN_15	Dundee	2015	Control	HEB_05_043	348	5	B		10	21	0	01.04.2015	0				75	15.06.2015	708.8				159	07.09.2015	1881.9					61			51.18		58.15	2	0	0	0
143	DUN_15	Dundee	2015	Control	HEB_03_172	349	4	B		10	22	0	01.04.2015	0				70	10.06.2015	644.3				159	07.09.2015	1881.9					91			46.96		51.77	0	2	0	0
144	DUN_15	Dundee	2015	Control	HEB_10_184	350	10	B		10	23	0	01.04.2015	0				82	22.06.2015	796.6				159	07.09.2015	1881.9					74			46.33		86.76	2	0	0	2
145	DUN_15	Dundee	2015	Control	HEB_20_064	351	20	B		11	19	0	01.04.2015	0				89	29.06.2015	891.9				159	07.09.2015	1881.9					86			50.59		79.51	0	0	2	2
146	DUN_15	Dundee	2015	Control	HEB_01_093	352	1	B		11	20	0	01.04.2015	0				82	22.06.2015	796.6				159	07.09.2015	1881.9					95			47.48		60.01	2	2	0	0
147	DUN_15	Dundee	2015	Control	HEB_01_032	354	1	B		11	22	0	01.04.2015	0				80	20.06.2015	771				159	07.09.2015	1881.9					100			51.93		54.01	0	2	0	0
148	DUN_15	Dundee	2015	Control	HEB_21_160	356	21	B		12	19	0	01.04.2015	0				86	26.06.2015	849.2				159	07.09.2015	1881.9					69			44.38		61.22	0	2	0	0
149	DUN_15	Dundee	2015	Control	HEB_02_040	357	2	B		12	20	0	01.04.2015	0				82	22.06.2015	796.6				159	07.09.2015	1881.9					77			45.55		73.51	0	0	0	2
150	DUN_15	Dundee	2015	Control	HEB_20_062	358	20	B		12	21	0	01.04.2015	0				90	30.06.2015	910.2				159	07.09.2015	1881.9					70			45.07		64.93	0	0	0	2
151	DUN_15	Dundee	2015	Control	HEB_15_094	359	15	B		12	22	0	01.04.2015	0				75	15.06.2015	708.8				159	07.09.2015	1881.9					110			37.78		44.87	0	2	2	0
152	DUN_15	Dundee	2015	Control	HEB_10_172	361	10	B		13	19	0	01.04.2015	0				89	29.06.2015	891.9				159	07.09.2015	1881.9					71			46.46		72.43	0	0	0	2
153	DUN_15	Dundee	2015	Control	HEB_06_116	366	6	B		14	19	0	01.04.2015	0				77	17.06.2015	736.4				159	07.09.2015	1881.9					103			43.65		58.37	0	2	0	2
154	DUN_15	Dundee	2015	Control	HEB_21_184	367	21	B		14	20	0	01.04.2015	0				87	27.06.2015	863.9				159	07.09.2015	1881.9					115			49.34		69.46	0	2	0	2
155	DUN_15	Dundee	2015	Control	HEB_16_064	368	16	B		14	21	0	01.04.2015	0				75	15.06.2015	708.8				159	07.09.2015	1881.9					53			42.96		54.92	2	0	0	0
156	DUN_15	Dundee	2015	Control	HEB_10_010	369	10	B		14	22	0	01.04.2015	0				80	20.06.2015	771				159	07.09.2015	1881.9					107			50.98		49.31	0	0	0	0
157	DUN_15	Dundee	2015	Control	HEB_05_043	370	5	B		14	23	0	01.04.2015	0				75	15.06.2015	708.8				159	07.09.2015	1881.9					74			51.17		69.72	2	0	0	0
158	DUN_15	Dundee	2015	Control	Barke	372	/	B		15	20	0	01.04.2015	0				83	23.06.2015	806.7				159	07.09.2015	1881.9					75			50.95		76.53	Hv	Hv	Hv	Hv
159	DUN_15	Dundee	2015	Control	HEB_22_003	373	22	B		15	21	0	01.04.2015	0				77	17.06.2015	736.4				159	07.09.2015	1881.9					60			49.22		56.77	2	0	0	2
160	DUN_15	Dundee	2015	Control	HEB_08_096	375	8	B		15	23	0	01.04.2015	0				77	17.06.2015	736.4				159	07.09.2015	1881.9					59			46.97		62.08	2	0	0	2
161	DUN_15	Dundee	2015	Control	Odyssey	376	/	B		16	19	0	01.04.2015	0				82	22.06.2015	796.6				159	07.09.2015	1881.9					71			51.21		95.13	Hv	Hv	Hv	Hv
162	DUN_15	Dundee	2015	Control	HEB_09_137	377	9	B		16	20	0	01.04.2015	0				85	25.06.2015	833				159	07.09.2015	1881.9					66			43.08		68.46	0	0	2	0
163	DUN_15	Dundee	2015	Control	HEB_08_202	379	8	B		16	22	0	01.04.2015	0				82	22.06.2015	796.6				159	07.09.2015	1881.9					66			52.53		78.65	0	0	2	2
164	DUN_15	Dundee	2015	Control	HEB_05_047	380	5	B		16	23	0	01.04.2015	0				77	17.06.2015	736.4				159	07.09.2015	1881.9					75			47.5		67.43	2	0	0	2
165	DUN_15	Dundee	2015	Control	HEB_15_082	381	15	B		17	19	0	01.04.2015	0				75	15.06.2015	708.8				159	07.09.2015	1881.9					59			45.53		57.64	2	0	0	2
166	DUN_15	Dundee	2015	Control	HEB_09_033	382	9	B		17	20	0	01.04.2015	0				79	19.06.2015	759.6				159	07.09.2015	1881.9					100			49.19		54.62	0	2	2	0
167	DUN_15	Dundee	2015	Control	HEB_22_022	384	22	B		17	22	0	01.04.2015	0				77	17.06.2015	736.4				159	07.09.2015	1881.9					60			50.8		60.79	2	0	2	0
168	DUN_15	Dundee	2015	Control	HEB_10_184	386	10	B		18	19	0	01.04.2015	0				82	22.06.2015	796.6				159	07.09.2015	1881.9					66			44.7		81.75	2	0	0	2
169	DUN_15	Dundee	2015	Control	HEB_19_076	388	19	B		18	21	0	01.04.2015	0				75	15.06.2015	708.8				159	07.09.2015	1881.9					50			40.62		53.15	2	0	0	0
170	DUN_15	Dundee	2015	Control	HEB_01_104	392	1	B		19	20	0	01.04.2015	0				77	17.06.2015	736.4				159	07.09.2015	1881.9					66			52		74.29	2	0	0	0
171	DUN_15	Dundee	2015	Control	HEB_08_165	394	8	B		19	22	0	01.04.2015	0				83	23.06.2015	806.7				159	07.09.2015	1881.9					77			47.5		71.48	0	0	0	2
172	DUN_15	Dundee	2015	Control	HEB_14_045	395	14	B		19	23	0	01.04.2015	0				80	20.06.2015	771				159	07.09.2015	1881.9					94			46.88		50.99	0	2	2	2
173	DUN_15	Dundee	2015	Control	HEB_01_132	399	1	B		20	22	0	01.04.2015	0				84	24.06.2015	818.5				159	07.09.2015	1881.9					74			47.49		74.12	0	0	0	0
174	DUN_15	Dundee	2015	Control	HEB_22_123	400	22	B		20	23	0	01.04.2015	0				89	29.06.2015	891.9				159	07.09.2015	1881.9					82			48.52		78.43	0	0	2	2
175	DUN_15	Dundee	2015	Stress	HEB_21_141	101	21	A		1	7	0	01.04.2015	0				89	29.06.2015	891.9				159	07.09.2015	1881.9					62			48.12		33.56	0	0	2	0
176	DUN_15	Dundee	2015	Stress	HEB_09_137	102	9	A		1	8	0	01.04.2015	0				86	26.06.2015	849.2				159	07.09.2015	1881.9					49			42.3		27.7	0	0	2	0
177	DUN_15	Dundee	2015	Stress	HEB_21_011	103	21	A		1	9	0	01.04.2015	0				77	17.06.2015	736.4				159	07.09.2015	1881.9					52			47.79		23.55	2	0	2	0
178	DUN_15	Dundee	2015	Stress	HEB_01_080	104	1	A		1	10	0	01.04.2015	0				86	26.06.2015	849.2				159	07.09.2015	1881.9					70			43.1		21.31	0	2	0	2
179	DUN_15	Dundee	2015	Stress	HEB_08_096	105	8	A		1	11	0	01.04.2015	0				79	19.06.2015	759.6				159	07.09.2015	1881.9					48			46.67		24.03	2	0	0	2
180	DUN_15	Dundee	2015	Stress	Odyssey	106	/	A		2	7	0	01.04.2015	0				84	24.06.2015	818.5				159	07.09.2015	1881.9					56			49.14		64.93	Hv	Hv	Hv	Hv
181	DUN_15	Dundee	2015	Stress	HEB_07_063	107	7	A		2	8	0	01.04.2015	0				94	04.07.2015	974.9				159	07.09.2015	1881.9					60			41.33		44.91	0	0	2	0
182	DUN_15	Dundee	2015	Stress	HEB_10_172	108	10	A		2	9	0	01.04.2015	0				92	02.07.2015	945.4				159	07.09.2015	1881.9					55			49.01		45.82	0	0	0	2
183	DUN_15	Dundee	2015	Stress	HEB_04_123	109	4	A		2	10	0	01.04.2015	0				72	12.06.2015	671.6				159	07.09.2015	1881.9					84			46.37		37.06	2	2	0	0
184	DUN_15	Dundee	2015	Stress	HEB_07_107	110	7	A		2	11	0	01.04.2015	0				89	29.06.2015	891.9				159	07.09.2015	1881.9					53			41.44		53.28	0	0	0	0
185	DUN_15	Dundee	2015	Stress	HEB_21_184	111	21	A		3	7	0	01.04.2015	0				94	04.07.2015	974.9				159	07.09.2015	1881.9					91			45.9		44.48	0	2	0	2
186	DUN_15	Dundee	2015	Stress	HEB_05_043	112	5	A		3	8	0	01.04.2015	0				75	15.06.2015	708.8				159	07.09.2015	1881.9					56			49.94		37.27	2	0	0	0
187	DUN_15	Dundee	2015	Stress	HEB_10_173	113	10	A		3	9	0	01.04.2015	0				77	17.06.2015	736.4				159	07.09.2015	1881.9					44			41.07		37.53	2	0	0	0
188	DUN_15	Dundee	2015	Stress	HEB_08_165	114	8	A		3	10	0	01.04.2015	0				87	27.06.2015	863.9				159	07.09.2015	1881.9					54			43.73		40.55	0	0	0	2
189	DUN_15	Dundee	2015	Stress	HEB_09_033	115	9	A		3	11	0	01.04.2015	0				80	20.06.2015	771				159	07.09.2015	1881.9					98			45.69		33.35	0	2	2	0
190	DUN_15	Dundee	2015	Stress	HEB_14_045	116	14	A		4	7	0	01.04.2015	0				82	22.06.2015	796.6				159	07.09.2015	1881.9					94			47.36		39.26	0	2	2	2
191	DUN_15	Dundee	2015	Stress	HEB_09_163	117	9	A		4	8	0	01.04.2015	0				72	12.06.2015	671.6				159	07.09.2015	1881.9					90			50.86		27.52	2	2	0	0
192	DUN_15	Dundee	2015	Stress	HEB_11_098	118	11	A		4	9	0	01.04.2015	0				75	15.06.2015	708.8				159	07.09.2015	1881.9					59			47.7		38.22	2	0	2	0
193	DUN_15	Dundee	2015	Stress	HEB_10_010	119	10	A		4	10	0	01.04.2015	0				84	24.06.2015	818.5				159	07.09.2015	1881.9					94			49		32.53	0	0	0	0
194	DUN_15	Dundee	2015	Stress	HEB_03_040	120	3	A		4	11	0	01.04.2015	0				87	27.06.2015	863.9				159	07.09.2015	1881.9					56			48.19		50.09	0	0	0	0
195	DUN_15	Dundee	2015	Stress	HEB_04_135	121	4	A		5	7	0	01.04.2015	0				97	07.07.2015	1020.6				159	07.09.2015	1881.9					64			43.99		52.2	0	0	0	2
196	DUN_15	Dundee	2015	Stress	HEB_01_132	122	1	A		5	8	0	01.04.2015	0				86	26.06.2015	849.2				159	07.09.2015	1881.9					51			45.7		49.61	0	0	0	0
197	DUN_15	Dundee	2015	Stress	HEB_22_123	123	22	A		5	9	0	01.04.2015	0				92	02.07.2015	945.4				159	07.09.2015	1881.9					62			44.32		40.12	0	0	2	2
198	DUN_15	Dundee	2015	Stress	HEB_21_160	124	21	A		5	10	0	01.04.2015	0				89	29.06.2015	891.9				159	07.09.2015	1881.9					56			40.52		29.08	0	2	0	0
199	DUN_15	Dundee	2015	Stress	HEB_18_225	125	18	A		5	11	0	01.04.2015	0				77	17.06.2015	736.4				159	07.09.2015	1881.9					57			55.55		35.72	2	0	2	2
200	DUN_15	Dundee	2015	Stress	HEB_15_082	126	15	A		6	7	0	01.04.2015	0				77	17.06.2015	736.4				159	07.09.2015	1881.9					53			44.64		38.4	2	0	0	2
201	DUN_15	Dundee	2015	Stress	HEB_25_014	127	25	A		6	8	0	01.04.2015	0				82	22.06.2015	796.6				159	07.09.2015	1881.9					100			48.97		40.6	0	2	0	0
202	DUN_15	Dundee	2015	Stress	HEB_01_093	128	1	A		6	9	0	01.04.2015	0				82	22.06.2015	796.6				159	07.09.2015	1881.9					87			44.54		34.6	2	2	0	0
203	DUN_15	Dundee	2015	Stress	HEB_02_040	129	2	A		6	10	0	01.04.2015	0				84	24.06.2015	818.5				159	07.09.2015	1881.9					50			42.81		36.54	0	0	0	2
204	DUN_15	Dundee	2015	Stress	HEB_04_149	130	4	A		6	11	0	01.04.2015	0				89	29.06.2015	891.9				159	07.09.2015	1881.9					98			46.82		42.41	0	2	0	2
205	DUN_15	Dundee	2015	Stress	HEB_15_094	131	15	A		7	7	0	01.04.2015	0				77	17.06.2015	736.4				159	07.09.2015	1881.9					62			35.31		33.56	0	2	2	0
206	DUN_15	Dundee	2015	Stress	HEB_10_184	132	10	A		7	8	0	01.04.2015	0				84	24.06.2015	818.5				159	07.09.2015	1881.9					75			42.13		43.36	2	0	0	2
207	DUN_15	Dundee	2015	Stress	HEB_01_032	133	1	A		7	9	0	01.04.2015	0				79	19.06.2015	759.6				159	07.09.2015	1881.9					53			47.08		31.58	0	2	0	0
208	DUN_15	Dundee	2015	Stress	HEB_08_202	134	8	A		7	10	0	01.04.2015	0				84	24.06.2015	818.5				159	07.09.2015	1881.9					85			47.86		36.97	0	0	2	2
209	DUN_15	Dundee	2015	Stress	HEB_22_003	135	22	A		7	11	0	01.04.2015	0				80	20.06.2015	771				159	07.09.2015	1881.9					56			49.55		40.94	2	0	0	2
210	DUN_15	Dundee	2015	Stress	HEB_19_076	136	19	A		8	7	0	01.04.2015	0				75	15.06.2015	708.8				159	07.09.2015	1881.9					43			40.38		41.33	2	0	0	0
211	DUN_15	Dundee	2015	Stress	HEB_04_112	137	4	A		8	8	0	01.04.2015	0				75	15.06.2015	708.8				159	07.09.2015	1881.9					57			48.55		36.41	2	0	2	0
212	DUN_15	Dundee	2015	Stress	HEB_06_116	138	6	A		8	9	0	01.04.2015	0				79	19.06.2015	759.6				159	07.09.2015	1881.9					80			39.1		32.96	0	2	0	2
213	DUN_15	Dundee	2015	Stress	HEB_03_085	139	3	A		8	10	0	01.04.2015	0				77	17.06.2015	736.4				159	07.09.2015	1881.9					51			50.91		31.97	2	0	2	0
214	DUN_15	Dundee	2015	Stress	HEB_11_025	140	11	A		8	11	0	01.04.2015	0				82	22.06.2015	796.6				159	07.09.2015	1881.9					90			48.95		26.75	0	2	0	2
215	DUN_15	Dundee	2015	Stress	HEB_03_172	141	4	A		9	7	0	01.04.2015	0				72	12.06.2015	671.6				159	07.09.2015	1881.9					80			45.59		35.94	0	2	0	0
216	DUN_15	Dundee	2015	Stress	HEB_20_064	142	20	A		9	8	0	01.04.2015	0				90	30.06.2015	910.2				159	07.09.2015	1881.9					69			49.92		41.98	0	0	2	2
217	DUN_15	Dundee	2015	Stress	HEB_25_020	143	25	A		9	9	0	01.04.2015	0				72	12.06.2015	671.6				159	07.09.2015	1881.9					87			49.46		30.41	2	2	0	0
218	DUN_15	Dundee	2015	Stress	HEB_05_047	144	5	A		9	10	0	01.04.2015	0				77	17.06.2015	736.4				159	07.09.2015	1881.9					51			44.14		32.14	2	0	0	2
219	DUN_15	Dundee	2015	Stress	HEB_16_064	145	16	A		9	11	0	01.04.2015	0				79	19.06.2015	759.6				159	07.09.2015	1881.9					55			40.14		36.97	2	0	0	0
220	DUN_15	Dundee	2015	Stress	HEB_01_104	146	1	A		10	7	0	01.04.2015	0				79	19.06.2015	759.6				159	07.09.2015	1881.9					53			50.93		52.8	2	0	0	0
221	DUN_15	Dundee	2015	Stress	Barke	147	/	A		10	8	0	01.04.2015	0				84	24.06.2015	818.5				159	07.09.2015	1881.9					55			46.59		46.2	Hv	Hv	Hv	Hv
222	DUN_15	Dundee	2015	Stress	HEB_20_062	148	20	A		10	9	0	01.04.2015	0				94	04.07.2015	974.9				159	07.09.2015	1881.9					50			44.8		34.25	0	0	0	2
223	DUN_15	Dundee	2015	Stress	HEB_22_022	149	22	A		10	10	0	01.04.2015	0				77	17.06.2015	736.4				159	07.09.2015	1881.9					44			44.74		28.6	2	0	2	0
224	DUN_15	Dundee	2015	Stress	HEB_22_014	150	22	A		10	11	0	01.04.2015	0				79	19.06.2015	759.6				159	07.09.2015	1881.9					87			48.87		37.36	2	2	0	2
225	DUN_15	Dundee	2015	Stress	HEB_01_093	151	1	A		11	7	0	01.04.2015	0				82	22.06.2015	796.6				159	07.09.2015	1881.9					93			45.32		44.39	2	2	0	0
226	DUN_15	Dundee	2015	Stress	HEB_03_085	152	3	A		11	8	0	01.04.2015	0				77	17.06.2015	736.4				159	07.09.2015	1881.9					56			51.01		32.36	2	0	2	0
227	DUN_15	Dundee	2015	Stress	HEB_10_173	153	10	A		11	9	0	01.04.2015	0				77	17.06.2015	736.4				159	07.09.2015	1881.9					46			40.47		32.27	2	0	0	0
228	DUN_15	Dundee	2015	Stress	HEB_08_096	154	8	A		11	10	0	01.04.2015	0				77	17.06.2015	736.4				159	07.09.2015	1881.9					41			45.31		28.52	2	0	0	2
229	DUN_15	Dundee	2015	Stress	HEB_04_112	155	4	A		11	11	0	01.04.2015	0				75	15.06.2015	708.8				159	07.09.2015	1881.9					46			45.64		33.09	2	0	2	0
230	DUN_15	Dundee	2015	Stress	HEB_21_184	156	21	A		12	7	0	01.04.2015	0				89	29.06.2015	891.9				159	07.09.2015	1881.9					100			45.31		43.36	0	2	0	2
231	DUN_15	Dundee	2015	Stress	HEB_11_025	157	11	A		12	8	0	01.04.2015	0				82	22.06.2015	796.6				159	07.09.2015	1881.9					100			49.23		26.83	0	2	0	2
232	DUN_15	Dundee	2015	Stress	HEB_15_082	158	15	A		12	9	0	01.04.2015	0				77	17.06.2015	736.4				159	07.09.2015	1881.9					43			41.96		29.38	2	0	0	2
233	DUN_15	Dundee	2015	Stress	HEB_04_123	159	4	A		12	10	0	01.04.2015	0				72	12.06.2015	671.6				159	07.09.2015	1881.9					69			45.17		28.17	2	2	0	0
234	DUN_15	Dundee	2015	Stress	HEB_01_080	160	1	A		12	11	0	01.04.2015	0				85	25.06.2015	833				159	07.09.2015	1881.9					57			43.85		37.62	0	2	0	2
235	DUN_15	Dundee	2015	Stress	HEB_07_107	161	7	A		13	7	0	01.04.2015	0				87	27.06.2015	863.9				159	07.09.2015	1881.9					54			42.05		39.69	0	0	0	0
236	DUN_15	Dundee	2015	Stress	HEB_22_022	162	22	A		13	8	0	01.04.2015	0				77	17.06.2015	736.4				159	07.09.2015	1881.9					51			44.88		36.97	2	0	2	0
237	DUN_15	Dundee	2015	Stress	HEB_02_040	163	2	A		13	9	0	01.04.2015	0				83	23.06.2015	806.7				159	07.09.2015	1881.9					49			43.11		39.43	0	0	0	2
238	DUN_15	Dundee	2015	Stress	HEB_18_225	164	18	A		13	10	0	01.04.2015	0				77	17.06.2015	736.4				159	07.09.2015	1881.9					55			53.76		23.17	2	0	2	2
239	DUN_15	Dundee	2015	Stress	HEB_05_043	165	5	A		13	11	0	01.04.2015	0				75	15.06.2015	708.8				159	07.09.2015	1881.9					40			48.87		31.97	2	0	0	0
240	DUN_15	Dundee	2015	Stress	HEB_15_094	166	15	A		14	7	0	01.04.2015	0				77	17.06.2015	736.4				159	07.09.2015	1881.9					79			37.91		41.98	0	2	2	0
241	DUN_15	Dundee	2015	Stress	Barke	167	/	A		14	8	0	01.04.2015	0				85	25.06.2015	833				159	07.09.2015	1881.9					62			46.76		47.33	Hv	Hv	Hv	Hv
242	DUN_15	Dundee	2015	Stress	HEB_16_064	168	16	A		14	9	0	01.04.2015	0				77	17.06.2015	736.4				159	07.09.2015	1881.9					44			39.36		33.05	2	0	0	0
243	DUN_15	Dundee	2015	Stress	HEB_19_076	169	19	A		14	10	0	01.04.2015	0				75	15.06.2015	708.8				159	07.09.2015	1881.9					45			39.51		28.04	2	0	0	0
244	DUN_15	Dundee	2015	Stress	HEB_21_160	170	21	A		14	11	0	01.04.2015	0				90	30.06.2015	910.2				159	07.09.2015	1881.9					52			39.66		37.06	0	2	0	0
245	DUN_15	Dundee	2015	Stress	HEB_08_202	171	8	A		15	7	0	01.04.2015	0				84	24.06.2015	818.5				159	07.09.2015	1881.9					56			49.9		48.75	0	0	2	2
246	DUN_15	Dundee	2015	Stress	HEB_01_132	172	1	A		15	8	0	01.04.2015	0				86	26.06.2015	849.2				159	07.09.2015	1881.9					56			44		46.64	0	0	0	0
247	DUN_15	Dundee	2015	Stress	HEB_10_010	173	10	A		15	9	0	01.04.2015	0				80	20.06.2015	771				159	07.09.2015	1881.9					81			48.41		29.16	0	0	0	0
248	DUN_15	Dundee	2015	Stress	Odyssey	174	/	A		15	10	0	01.04.2015	0				96	06.07.2015	1003.4				159	07.09.2015	1881.9					45			43.09		34.9	Hv	Hv	Hv	Hv
249	DUN_15	Dundee	2015	Stress	HEB_09_163	175	9	A		15	11	0	01.04.2015	0				72	12.06.2015	671.6				159	07.09.2015	1881.9					83			48.19		21.57	2	2	0	0
250	DUN_15	Dundee	2015	Stress	HEB_09_033	176	9	A		16	7	0	01.04.2015	0				80	20.06.2015	771				159	07.09.2015	1881.9					95			45.9		30.72	0	2	2	0
251	DUN_15	Dundee	2015	Stress	HEB_21_011	177	21	A		16	8	0	01.04.2015	0				77	17.06.2015	736.4				159	07.09.2015	1881.9					60			46.76		34.64	2	0	2	0
252	DUN_15	Dundee	2015	Stress	HEB_22_003	178	22	A		16	9	0	01.04.2015	0				79	19.06.2015	759.6				159	07.09.2015	1881.9					53			47.25		36.93	2	0	0	2
253	DUN_15	Dundee	2015	Stress	HEB_20_062	179	20	A		16	10	0	01.04.2015	0				84	24.06.2015	818.5				159	07.09.2015	1881.9					57			48.26		48.19	0	0	0	2
254	DUN_15	Dundee	2015	Stress	HEB_20_064	180	20	A		16	11	0	01.04.2015	0				94	04.07.2015	974.9				159	07.09.2015	1881.9					55			47.49		45.47	0	0	2	2
255	DUN_15	Dundee	2015	Stress	HEB_09_137	181	9	A		17	7	0	01.04.2015	0				86	26.06.2015	849.2				159	07.09.2015	1881.9					46			41.61		37.75	0	0	2	0
256	DUN_15	Dundee	2015	Stress	HEB_03_172	182	4	A		17	8	0	01.04.2015	0				72	12.06.2015	671.6				159	07.09.2015	1881.9					85			45.31		32.48	0	2	0	0
257	DUN_15	Dundee	2015	Stress	HEB_11_098	183	11	A		17	9	0	01.04.2015	0				75	15.06.2015	708.8				159	07.09.2015	1881.9					59			48.03		33.35	2	0	2	0
258	DUN_15	Dundee	2015	Stress	HEB_01_104	184	1	A		17	10	0	01.04.2015	0				77	17.06.2015	736.4				159	07.09.2015	1881.9					56			49		39.43	2	0	0	0
259	DUN_15	Dundee	2015	Stress	HEB_04_135	185	4	A		17	11	0	01.04.2015	0				94	04.07.2015	974.9				159	07.09.2015	1881.9					53			43.34		43.14	0	0	0	2
260	DUN_15	Dundee	2015	Stress	HEB_08_165	186	8	A		18	7	0	01.04.2015	0				85	25.06.2015	833				159	07.09.2015	1881.9					61			45.06		46.64	0	0	0	2
261	DUN_15	Dundee	2015	Stress	HEB_22_014	187	22	A		18	8	0	01.04.2015	0				79	19.06.2015	759.6				159	07.09.2015	1881.9					84			47.89		37.49	2	2	0	2
262	DUN_15	Dundee	2015	Stress	HEB_07_063	188	7	A		18	9	0	01.04.2015	0				96	06.07.2015	1003.4				159	07.09.2015	1881.9					62			41.79		40.08	0	0	2	0
263	DUN_15	Dundee	2015	Stress	HEB_01_032	189	1	A		18	10	0	01.04.2015	0				79	19.06.2015	759.6				159	07.09.2015	1881.9					95			48.62		30.28	0	2	0	0
264	DUN_15	Dundee	2015	Stress	HEB_25_020	190	25	A		18	11	0	01.04.2015	0				75	15.06.2015	708.8				159	07.09.2015	1881.9					80			49.08		33.13	2	2	0	0
265	DUN_15	Dundee	2015	Stress	HEB_04_149	191	4	A		19	7	0	01.04.2015	0				90	30.06.2015	910.2				159	07.09.2015	1881.9					100			48.03		47.2	0	2	0	2
266	DUN_15	Dundee	2015	Stress	HEB_22_123	192	22	A		19	8	0	01.04.2015	0				94	04.07.2015	974.9				159	07.09.2015	1881.9					61			45.2		43.14	0	0	2	2
267	DUN_15	Dundee	2015	Stress	HEB_03_040	193	3	A		19	9	0	01.04.2015	0				86	26.06.2015	849.2				159	07.09.2015	1881.9					60			48.84		39.3	0	0	0	0
268	DUN_15	Dundee	2015	Stress	HEB_06_116	194	6	A		19	10	0	01.04.2015	0				77	17.06.2015	736.4				159	07.09.2015	1881.9					93			38.48		27.14	0	2	0	2
269	DUN_15	Dundee	2015	Stress	HEB_10_172	195	10	A		19	11	0	01.04.2015	0				96	06.07.2015	1003.4				159	07.09.2015	1881.9					59			44.72		46.07	0	0	0	2
270	DUN_15	Dundee	2015	Stress	HEB_05_047	196	5	A		20	7	0	01.04.2015	0				77	17.06.2015	736.4				159	07.09.2015	1881.9					58			44.19		37.92	2	0	0	2
271	DUN_15	Dundee	2015	Stress	HEB_14_045	197	14	A		20	8	0	01.04.2015	0				82	22.06.2015	796.6				159	07.09.2015	1881.9					82			45.02		37.53	0	2	2	2
272	DUN_15	Dundee	2015	Stress	HEB_10_184	198	10	A		20	9	0	01.04.2015	0				84	24.06.2015	818.5				159	07.09.2015	1881.9					56			40.56		38.65	2	0	0	2
273	DUN_15	Dundee	2015	Stress	HEB_25_014	199	25	A		20	10	0	01.04.2015	0				82	22.06.2015	796.6				159	07.09.2015	1881.9					85			47.11		31.19	0	2	0	0
274	DUN_15	Dundee	2015	Stress	HEB_21_141	200	21	A		20	11	0	01.04.2015	0				90	30.06.2015	910.2				159	07.09.2015	1881.9					61			48.06		45.6	0	0	2	0
275	DUN_15	Dundee	2015	Stress	HEB_08_096	201	8	B		1	13	0	01.04.2015	0				79	19.06.2015	759.6				159	07.09.2015	1881.9					42			46.77		18.51	2	0	0	2
276	DUN_15	Dundee	2015	Stress	HEB_01_104	202	1	B		1	14	0	01.04.2015	0				79	19.06.2015	759.6				159	07.09.2015	1881.9					46			48.98		25.11	2	0	0	0
277	DUN_15	Dundee	2015	Stress	HEB_09_163	203	9	B		1	15	0	01.04.2015	0				72	12.06.2015	671.6				159	07.09.2015	1881.9					80			49.6		13.72	2	2	0	0
278	DUN_15	Dundee	2015	Stress	HEB_22_022	204	22	B		1	16	0	01.04.2015	0				79	19.06.2015	759.6				159	07.09.2015	1881.9					51			47.89		27.14	2	0	2	0
279	DUN_15	Dundee	2015	Stress	HEB_06_116	205	6	B		1	17	0	01.04.2015	0				79	19.06.2015	759.6				159	07.09.2015	1881.9					85			39.97		23.9	0	2	0	2
280	DUN_15	Dundee	2015	Stress	HEB_02_040	206	2	B		2	13	0	01.04.2015	0				84	24.06.2015	818.5				159	07.09.2015	1881.9					54			45.76		45.77	0	0	0	2
281	DUN_15	Dundee	2015	Stress	HEB_10_184	207	10	B		2	14	0	01.04.2015	0				82	22.06.2015	796.6				159	07.09.2015	1881.9					52			41.82		42.32	2	0	0	2
282	DUN_15	Dundee	2015	Stress	HEB_01_080	208	1	B		2	15	0	01.04.2015	0				84	24.06.2015	818.5				159	07.09.2015	1881.9					75			44.78		40.03	0	2	0	2
283	DUN_15	Dundee	2015	Stress	HEB_01_093	209	1	B		2	16	0	01.04.2015	0				82	22.06.2015	796.6				159	07.09.2015	1881.9					94			44.89		46.29	2	2	0	0
284	DUN_15	Dundee	2015	Stress	HEB_04_123	210	4	B		2	17	0	01.04.2015	0				72	12.06.2015	671.6				159	07.09.2015	1881.9					85			48.44		37.83	2	2	0	0
285	DUN_15	Dundee	2015	Stress	Barke	211	/	B		3	13	0	01.04.2015	0				84	24.06.2015	818.5				159	07.09.2015	1881.9					62			47.14		46.42	Hv	Hv	Hv	Hv
286	DUN_15	Dundee	2015	Stress	HEB_19_076	212	19	B		3	14	0	01.04.2015	0				75	15.06.2015	708.8				159	07.09.2015	1881.9					43			39.66		33.18	2	0	0	0
287	DUN_15	Dundee	2015	Stress	HEB_01_132	213	1	B		3	15	0	01.04.2015	0				87	27.06.2015	863.9				159	07.09.2015	1881.9					59			45.19		47.33	0	0	0	0
288	DUN_15	Dundee	2015	Stress	HEB_03_172	214	4	B		3	16	0	01.04.2015	0				72	12.06.2015	671.6				159	07.09.2015	1881.9					95			45.29		34.81	0	2	0	0
289	DUN_15	Dundee	2015	Stress	HEB_15_094	215	15	B		3	17	0	01.04.2015	0				77	17.06.2015	736.4				159	07.09.2015	1881.9					80			38.51		26.83	0	2	2	0
290	DUN_15	Dundee	2015	Stress	HEB_05_043	216	5	B		4	13	0	01.04.2015	0				75	15.06.2015	708.8				159	07.09.2015	1881.9					51			49.49		36.8	2	0	0	0
291	DUN_15	Dundee	2015	Stress	HEB_07_107	217	7	B		4	14	0	01.04.2015	0				86	26.06.2015	849.2				159	07.09.2015	1881.9					46			41		40.81	0	0	0	0
292	DUN_15	Dundee	2015	Stress	HEB_09_137	218	9	B		4	15	0	01.04.2015	0				86	26.06.2015	849.2				159	07.09.2015	1881.9					63			41.13		39.6	0	0	2	0
293	DUN_15	Dundee	2015	Stress	HEB_04_112	219	4	B		4	16	0	01.04.2015	0				75	15.06.2015	708.8				159	07.09.2015	1881.9					93			48.53		43.23	2	0	2	0
294	DUN_15	Dundee	2015	Stress	HEB_25_014	220	25	B		4	17	0	01.04.2015	0				82	22.06.2015	796.6				159	07.09.2015	1881.9					66			49.86		39.47	0	2	0	0
295	DUN_15	Dundee	2015	Stress	HEB_01_032	221	1	B		5	13	0	01.04.2015	0				79	19.06.2015	759.6				159	07.09.2015	1881.9					84			49.35		31.79	0	2	0	0
296	DUN_15	Dundee	2015	Stress	HEB_08_202	222	8	B		5	14	0	01.04.2015	0				82	22.06.2015	796.6				159	07.09.2015	1881.9					56			49.06		41.03	0	0	2	2
297	DUN_15	Dundee	2015	Stress	HEB_07_063	223	7	B		5	15	0	01.04.2015	0				97	07.07.2015	1020.6				159	07.09.2015	1881.9					53			42.12		41.2	0	0	2	0
298	DUN_15	Dundee	2015	Stress	HEB_04_149	224	4	B		5	16	0	01.04.2015	0				89	29.06.2015	891.9				159	07.09.2015	1881.9					92			46.58		46.59	0	2	0	2
299	DUN_15	Dundee	2015	Stress	HEB_20_062	225	20	B		5	17	0	01.04.2015	0				97	07.07.2015	1020.6				159	07.09.2015	1881.9					51			43.88		39.78	0	0	0	2
300	DUN_15	Dundee	2015	Stress	HEB_15_082	226	15	B		6	13	0	01.04.2015	0				77	17.06.2015	736.4				159	07.09.2015	1881.9					41			43.02		34.34	2	0	0	2
301	DUN_15	Dundee	2015	Stress	HEB_21_160	227	21	B		6	14	0	01.04.2015	0				89	29.06.2015	891.9				159	07.09.2015	1881.9					60			39.91		30.63	0	2	0	0
302	DUN_15	Dundee	2015	Stress	HEB_10_010	228	10	B		6	15	0	01.04.2015	0				82	22.06.2015	796.6				159	07.09.2015	1881.9					87			49.57		38.09	0	0	0	0
303	DUN_15	Dundee	2015	Stress	HEB_25_020	229	25	B		6	16	0	01.04.2015	0				72	12.06.2015	671.6				159	07.09.2015	1881.9					87			49.95		39.69	2	2	0	0
304	DUN_15	Dundee	2015	Stress	HEB_11_025	230	11	B		6	17	0	01.04.2015	0				82	22.06.2015	796.6				159	07.09.2015	1881.9					89			50.35		28	0	2	0	2
305	DUN_15	Dundee	2015	Stress	HEB_03_085	231	3	B		7	13	0	01.04.2015	0				77	17.06.2015	736.4				159	07.09.2015	1881.9					49			51		35.16	2	0	2	0
306	DUN_15	Dundee	2015	Stress	HEB_04_135	232	4	B		7	14	0	01.04.2015	0				92	02.07.2015	945.4				159	07.09.2015	1881.9					46			43.21		58.24	0	0	0	2
307	DUN_15	Dundee	2015	Stress	HEB_05_047	233	5	B		7	15	0	01.04.2015	0				77	17.06.2015	736.4				159	07.09.2015	1881.9					49			45.08		39.34	2	0	0	2
308	DUN_15	Dundee	2015	Stress	HEB_08_165	234	8	B		7	16	0	01.04.2015	0				84	24.06.2015	818.5				159	07.09.2015	1881.9					65			45.59		51.08	0	0	0	2
309	DUN_15	Dundee	2015	Stress	HEB_22_123	235	22	B		7	17	0	01.04.2015	0				92	02.07.2015	945.4				159	07.09.2015	1881.9					65			44.06		43.96	0	0	2	2
310	DUN_15	Dundee	2015	Stress	HEB_21_141	237	21	B		8	14	0	01.04.2015	0				89	29.06.2015	891.9				159	07.09.2015	1881.9					55			45.89		15.92	0	0	2	0
311	DUN_15	Dundee	2015	Stress	HEB_22_014	238	22	B		8	15	0	01.04.2015	0				79	19.06.2015	759.6				159	07.09.2015	1881.9					92			48.29		38.14	2	2	0	2
312	DUN_15	Dundee	2015	Stress	HEB_10_173	239	10	B		8	16	0	01.04.2015	0				77	17.06.2015	736.4				159	07.09.2015	1881.9					49			41.91		49.57	2	0	0	0
313	DUN_15	Dundee	2015	Stress	HEB_21_011	240	21	B		8	17	0	01.04.2015	0				75	15.06.2015	708.8				159	07.09.2015	1881.9					57			49.05		37.92	2	0	2	0
314	DUN_15	Dundee	2015	Stress	HEB_22_003	242	22	B		9	14	0	01.04.2015	0				79	19.06.2015	759.6				159	07.09.2015	1881.9					49			49.27		39.39	2	0	0	2
315	DUN_15	Dundee	2015	Stress	HEB_10_172	243	10	B		9	15	0	01.04.2015	0				92	02.07.2015	945.4				159	07.09.2015	1881.9					57			45.28		46.38	0	0	0	2
316	DUN_15	Dundee	2015	Stress	HEB_16_064	244	16	B		9	16	0	01.04.2015	0				79	19.06.2015	759.6				159	07.09.2015	1881.9					61			41.15		42.11	2	0	0	0
317	DUN_15	Dundee	2015	Stress	HEB_11_098	245	11	B		9	17	0	01.04.2015	0				77	17.06.2015	736.4				159	07.09.2015	1881.9					50			47.31		39	2	0	2	0
318	DUN_15	Dundee	2015	Stress	HEB_14_045	246	14	B		10	13	0	01.04.2015	0				82	22.06.2015	796.6				159	07.09.2015	1881.9					91			45.12		31.71	0	2	2	2
319	DUN_15	Dundee	2015	Stress	HEB_21_184	247	21	B		10	14	0	01.04.2015	0				92	02.07.2015	945.4				159	07.09.2015	1881.9					98			44.64		37.66	0	2	0	2
320	DUN_15	Dundee	2015	Stress	Odyssey	248	/	B		10	15	0	01.04.2015	0				83	23.06.2015	806.7				159	07.09.2015	1881.9					50			48.59		60.09	Hv	Hv	Hv	Hv
321	DUN_15	Dundee	2015	Stress	HEB_20_064	249	20	B		10	16	0	01.04.2015	0				89	29.06.2015	891.9				159	07.09.2015	1881.9					57			49.83		56.21	0	0	2	2
322	DUN_15	Dundee	2015	Stress	HEB_09_033	250	9	B		10	17	0	01.04.2015	0				79	19.06.2015	759.6				159	07.09.2015	1881.9					86			47.92		35.81	0	2	2	0
323	DUN_15	Dundee	2015	Stress	HEB_08_165	251	8	B		11	13	0	01.04.2015	0				86	26.06.2015	849.2				159	07.09.2015	1881.9					64			43.77		43.79	0	0	0	2
324	DUN_15	Dundee	2015	Stress	HEB_14_045	253	14	B		11	15	0	01.04.2015	0				82	22.06.2015	796.6				159	07.09.2015	1881.9					100			46.08		38.65	0	2	2	2
325	DUN_15	Dundee	2015	Stress	HEB_01_032	254	1	B		11	16	0	01.04.2015	0				79	19.06.2015	759.6				159	07.09.2015	1881.9					101			49.86		44.87	0	2	0	0
326	DUN_15	Dundee	2015	Stress	HEB_15_082	255	15	B		11	17	0	01.04.2015	0				77	17.06.2015	736.4				159	07.09.2015	1881.9					45			43.54		38.83	2	0	0	2
327	DUN_15	Dundee	2015	Stress	Barke	256	/	B		12	13	0	01.04.2015	0				84	24.06.2015	818.5				159	07.09.2015	1881.9					59			47.95		45.08	Hv	Hv	Hv	Hv
328	DUN_15	Dundee	2015	Stress	HEB_20_064	257	20	B		12	14	0	01.04.2015	0				90	30.06.2015	910.2				159	07.09.2015	1881.9					101			46.91		44.22	0	0	2	2
329	DUN_15	Dundee	2015	Stress	HEB_06_116	258	6	B		12	15	0	01.04.2015	0				77	17.06.2015	736.4				159	07.09.2015	1881.9					61			41.12		39.47	0	2	0	2
330	DUN_15	Dundee	2015	Stress	HEB_09_033	260	9	B		12	17	0	01.04.2015	0				80	20.06.2015	771				159	07.09.2015	1881.9					80			48.4		37.19	0	2	2	0
331	DUN_15	Dundee	2015	Stress	HEB_19_076	262	19	B		13	14	0	01.04.2015	0				75	15.06.2015	708.8				159	07.09.2015	1881.9					41			40.54		30.24	2	0	0	0
332	DUN_15	Dundee	2015	Stress	HEB_22_022	264	22	B		13	16	0	01.04.2015	0				77	17.06.2015	736.4				159	07.09.2015	1881.9					49			45.45		42.32	2	0	2	0
333	DUN_15	Dundee	2015	Stress	HEB_01_104	266	1	B		14	13	0	01.04.2015	0				79	19.06.2015	759.6				159	07.09.2015	1881.9					46			49.52		43.05	2	0	0	0
334	DUN_15	Dundee	2015	Stress	HEB_21_011	267	21	B		14	14	0	01.04.2015	0				77	17.06.2015	736.4				159	07.09.2015	1881.9					50			47.33		37.66	2	0	2	0
335	DUN_15	Dundee	2015	Stress	HEB_07_063	268	7	B		14	15	0	01.04.2015	0				94	04.07.2015	974.9				159	07.09.2015	1881.9					54			41.26		43.1	0	0	2	0
336	DUN_15	Dundee	2015	Stress	HEB_10_184	269	10	B		14	16	0	01.04.2015	0				82	22.06.2015	796.6				159	07.09.2015	1881.9					57			41.06		54.4	2	0	0	2
337	DUN_15	Dundee	2015	Stress	HEB_07_107	270	7	B		14	17	0	01.04.2015	0				86	26.06.2015	849.2				159	07.09.2015	1881.9					45			41.66		47.8	0	0	0	0
338	DUN_15	Dundee	2015	Stress	HEB_16_064	271	16	B		15	13	0	01.04.2015	0				77	17.06.2015	736.4				159	07.09.2015	1881.9					46			41.29		33.82	2	0	0	0
339	DUN_15	Dundee	2015	Stress	HEB_10_010	272	10	B		15	14	0	01.04.2015	0				82	22.06.2015	796.6				159	07.09.2015	1881.9					81			48.44		31.23	0	0	0	0
340	DUN_15	Dundee	2015	Stress	HEB_25_014	273	25	B		15	15	0	01.04.2015	0				82	22.06.2015	796.6				159	07.09.2015	1881.9					102			48.76		38.18	0	2	0	0
341	DUN_15	Dundee	2015	Stress	HEB_03_172	274	4	B		15	16	0	01.04.2015	0				72	12.06.2015	671.6				159	07.09.2015	1881.9					86			45.54		37.14	0	2	0	0
342	DUN_15	Dundee	2015	Stress	HEB_20_062	275	20	B		15	17	0	01.04.2015	0				94	04.07.2015	974.9				159	07.09.2015	1881.9					46			46.47		42.84	0	0	0	2
343	DUN_15	Dundee	2015	Stress	HEB_01_093	276	1	B		16	13	0	01.04.2015	0				82	22.06.2015	796.6				159	07.09.2015	1881.9					98			44.99		39.39	2	2	0	0
344	DUN_15	Dundee	2015	Stress	HEB_21_160	277	21	B		16	14	0	01.04.2015	0				89	29.06.2015	891.9				159	07.09.2015	1881.9					61			40.26		33.35	0	2	0	0
345	DUN_15	Dundee	2015	Stress	Odyssey	278	/	B		16	15	0	01.04.2015	0				84	24.06.2015	818.5				159	07.09.2015	1881.9					58			49.49		53.88	Hv	Hv	Hv	Hv
346	DUN_15	Dundee	2015	Stress	HEB_10_172	279	10	B		16	16	0	01.04.2015	0				94	04.07.2015	974.9				159	07.09.2015	1881.9					61			45.6		55	0	0	0	2
347	DUN_15	Dundee	2015	Stress	HEB_22_123	280	22	B		16	17	0	01.04.2015	0				94	04.07.2015	974.9				159	07.09.2015	1881.9					61			47.24		49.05	0	0	2	2
348	DUN_15	Dundee	2015	Stress	HEB_09_137	281	9	B		17	13	0	01.04.2015	0				86	26.06.2015	849.2				159	07.09.2015	1881.9					33			42.91		37.19	0	0	2	0
349	DUN_15	Dundee	2015	Stress	HEB_22_003	282	22	B		17	14	0	01.04.2015	0				79	19.06.2015	759.6				159	07.09.2015	1881.9					55			49.4		40.81	2	0	0	2
350	DUN_15	Dundee	2015	Stress	HEB_01_132	285	1	B		17	17	0	01.04.2015	0				87	27.06.2015	863.9				159	07.09.2015	1881.9					61			46.89		54.1	0	0	0	0
351	DUN_15	Dundee	2015	Stress	HEB_15_094	286	15	B		18	13	0	01.04.2015	0				77	17.06.2015	736.4				159	07.09.2015	1881.9					75			35.11		26.06	0	2	2	0
352	DUN_15	Dundee	2015	Stress	HEB_05_043	287	5	B		18	14	0	01.04.2015	0				75	15.06.2015	708.8				159	07.09.2015	1881.9					44			49.35		36.28	2	0	0	0
353	DUN_15	Dundee	2015	Stress	HEB_22_014	288	22	B		18	15	0	01.04.2015	0				79	19.06.2015	759.6				159	07.09.2015	1881.9					82			48.38		36.54	2	2	0	2
354	DUN_15	Dundee	2015	Stress	HEB_05_047	290	5	B		18	17	0	01.04.2015	0				77	17.06.2015	736.4				159	07.09.2015	1881.9					58			47		42.97	2	0	0	2
355	DUN_15	Dundee	2015	Stress	HEB_11_098	291	11	B		19	13	0	01.04.2015	0				77	17.06.2015	736.4				159	07.09.2015	1881.9					56			47.63		37.06	2	0	2	0
356	DUN_15	Dundee	2015	Stress	HEB_21_184	293	21	B		19	15	0	01.04.2015	0				90	30.06.2015	910.2				159	07.09.2015	1881.9					104			45.72		39.17	0	2	0	2
357	DUN_15	Dundee	2015	Stress	HEB_02_040	294	2	B		19	16	0	01.04.2015	0				84	24.06.2015	818.5				159	07.09.2015	1881.9					56			44.17		47.24	0	0	0	2
358	DUN_15	Dundee	2015	Stress	HEB_08_096	295	8	B		19	17	0	01.04.2015	0				77	17.06.2015	736.4				159	07.09.2015	1881.9					44			47		41.42	2	0	0	2
359	DUN_15	Dundee	2015	Stress	HEB_08_202	297	8	B		20	14	0	01.04.2015	0				83	23.06.2015	806.7				159	07.09.2015	1881.9					55			49.26		44.52	0	0	2	2
360	DUN_15	Dundee	2015	Stress	HEB_04_112	298	4	B		20	15	0	01.04.2015	0				75	15.06.2015	708.8				159	07.09.2015	1881.9					42			48.06		36.93	2	0	2	0
361	DUN_15	Dundee	2015	Stress	HEB_04_149	300	4	B		20	17	0	01.04.2015	0				90	30.06.2015	910.2				159	07.09.2015	1881.9					91			49.32		51.55	0	2	0	2
362	DUN_16	Dundee	2016	Control	HEB_08_202	1	8	A	1	1	1	0	16.03.2016	0	74	30.05.2016	620.8	92	16.06.2016	851.1	133	27.07.2016	1448.1	167	30.08.2016	1964.8	18	230.3	41	597	55	54.5	19.05	50.75		53.29	0	0	2	2
363	DUN_16	Dundee	2016	Control	HEB_22_003	2	22	A	1	1	2	0	16.03.2016	0	67	22.05.2016	545.8	84	08.06.2016	754.6	128	22.07.2016	1373.9	167	30.08.2016	1964.8	17	208.8	44	619.3	47	58.5	16	47.54		53.55	2	0	0	2
364	DUN_16	Dundee	2016	Control	HEB_10_010	3	10	A	1	1	3	0	16.03.2016	0	67	22.05.2016	545.8	86	10.06.2016	779.7	128	22.07.2016	1373.9	167	30.08.2016	1964.8	19	233.9	42	594.2	81	40.25	15.7	49.03		40.74	0	2	0	0
365	DUN_16	Dundee	2016	Control	HEB_20_062	4	20	A	1	1	4	0	16.03.2016	0	77	01.06.2016	665.4	98	22.06.2016	930.5	142	05.08.2016	1580.7	167	30.08.2016	1964.8	21	265.1	44	650.2	60	48.25	19.95	46.42		58.65	0	0	0	2
366	DUN_16	Dundee	2016	Control	HEB_21_160	5	21	A	1	1	5	0	16.03.2016	0	67	22.05.2016	545.8	86	10.06.2016	779.7	128	22.07.2016	1373.9	167	30.08.2016	1964.8	19	233.9	42	594.2	97	37.75	20.45	51.89		47.55	0	2	0	0
367	DUN_16	Dundee	2016	Control	HEB_25_014	6	25	A	1	2	1	0	16.03.2016	0	67	22.05.2016	545.8	86	10.06.2016	779.7	128	22.07.2016	1373.9	167	30.08.2016	1964.8	19	233.9	42	594.2	100	37.75	21.05	50.86		47.95	0	2	0	0
368	DUN_16	Dundee	2016	Control	HEB_18_225	7	18	A	1	2	2	0	16.03.2016	0	67	22.05.2016	545.8	86	10.06.2016	779.7	124	18.07.2016	1300.8	167	30.08.2016	1964.8	19	233.9	38	521.1	75	39.25	12.16	53.94		46.87	2	0	2	2
369	DUN_16	Dundee	2016	Control	HEB_04_123	8	4	A	1	2	3	0	16.03.2016	0	60	15.05.2016	461.7	79	03.06.2016	687.9	124	18.07.2016	1300.8	167	30.08.2016	1964.8	20	226.2	45	612.9	92	53.25	15.7	47.59		49.7	2	2	0	0
370	DUN_16	Dundee	2016	Control	HEB_10_172	9	10	A	1	2	4	0	16.03.2016	0	77	01.06.2016	665.4	96	20.06.2016	900.9	135	29.07.2016	1476.6	167	30.08.2016	1964.8	19	235.5	39	575.7	65	49.25	21.5	44.81		73.48	0	0	0	2
371	DUN_16	Dundee	2016	Control	HEB_15_082	10	15	A	1	2	5	0	16.03.2016	0	67	22.05.2016	545.8	82	06.06.2016	727.9	124	18.07.2016	1300.8	167	30.08.2016	1964.8	15	182.1	42	572.9	56	59.25	18.6	41.49		57.91	2	0	0	2
372	DUN_16	Dundee	2016	Control	HEB_10_173	11	10	A	1	3	1	0	16.03.2016	0	74	30.05.2016	620.8	89	13.06.2016	814.2	128	22.07.2016	1373.9	167	30.08.2016	1964.8	15	193.4	39	559.7	66	57.5	21.9	46.13		52.77	2	0	0	0
373	DUN_16	Dundee	2016	Control	HEB_11_098	12	11	A	1	3	2	0	16.03.2016	0	67	22.05.2016	545.8	84	08.06.2016	754.6	128	22.07.2016	1373.9	167	30.08.2016	1964.8	17	208.8	44	619.3	71	56.75	20.25	49.71		50.95	2	0	2	0
374	DUN_16	Dundee	2016	Control	HEB_01_104	13	1	A	1	3	3	0	16.03.2016	0	67	22.05.2016	545.8	84	08.06.2016	754.6	128	22.07.2016	1373.9	167	30.08.2016	1964.8	17	208.8	44	619.3	59	61	18.2	50.66		58.43	2	0	0	0
375	DUN_16	Dundee	2016	Control	HEB_04_112	14	4	A	1	3	4	0	16.03.2016	0	60	15.05.2016	461.7	82	06.06.2016	727.9	133	27.07.2016	1448.1	167	30.08.2016	1964.8	23	266.2	51	720.2	60	60.25	18.45	46.66		57	2	0	2	0
376	DUN_16	Dundee	2016	Control	HEB_20_064	15	20	A	1	3	5	0	16.03.2016	0	74	30.05.2016	620.8	96	20.06.2016	900.9	142	05.08.2016	1580.7	167	30.08.2016	1964.8	22	280.1	46	679.8	73	53.5	23.05	51.07		72.59	0	0	2	2
377	DUN_16	Dundee	2016	Control	HEB_22_123	16	22	A	1	4	1	0	16.03.2016	0	74	30.05.2016	620.8	98	22.06.2016	930.5	138	01.08.2016	1519.6	167	30.08.2016	1964.8	24	309.7	40	589.1	67	58	20.35	47.69		60.5	0	0	2	2
378	DUN_16	Dundee	2016	Control	HEB_25_020	17	25	A	1	4	2	0	16.03.2016	0	60	15.05.2016	461.7	82	06.06.2016	727.9	124	18.07.2016	1300.8	167	30.08.2016	1964.8	23	266.2	42	572.9	91	50.5	16.1	50.37		37.07	2	2	0	0
379	DUN_16	Dundee	2016	Control	HEB_09_033	18	9	A	1	4	3	0	16.03.2016	0	67	22.05.2016	545.8	86	10.06.2016	779.7	128	22.07.2016	1373.9	167	30.08.2016	1964.8	19	233.9	42	594.2	97	36	17.21	48.2		44.25	0	2	2	0
380	DUN_16	Dundee	2016	Control	HEB_09_163	19	9	A	1	4	4	0	16.03.2016	0	60	15.05.2016	461.7	79	03.06.2016	687.9	124	18.07.2016	1300.8	167	30.08.2016	1964.8	20	226.2	45	612.9	92	48.5	8.9	47.36		31.53	2	2	0	0
381	DUN_16	Dundee	2016	Control	HEB_04_149	20	4	A	1	4	5	0	16.03.2016	0	74	30.05.2016	620.8	96	20.06.2016	900.9	138	01.08.2016	1519.6	167	30.08.2016	1964.8	22	280.1	42	618.7	110	45.75	22.5	47.29		61.66	0	2	0	2
382	DUN_16	Dundee	2016	Control	HEB_08_096	21	8	A	1	5	1	0	16.03.2016	0	67	22.05.2016	545.8	84	08.06.2016	754.6	124	18.07.2016	1300.8	167	30.08.2016	1964.8	17	208.8	40	546.2	52	44.25	14.14	44.09		45.93	2	0	0	2
383	DUN_16	Dundee	2016	Control	Barke	22	/	A	1	5	2	0	16.03.2016	0	67	22.05.2016	545.8	90	14.06.2016	825.3	133	27.07.2016	1448.1	167	30.08.2016	1964.8	23	279.5	43	622.8	57	44.75	21.35	49.88		65.89	Hv	Hv	Hv	Hv
384	DUN_16	Dundee	2016	Control	HEB_01_032	23	1	A	1	5	3	0	16.03.2016	0	67	22.05.2016	545.8	84	08.06.2016	754.6	124	18.07.2016	1300.8	167	30.08.2016	1964.8	17	208.8	40	546.2	101	35	22.17	50.02		43.01	0	2	0	0
385	DUN_16	Dundee	2016	Control	HEB_11_025	24	11	A	1	5	4	0	16.03.2016	0	67	22.05.2016	545.8	87	11.06.2016	790.8	128	22.07.2016	1373.9	167	30.08.2016	1964.8	20	245	41	583.1	110	41.5	14.38	51.58		41.01	0	2	0	2
386	DUN_16	Dundee	2016	Control	HEB_01_132	25	1	A	1	5	5	0	16.03.2016	0	67	22.05.2016	545.8	92	16.06.2016	851.1	131	25.07.2016	1418.9	167	30.08.2016	1964.8	25	305.3	39	567.8	69	47.25	21.22	46.3		63.36	0	0	0	0
387	DUN_16	Dundee	2016	Control	HEB_21_141	26	21	A	1	6	1	0	16.03.2016	0	74	30.05.2016	620.8	96	20.06.2016	900.9	133	27.07.2016	1448.1	167	30.08.2016	1964.8	22	280.1	37	547.2	70	34.5	23.19	47.76		54.54	0	0	2	0
388	DUN_16	Dundee	2016	Control	HEB_09_137	27	9	A	1	6	2	0	16.03.2016	0	77	01.06.2016	665.4	93	17.06.2016	862.5	133	27.07.2016	1448.1	167	30.08.2016	1964.8	16	197.1	40	585.6	57	48.5	22.26	44.83		58.97	0	0	2	0
389	DUN_16	Dundee	2016	Control	HEB_07_063	28	7	A	1	6	3	0	16.03.2016	0	74	30.05.2016	620.8	93	17.06.2016	862.5	133	27.07.2016	1448.1	167	30.08.2016	1964.8	19	241.7	40	585.6	73	33	20.53	47.94		61.72	0	0	2	0
390	DUN_16	Dundee	2016	Control	HEB_01_080	29	1	A	1	6	4	0	16.03.2016	0	74	30.05.2016	620.8	89	13.06.2016	814.2	128	22.07.2016	1373.9	167	30.08.2016	1964.8	15	193.4	39	559.7	98	42.5	22.3	49.29		50.22	0	2	0	2
391	DUN_16	Dundee	2016	Control	HEB_14_045	30	14	A	1	6	5	0	16.03.2016	0	67	22.05.2016	545.8	89	13.06.2016	814.2	128	22.07.2016	1373.9	167	30.08.2016	1964.8	22	268.4	39	559.7	111	41.75	21.3	46.69		39.51	0	2	2	2
392	DUN_16	Dundee	2016	Control	HEB_15_094	31	15	A	1	7	1	0	16.03.2016	0	67	22.05.2016	545.8	84	08.06.2016	754.6	124	18.07.2016	1300.8	167	30.08.2016	1964.8	17	208.8	40	546.2	83	49.5	16.96	37.54		35.52	0	2	2	0
393	DUN_16	Dundee	2016	Control	HEB_07_107	32	7	A	1	7	2	0	16.03.2016	0	74	30.05.2016	620.8	93	17.06.2016	862.5	138	01.08.2016	1519.6	167	30.08.2016	1964.8	19	241.7	45	657.1	55	42.75	25.26	42.4		58.04	0	0	0	0
394	DUN_16	Dundee	2016	Control	HEB_04_135	33	4	A	1	7	3	0	16.03.2016	0	77	01.06.2016	665.4	101	25.06.2016	977.4	145	08.08.2016	1626.9	167	30.08.2016	1964.8	24	312	44	649.5	63	44	20.05	43.31		69.43	0	0	0	2
395	DUN_16	Dundee	2016	Control	HEB_21_184	34	21	A	1	7	4	0	16.03.2016	0	74	30.05.2016	620.8	96	20.06.2016	900.9	135	29.07.2016	1476.6	167	30.08.2016	1964.8	22	280.1	39	575.7	115	39.5	24.95	49.96		53.88	0	2	0	2
396	DUN_16	Dundee	2016	Control	HEB_05_047	35	5	A	1	7	5	0	16.03.2016	0	74	30.05.2016	620.8	90	14.06.2016	825.3	135	29.07.2016	1476.6	167	30.08.2016	1964.8	16	204.5	45	651.3	50	50.25	19.63	49.33		63.09	2	0	0	2
397	DUN_16	Dundee	2016	Control	HEB_01_093	36	1	A	1	8	1	0	16.03.2016	0	60	15.05.2016	461.7	79	03.06.2016	687.9	124	18.07.2016	1300.8	167	30.08.2016	1964.8	20	226.2	45	612.9	95	47	17.76	46.48		39.27	2	2	0	0
398	DUN_16	Dundee	2016	Control	HEB_22_022	37	22	A	1	8	2	0	16.03.2016	0	67	22.05.2016	545.8	84	08.06.2016	754.6	128	22.07.2016	1373.9	167	30.08.2016	1964.8	17	208.8	44	619.3	59	56.5	16.26	47.57		57.67	2	0	2	0
399	DUN_16	Dundee	2016	Control	HEB_16_064	38	16	A	1	8	3	0	16.03.2016	0	67	22.05.2016	545.8	84	08.06.2016	754.6	128	22.07.2016	1373.9	167	30.08.2016	1964.8	17	208.8	44	619.3	55	56	20.21	40.7		55.55	2	0	0	0
400	DUN_16	Dundee	2016	Control	HEB_22_014	39	22	A	1	8	4	0	16.03.2016	0	67	22.05.2016	545.8	84	08.06.2016	754.6	124	18.07.2016	1300.8	167	30.08.2016	1964.8	17	208.8	40	546.2	90	48	18.63	50.5		47.54	2	2	0	2
401	DUN_16	Dundee	2016	Control	HEB_05_043	40	5	A	1	8	5	0	16.03.2016	0	67	22.05.2016	545.8	82	06.06.2016	727.9	128	22.07.2016	1373.9	167	30.08.2016	1964.8	15	182.1	46	646	53	58.25	18.9	49.39		57.88	2	0	0	0
402	DUN_16	Dundee	2016	Control	HEB_08_165	41	8	A	1	9	1	0	16.03.2016	0	74	30.05.2016	620.8	92	16.06.2016	851.1	128	22.07.2016	1373.9	167	30.08.2016	1964.8	18	230.3	36	522.8	65	38.5	21.78	42.5		50.14	0	0	0	2
403	DUN_16	Dundee	2016	Control	HEB_19_076	42	19	A	1	9	2	0	16.03.2016	0	60	15.05.2016	461.7	82	06.06.2016	727.9	124	18.07.2016	1300.8	167	30.08.2016	1964.8	23	266.2	42	572.9	54	49.5	17.17	40.35		51.4	2	0	0	0
404	DUN_16	Dundee	2016	Control	HEB_03_085	43	3	A	1	9	3	0	16.03.2016	0	74	30.05.2016	620.8	90	14.06.2016	825.3	142	05.08.2016	1580.7	167	30.08.2016	1964.8	16	204.5	52	755.4	50	40.25	17.9	45.87		41.74	2	0	2	0
405	DUN_16	Dundee	2016	Control	HEB_10_184	44	10	A	1	9	4	0	16.03.2016	0	67	22.05.2016	545.8	87	11.06.2016	790.8	133	27.07.2016	1448.1	167	30.08.2016	1964.8	20	245	46	657.3	60	94.75	23.6	47.1		74.69	2	0	0	2
406	DUN_16	Dundee	2016	Control	HEB_21_011	45	21	A	1	9	5	0	16.03.2016	0	67	22.05.2016	545.8	84	08.06.2016	754.6	124	18.07.2016	1300.8	167	30.08.2016	1964.8	17	208.8	40	546.2	58	49	18.85	48.91		54.16	2	0	2	0
407	DUN_16	Dundee	2016	Control	Odyssey	46	/	A	1	10	1	0	16.03.2016	0	67	22.05.2016	545.8	92	16.06.2016	851.1	138	01.08.2016	1519.6	167	30.08.2016	1964.8	25	305.3	46	668.5	61	42	18.41	46.73		64.62	Hv	Hv	Hv	Hv
408	DUN_16	Dundee	2016	Control	HEB_02_040	47	2	A	1	10	2	0	16.03.2016	0	74	30.05.2016	620.8	91	15.06.2016	836.5	138	01.08.2016	1519.6	167	30.08.2016	1964.8	17	215.7	47	683.1	72	52.75	22.3	45		54.79	0	0	0	2
409	DUN_16	Dundee	2016	Control	HEB_03_040	48	3	A	1	10	3	0	16.03.2016	0	74	30.05.2016	620.8	92	16.06.2016	851.1	138	01.08.2016	1519.6	167	30.08.2016	1964.8	18	230.3	46	668.5	64	53	20.3	51.07		60.26	0	0	0	0
410	DUN_16	Dundee	2016	Control	HEB_06_116	49	6	A	1	10	4	0	16.03.2016	0	67	22.05.2016	545.8	86	10.06.2016	779.7	124	18.07.2016	1300.8	167	30.08.2016	1964.8	19	233.9	38	521.1	98	34.25	19.25	42.23		42.85	0	2	0	2
411	DUN_16	Dundee	2016	Control	HEB_03_172	50	3	A	1	10	5	0	16.03.2016	0	74	30.05.2016	620.8	89	13.06.2016	814.2	128	22.07.2016	1373.9	167	30.08.2016	1964.8	15	193.4	39	559.7	99	41.5	21.7	53.83		62.14	0	2	0	0
412	DUN_16	Dundee	2016	Control	HEB_11_098	51	11	A	2	11	1	0	16.03.2016	0	67	22.05.2016	545.8	82	06.06.2016	727.9	128	22.07.2016	1373.9	167	30.08.2016	1964.8	15	182.1	46	646	61	36	17.86	47.14		52.91	2	0	2	0
413	DUN_16	Dundee	2016	Control	HEB_14_045	52	14	A	2	11	2	0	16.03.2016	0	67	22.05.2016	545.8	89	13.06.2016	814.2	124	18.07.2016	1300.8	167	30.08.2016	1964.8	22	268.4	35	486.6	112	36	21.58	44.45		39.83	0	2	2	2
414	DUN_16	Dundee	2016	Control	HEB_21_184	53	21	A	2	11	3	0	16.03.2016	0	74	30.05.2016	620.8	96	20.06.2016	900.9	138	01.08.2016	1519.6	167	30.08.2016	1964.8	22	280.1	42	618.7	108	34	23.5	50.47		46.49	0	2	0	2
415	DUN_16	Dundee	2016	Control	HEB_05_047	54	5	A	2	11	4	0	16.03.2016	0	67	22.05.2016	545.8	90	14.06.2016	825.3	133	27.07.2016	1448.1	167	30.08.2016	1964.8	23	279.5	43	622.8	55	56	18.25	49.73		56.69	2	0	0	2
416	DUN_16	Dundee	2016	Control	HEB_04_123	55	4	A	2	11	5	0	16.03.2016	0	60	15.05.2016	461.7	82	06.06.2016	727.9	124	18.07.2016	1300.8	167	30.08.2016	1964.8	23	266.2	42	572.9	90	53.75	17.94	48.53		49.99	2	2	0	0
417	DUN_16	Dundee	2016	Control	HEB_21_160	56	21	A	2	12	1	0	16.03.2016	0	67	22.05.2016	545.8	86	10.06.2016	779.7	128	22.07.2016	1373.9	167	30.08.2016	1964.8	19	233.9	42	594.2	91	38	19.62	50.91		29.94	0	2	0	0
418	DUN_16	Dundee	2016	Control	HEB_01_080	57	1	A	2	12	2	0	16.03.2016	0	74	30.05.2016	620.8	93	17.06.2016	862.5	128	22.07.2016	1373.9	167	30.08.2016	1964.8	19	241.7	35	511.4	99	39.5	23.3	48.56		44.46	0	2	0	2
419	DUN_16	Dundee	2016	Control	HEB_03_085	58	3	A	2	12	3	0	16.03.2016	0	74	30.05.2016	620.8	93	17.06.2016	862.5	138	01.08.2016	1519.6	167	30.08.2016	1964.8	19	241.7	45	657.1	60	60.25	16.21	45.16		31.79	2	0	2	0
420	DUN_16	Dundee	2016	Control	HEB_10_173	59	10	A	2	12	4	0	16.03.2016	0	74	30.05.2016	620.8	89	13.06.2016	814.2	128	22.07.2016	1373.9	167	30.08.2016	1964.8	15	193.4	39	559.7	60	43.75	24.37	48.76		59.52	2	0	0	0
421	DUN_16	Dundee	2016	Control	HEB_15_094	60	15	A	2	12	5	0	16.03.2016	0	67	22.05.2016	545.8	84	08.06.2016	754.6	124	18.07.2016	1300.8	167	30.08.2016	1964.8	17	208.8	40	546.2	98	44.75	16	37.44		35.97	0	2	2	0
422	DUN_16	Dundee	2016	Control	HEB_04_135	61	4	A	2	13	1	0	16.03.2016	0	77	01.06.2016	665.4	103	27.06.2016	1006.7	135	29.07.2016	1476.6	167	30.08.2016	1964.8	26	341.3	32	469.9	71	30.5	22.64	46.98		54.42	0	0	0	2
423	DUN_16	Dundee	2016	Control	HEB_02_040	62	2	A	2	13	2	0	16.03.2016	0	74	30.05.2016	620.8	92	16.06.2016	851.1	135	29.07.2016	1476.6	167	30.08.2016	1964.8	18	230.3	43	625.5	68	25	21.55	48.12		60.17	0	0	0	2
424	DUN_16	Dundee	2016	Control	HEB_22_022	63	22	A	2	13	3	0	16.03.2016	0	60	15.05.2016	461.7	84	08.06.2016	754.6	133	27.07.2016	1448.1	167	30.08.2016	1964.8	25	292.9	49	693.5	60	51.5	15.75	43.19		50.89	2	0	2	0
425	DUN_16	Dundee	2016	Control	HEB_20_064	64	20	A	2	13	4	0	16.03.2016	0	74	30.05.2016	620.8	96	20.06.2016	900.9	135	29.07.2016	1476.6	167	30.08.2016	1964.8	22	280.1	39	575.7	75	33.75	22.1	49.58		59.75	0	0	2	2
426	DUN_16	Dundee	2016	Control	HEB_15_082	65	15	A	2	13	5	0	16.03.2016	0	60	15.05.2016	461.7	84	08.06.2016	754.6	128	22.07.2016	1373.9	167	30.08.2016	1964.8	25	292.9	44	619.3	59	55.25	18.7	41.65		53.95	2	0	0	2
427	DUN_16	Dundee	2016	Control	HEB_03_172	66	3	A	2	14	1	0	16.03.2016	0	74	30.05.2016	620.8	90	14.06.2016	825.3	128	22.07.2016	1373.9	167	30.08.2016	1964.8	16	204.5	38	548.6	111	37	22.14	55.51		50.43	0	2	0	0
428	DUN_16	Dundee	2016	Control	HEB_10_010	67	10	A	2	14	2	0	16.03.2016	0	67	22.05.2016	545.8	89	13.06.2016	814.2	133	27.07.2016	1448.1	167	30.08.2016	1964.8	22	268.4	44	633.9	97	27.75	17.55	55.68		42.26	0	2	0	0
429	DUN_16	Dundee	2016	Control	HEB_01_132	68	1	A	2	14	3	0	16.03.2016	0	74	30.05.2016	620.8	92	16.06.2016	851.1	133	27.07.2016	1448.1	167	30.08.2016	1964.8	18	230.3	41	597	62	46	22.1	45.91		59.89	0	0	0	0
430	DUN_16	Dundee	2016	Control	HEB_07_107	69	7	A	2	14	4	0	16.03.2016	0	74	30.05.2016	620.8	93	17.06.2016	862.5	133	27.07.2016	1448.1	167	30.08.2016	1964.8	19	241.7	40	585.6	65	45.5	25.75	41.91		61.72	0	0	0	0
431	DUN_16	Dundee	2016	Control	HEB_22_014	70	22	A	2	14	5	0	16.03.2016	0	67	22.05.2016	545.8	84	08.06.2016	754.6	124	18.07.2016	1300.8	167	30.08.2016	1964.8	17	208.8	40	546.2	95	41.25	16.74	48.62		43.72	2	2	0	2
432	DUN_16	Dundee	2016	Control	HEB_25_020	71	25	A	2	15	1	0	16.03.2016	0	60	15.05.2016	461.7	82	06.06.2016	727.9	124	18.07.2016	1300.8	167	30.08.2016	1964.8	23	266.2	42	572.9	98	48	15.35	49.98		36.55	2	2	0	0
433	DUN_16	Dundee	2016	Control	HEB_09_033	72	9	A	2	15	2	0	16.03.2016	0	67	22.05.2016	545.8	87	11.06.2016	790.8	128	22.07.2016	1373.9	167	30.08.2016	1964.8	20	245	41	583.1	103	37.25	23.26	53.6		48.69	0	2	2	0
434	DUN_16	Dundee	2016	Control	HEB_10_184	73	10	A	2	15	3	0	16.03.2016	0	74	30.05.2016	620.8	90	14.06.2016	825.3	138	01.08.2016	1519.6	167	30.08.2016	1964.8	16	204.5	48	694.3	63	56.75	21.65	50.96		61.19	2	0	0	2
435	DUN_16	Dundee	2016	Control	HEB_07_063	74	7	A	2	15	4	0	16.03.2016	0	74	30.05.2016	620.8	93	17.06.2016	862.5	133	27.07.2016	1448.1	167	30.08.2016	1964.8	19	241.7	40	585.6	77	43.25	23.25	51.98		61.31	0	0	2	0
436	DUN_16	Dundee	2016	Control	Barke	75	/	A	2	15	5	0	16.03.2016	0	74	30.05.2016	620.8	92	16.06.2016	851.1	133	27.07.2016	1448.1	167	30.08.2016	1964.8	18	230.3	41	597	58	40.75	24.15	52.75		68.92	Hv	Hv	Hv	Hv
437	DUN_16	Dundee	2016	Control	HEB_08_202	76	8	A	2	16	1	0	16.03.2016	0	74	30.05.2016	620.8	90	14.06.2016	825.3	128	22.07.2016	1373.9	167	30.08.2016	1964.8	16	204.5	38	548.6	60	47.25	19.84	52.95		51.98	0	0	2	2
438	DUN_16	Dundee	2016	Control	HEB_22_003	77	22	A	2	16	2	0	16.03.2016	0	67	22.05.2016	545.8	86	10.06.2016	779.7	128	22.07.2016	1373.9	167	30.08.2016	1964.8	19	233.9	42	594.2	59	53.75	15.3	53.09		49.32	2	0	0	2
439	DUN_16	Dundee	2016	Control	HEB_25_014	78	25	A	2	16	3	0	16.03.2016	0	67	22.05.2016	545.8	87	11.06.2016	790.8	128	22.07.2016	1373.9	167	30.08.2016	1964.8	20	245	41	583.1	108	43.25	21.42	52.1		38.71	0	2	0	0
440	DUN_16	Dundee	2016	Control	HEB_01_093	79	1	A	2	16	4	0	16.03.2016	0	60	15.05.2016	461.7	79	03.06.2016	687.9	124	18.07.2016	1300.8	167	30.08.2016	1964.8	20	226.2	45	612.9	88	56.5	19.15	47.41		42.72	2	2	0	0
441	DUN_16	Dundee	2016	Control	HEB_19_076	80	19	A	2	16	5	0	16.03.2016	0	60	15.05.2016	461.7	80	04.06.2016	702.9	124	18.07.2016	1300.8	167	30.08.2016	1964.8	21	241.2	44	597.9	47	65.25	17.4	39.34		50.33	2	0	0	0
442	DUN_16	Dundee	2016	Control	HEB_05_043	81	5	A	2	17	1	0	16.03.2016	0	60	15.05.2016	461.7	82	06.06.2016	727.9	124	18.07.2016	1300.8	167	30.08.2016	1964.8	23	266.2	42	572.9	61	55.75	18.24	48.73		53.74	2	0	0	0
443	DUN_16	Dundee	2016	Control	HEB_21_141	82	21	A	2	17	2	0	16.03.2016	0	74	30.05.2016	620.8	96	20.06.2016	900.9	128	22.07.2016	1373.9	167	30.08.2016	1964.8	22	280.1	32	473	74	39.25	25.3	49.82		66.14	0	0	2	0
444	DUN_16	Dundee	2016	Control	HEB_08_096	83	8	A	2	17	3	0	16.03.2016	0	67	22.05.2016	545.8	82	06.06.2016	727.9	124	18.07.2016	1300.8	167	30.08.2016	1964.8	15	182.1	42	572.9	57	76.75	16.26	45.84		53.76	2	0	0	2
445	DUN_16	Dundee	2016	Control	HEB_04_112	84	4	A	2	17	4	0	16.03.2016	0	58	13.05.2016	447	81	05.06.2016	716.3	128	22.07.2016	1373.9	167	30.08.2016	1964.8	23	269.3	47	657.6	60	61.25	17.37	50.58		52.27	2	0	2	0
446	DUN_16	Dundee	2016	Control	HEB_21_011	85	21	A	2	17	5	0	16.03.2016	0	60	15.05.2016	461.7	82	06.06.2016	727.9	124	18.07.2016	1300.8	167	30.08.2016	1964.8	23	266.2	42	572.9	63	58.75	18.63	48.81		58.04	2	0	2	0
447	DUN_16	Dundee	2016	Control	HEB_03_040	86	3	A	2	18	1	0	16.03.2016	0	74	30.05.2016	620.8	92	16.06.2016	851.1	135	29.07.2016	1476.6	167	30.08.2016	1964.8	18	230.3	43	625.5	74	41	19.45	48.05		56.07	0	0	0	0
448	DUN_16	Dundee	2016	Control	HEB_08_165	87	8	A	2	18	2	0	16.03.2016	0	74	30.05.2016	620.8	93	17.06.2016	862.5	135	29.07.2016	1476.6	167	30.08.2016	1964.8	19	241.7	42	614.1	67	44.5	22.4	46.33		56.63	0	0	0	2
449	DUN_16	Dundee	2016	Control	Tyne	88	/	A	2	18	3	0	16.03.2016	0	67	22.05.2016	545.8	89	13.06.2016	814.2	133	27.07.2016	1448.1	167	30.08.2016	1964.8	22	268.4	44	633.9	62	37.75	21.15	46.7		66.56	Hv	Hv	Hv	Hv
450	DUN_16	Dundee	2016	Control	HEB_22_123	89	22	A	2	18	4	0	16.03.2016	0	74	30.05.2016	620.8	96	20.06.2016	900.9	133	27.07.2016	1448.1	167	30.08.2016	1964.8	22	280.1	37	547.2	70	47.25	21.62	47.56		68.32	0	0	2	2
451	DUN_16	Dundee	2016	Control	Tyne	90	/	A	2	18	5	0	16.03.2016	0	67	22.05.2016	545.8	89	13.06.2016	814.2	133	27.07.2016	1448.1	167	30.08.2016	1964.8	22	268.4	44	633.9	54	54.25	23.6	48.08		69.7	Hv	Hv	Hv	Hv
452	DUN_16	Dundee	2016	Control	HEB_10_172	91	10	A	2	19	1	0	16.03.2016	0	74	30.05.2016	620.8	98	22.06.2016	930.5	135	29.07.2016	1476.6	167	30.08.2016	1964.8	24	309.7	37	546.1	68	43.25	20.48	46.3		64.58	0	0	0	2
453	DUN_16	Dundee	2016	Control	HEB_20_062	92	20	A	2	19	2	0	16.03.2016	0	74	30.05.2016	620.8	96	20.06.2016	900.9	142	05.08.2016	1580.7	167	30.08.2016	1964.8	22	280.1	46	679.8	60	44.5	21.4	41.4		63.49	0	0	0	2
454	DUN_16	Dundee	2016	Control	Odyssey	93	/	A	2	19	3	0	16.03.2016	0	67	22.05.2016	545.8	90	14.06.2016	825.3	138	01.08.2016	1519.6	167	30.08.2016	1964.8	23	279.5	48	694.3	61	67.75	18.85	50.11		75.41	Hv	Hv	Hv	Hv
455	DUN_16	Dundee	2016	Control	Tyne	94	/	A	2	19	4	0	16.03.2016	0	67	22.05.2016	545.8	89	13.06.2016	814.2	133	27.07.2016	1448.1	167	30.08.2016	1964.8	22	268.4	44	633.9	56	51.25	22.3	44.62		82.52	Hv	Hv	Hv	Hv
456	DUN_16	Dundee	2016	Control	HEB_09_163	95	9	A	2	19	5	0	16.03.2016	0	60	15.05.2016	461.7	82	06.06.2016	727.9	124	18.07.2016	1300.8	167	30.08.2016	1964.8	23	266.2	42	572.9	98	55	13.05	50.17		31.19	2	2	0	0
457	DUN_16	Dundee	2016	Control	HEB_01_104	96	1	A	2	20	1	0	16.03.2016	0	67	22.05.2016	545.8	86	10.06.2016	779.7	128	22.07.2016	1373.9	167	30.08.2016	1964.8	19	233.9	42	594.2	51	58.5	16.33	45.73		52.79	2	0	0	0
458	DUN_16	Dundee	2016	Control	HEB_16_064	97	16	A	2	20	2	0	16.03.2016	0	67	22.05.2016	545.8	84	08.06.2016	754.6	128	22.07.2016	1373.9	167	30.08.2016	1964.8	17	208.8	44	619.3	57	54.25	21.3	46.2		57.67	2	0	0	0
459	DUN_16	Dundee	2016	Control	HEB_09_137	98	9	A	2	20	3	0	16.03.2016	0	77	01.06.2016	665.4	93	17.06.2016	862.5	133	27.07.2016	1448.1	167	30.08.2016	1964.8	16	197.1	40	585.6	56	47.25	23.06	45.48		65.61	0	0	2	0
460	DUN_16	Dundee	2016	Control	HEB_04_149	99	4	A	2	20	4	0	16.03.2016	0	74	30.05.2016	620.8	96	20.06.2016	900.9	135	29.07.2016	1476.6	167	30.08.2016	1964.8	22	280.1	39	575.7	115	47.5	26.19	49.97		56.75	0	2	0	2
461	DUN_16	Dundee	2016	Control	HEB_06_116	100	6	A	2	20	5	0	16.03.2016	0	67	22.05.2016	545.8	86	10.06.2016	779.7	128	22.07.2016	1373.9	167	30.08.2016	1964.8	19	233.9	42	594.2	102	42.25	16.95	42.98		46.43	0	2	0	2
462	DUN_16	Dundee	2016	Control	HEB_08_096	201	8	B	3	1	13	0	16.03.2016	0	67	22.05.2016	545.8	84	08.06.2016	754.6	124	18.07.2016	1300.8	167	30.08.2016	1964.8	17	208.8	40	546.2	53	44.5	15.05	45.12		56.02	2	0	0	2
463	DUN_16	Dundee	2016	Control	HEB_01_104	202	1	B	3	1	14	0	16.03.2016	0	67	22.05.2016	545.8	86	10.06.2016	779.7	133	27.07.2016	1448.1	167	30.08.2016	1964.8	19	233.9	47	668.4	54	66	19.7	53.42		69.91	2	0	0	0
464	DUN_16	Dundee	2016	Control	HEB_09_163	203	9	B	3	1	15	0	16.03.2016	0	60	15.05.2016	461.7	79	03.06.2016	687.9	124	18.07.2016	1300.8	167	30.08.2016	1964.8	20	226.2	45	612.9	83	57	8.78	50.46		31.11	2	2	0	0
465	DUN_16	Dundee	2016	Control	HEB_22_022	204	22	B	3	1	16	0	16.03.2016	0	60	15.05.2016	461.7	82	06.06.2016	727.9	138	01.08.2016	1519.6	167	30.08.2016	1964.8	23	266.2	56	791.7	51	59.5	19.11	47.41		60.36	2	0	2	0
466	DUN_16	Dundee	2016	Control	HEB_06_116	205	6	B	3	1	17	0	16.03.2016	0	67	22.05.2016	545.8	84	08.06.2016	754.6	128	22.07.2016	1373.9	167	30.08.2016	1964.8	17	208.8	44	619.3	92	50	16.85	40.5		48.99	0	2	0	2
467	DUN_16	Dundee	2016	Control	HEB_02_040	206	2	B	3	2	13	0	16.03.2016	0	74	30.05.2016	620.8	92	16.06.2016	851.1	135	29.07.2016	1476.6	167	30.08.2016	1964.8	18	230.3	43	625.5	62	68.5	22.3	46.15		64.39	0	0	0	2
468	DUN_16	Dundee	2016	Control	HEB_10_184	207	10	B	3	2	14	0	16.03.2016	0	74	30.05.2016	620.8	89	13.06.2016	814.2	138	01.08.2016	1519.6	167	30.08.2016	1964.8	15	193.4	49	705.4	66	62.5	25.11	50.31		75.11	2	0	0	2
469	DUN_16	Dundee	2016	Control	HEB_01_080	208	1	B	3	2	15	0	16.03.2016	0	74	30.05.2016	620.8	92	16.06.2016	851.1	128	22.07.2016	1373.9	167	30.08.2016	1964.8	18	230.3	36	522.8	90	31	21.74	50.07		43.33	0	2	0	2
470	DUN_16	Dundee	2016	Control	HEB_01_093	209	1	B	3	2	16	0	16.03.2016	0	60	15.05.2016	461.7	79	03.06.2016	687.9	124	18.07.2016	1300.8	167	30.08.2016	1964.8	20	226.2	45	612.9	79	41	16.16	46.04		43.49	2	2	0	0
471	DUN_16	Dundee	2016	Control	HEB_04_123	210	4	B	3	2	17	0	16.03.2016	0	60	15.05.2016	461.7	79	03.06.2016	687.9	124	18.07.2016	1300.8	167	30.08.2016	1964.8	20	226.2	45	612.9	90	50.75	14.62	45.94		54.58	2	2	0	0
472	DUN_16	Dundee	2016	Control	Barke	211	/	B	3	3	13	0	16.03.2016	0	74	30.05.2016	620.8	92	16.06.2016	851.1	138	01.08.2016	1519.6	167	30.08.2016	1964.8	18	230.3	46	668.5	61	51.5	21.67	50.46		70.55	Hv	Hv	Hv	Hv
473	DUN_16	Dundee	2016	Control	HEB_19_076	212	19	B	3	3	14	0	16.03.2016	0	67	22.05.2016	545.8	82	06.06.2016	727.9	124	18.07.2016	1300.8	167	30.08.2016	1964.8	15	182.1	42	572.9	54	55	16.26	39.81		57.17	2	0	0	0
474	DUN_16	Dundee	2016	Control	HEB_01_132	213	1	B	3	3	15	0	16.03.2016	0	74	30.05.2016	620.8	90	14.06.2016	825.3	128	22.07.2016	1373.9	167	30.08.2016	1964.8	16	204.5	38	548.6	59	56.25	20	44.65		63.83	0	0	0	0
475	DUN_16	Dundee	2016	Control	HEB_03_172	214	3	B	3	3	16	0	16.03.2016	0	74	30.05.2016	620.8	87	11.06.2016	790.8	128	22.07.2016	1373.9	167	30.08.2016	1964.8	13	170	41	583.1	102	38.75	22.05	51.75		59.01	0	2	0	0
476	DUN_16	Dundee	2016	Control	HEB_15_094	215	15	B	3	3	17	0	16.03.2016	0	60	15.05.2016	461.7	82	06.06.2016	727.9	124	18.07.2016	1300.8	167	30.08.2016	1964.8	23	266.2	42	572.9	94	68.5	17.39	37.35		37.56	0	2	2	0
477	DUN_16	Dundee	2016	Control	HEB_05_043	216	5	B	3	4	13	0	16.03.2016	0	60	15.05.2016	461.7	82	06.06.2016	727.9	128	22.07.2016	1373.9	167	30.08.2016	1964.8	23	266.2	46	646	60	49.75	18	49.89		56.81	2	0	0	0
478	DUN_16	Dundee	2016	Control	HEB_07_107	217	7	B	3	4	14	0	16.03.2016	0	77	01.06.2016	665.4	95	19.06.2016	885.3	138	01.08.2016	1519.6	167	30.08.2016	1964.8	18	219.9	43	634.3	59	40.75	24.05	43.83		70.41	0	0	0	0
479	DUN_16	Dundee	2016	Control	HEB_09_137	218	9	B	3	4	15	0	16.03.2016	0	77	01.06.2016	665.4	92	16.06.2016	851.1	133	27.07.2016	1448.1	167	30.08.2016	1964.8	15	185.7	41	597	49	45	21.71	44.91		63.22	0	0	2	0
480	DUN_16	Dundee	2016	Control	HEB_04_112	219	4	B	3	4	16	0	16.03.2016	0	67	22.05.2016	545.8	82	06.06.2016	727.9	135	29.07.2016	1476.6	167	30.08.2016	1964.8	15	182.1	53	748.7	66	56.25	13.61	47.02		45.88	2	0	2	0
481	DUN_16	Dundee	2016	Control	HEB_25_014	220	25	B	3	4	17	0	16.03.2016	0	67	22.05.2016	545.8	87	11.06.2016	790.8	128	22.07.2016	1373.9	167	30.08.2016	1964.8	20	245	41	583.1	105	32.25	19.38	51.31		49.26	0	2	0	0
482	DUN_16	Dundee	2016	Control	HEB_01_032	221	1	B	3	5	13	0	16.03.2016	0	67	22.05.2016	545.8	86	10.06.2016	779.7	124	18.07.2016	1300.8	167	30.08.2016	1964.8	19	233.9	38	521.1	104	36.5	20.6	51.48		38.49	0	2	0	0
483	DUN_16	Dundee	2016	Control	HEB_08_202	222	8	B	3	5	14	0	16.03.2016	0	74	30.05.2016	620.8	92	16.06.2016	851.1	135	29.07.2016	1476.6	167	30.08.2016	1964.8	18	230.3	43	625.5	68	55	22.94	54.41		59.51	0	0	2	2
484	DUN_16	Dundee	2016	Control	HEB_07_063	223	7	B	3	5	15	0	16.03.2016	0	74	30.05.2016	620.8	93	17.06.2016	862.5	131	25.07.2016	1418.9	167	30.08.2016	1964.8	19	241.7	38	556.4	67	35.75	21.48	49.79		59.78	0	0	2	0
485	DUN_16	Dundee	2016	Control	HEB_04_149	224	4	B	3	5	16	0	16.03.2016	0	74	30.05.2016	620.8	94	18.06.2016	873.5	138	01.08.2016	1519.6	167	30.08.2016	1964.8	20	252.7	44	646.1	109	47.75	22.38	46.34		51.54	0	2	0	2
486	DUN_16	Dundee	2016	Control	HEB_20_062	225	20	B	3	5	17	0	16.03.2016	0	74	30.05.2016	620.8	94	18.06.2016	873.5	138	01.08.2016	1519.6	167	30.08.2016	1964.8	20	252.7	44	646.1	67	48.25	18.6	46.5		58.68	0	0	0	2
487	DUN_16	Dundee	2016	Control	HEB_15_082	226	15	B	3	6	13	0	16.03.2016	0	67	22.05.2016	545.8	82	06.06.2016	727.9	124	18.07.2016	1300.8	167	30.08.2016	1964.8	15	182.1	42	572.9	59	56	19.1	42.16		44.74	2	0	0	2
488	DUN_16	Dundee	2016	Control	HEB_21_160	227	21	B	3	6	14	0	16.03.2016	0	67	22.05.2016	545.8	86	10.06.2016	779.7	128	22.07.2016	1373.9	167	30.08.2016	1964.8	19	233.9	42	594.2	109	42.25	21.5	53.05		37.31	0	2	0	0
489	DUN_16	Dundee	2016	Control	HEB_10_010	228	10	B	3	6	15	0	16.03.2016	0	67	22.05.2016	545.8	84	08.06.2016	754.6	128	22.07.2016	1373.9	167	30.08.2016	1964.8	17	208.8	44	619.3	94	45.5	16.28	52.46		37.2	0	2	0	0
490	DUN_16	Dundee	2016	Control	HEB_25_020	229	25	B	3	6	16	0	16.03.2016	0	60	15.05.2016	461.7	82	06.06.2016	727.9	124	18.07.2016	1300.8	167	30.08.2016	1964.8	23	266.2	42	572.9	96	49.75	17	50.78		33.83	2	2	0	0
491	DUN_16	Dundee	2016	Control	HEB_11_025	230	11	B	3	6	17	0	16.03.2016	0	67	22.05.2016	545.8	89	13.06.2016	814.2	128	22.07.2016	1373.9	167	30.08.2016	1964.8	22	268.4	39	559.7	99	44.25	14.05	51.79		34.44	0	2	0	2
492	DUN_16	Dundee	2016	Control	HEB_03_085	231	3	B	3	7	13	0	16.03.2016	0	74	30.05.2016	620.8	91	15.06.2016	836.5	142	05.08.2016	1580.7	167	30.08.2016	1964.8	17	215.7	51	744.2	56	76.75	20.5	46.8		41.64	2	0	2	0
493	DUN_16	Dundee	2016	Control	HEB_04_135	232	4	B	3	7	14	0	16.03.2016	0	77	01.06.2016	665.4	96	20.06.2016	900.9	145	08.08.2016	1626.9	167	30.08.2016	1964.8	19	235.5	49	726	71	53.5	20.3	46.37		60.09	0	0	0	2
494	DUN_16	Dundee	2016	Control	HEB_05_047	233	5	B	3	7	15	0	16.03.2016	0	74	30.05.2016	620.8	90	14.06.2016	825.3	128	22.07.2016	1373.9	167	30.08.2016	1964.8	16	204.5	38	548.6	62	51.75	18.87	48.88		60.06	2	0	0	2
495	DUN_16	Dundee	2016	Control	HEB_08_165	234	8	B	3	7	16	0	16.03.2016	0	74	30.05.2016	620.8	92	16.06.2016	851.1	128	22.07.2016	1373.9	167	30.08.2016	1964.8	18	230.3	36	522.8	69	53.75	21.55	45.49		52.96	0	0	0	2
496	DUN_16	Dundee	2016	Control	HEB_22_123	235	22	B	3	7	17	0	16.03.2016	0	74	30.05.2016	620.8	93	17.06.2016	862.5	135	29.07.2016	1476.6	167	30.08.2016	1964.8	19	241.7	42	614.1	66	20.25	18.85	49.4		60.98	0	0	2	2
497	DUN_16	Dundee	2016	Control	HEB_03_040	236	3	B	3	8	13	0	16.03.2016	0	74	30.05.2016	620.8	92	16.06.2016	851.1	135	29.07.2016	1476.6	167	30.08.2016	1964.8	18	230.3	43	625.5	62	42.75	21.2	51.08		64.87	0	0	0	0
498	DUN_16	Dundee	2016	Control	HEB_21_141	237	21	B	3	8	14	0	16.03.2016	0	74	30.05.2016	620.8	96	20.06.2016	900.9	133	27.07.2016	1448.1	167	30.08.2016	1964.8	22	280.1	37	547.2	72	38.5	24.74	53.23		58.11	0	0	2	0
499	DUN_16	Dundee	2016	Control	HEB_22_014	238	22	B	3	8	15	0	16.03.2016	0	67	22.05.2016	545.8	84	08.06.2016	754.6	128	22.07.2016	1373.9	167	30.08.2016	1964.8	17	208.8	44	619.3	86	41.25	14.18	47.93		39	2	2	0	2
500	DUN_16	Dundee	2016	Control	HEB_10_173	239	10	B	3	8	16	0	16.03.2016	0	67	22.05.2016	545.8	89	13.06.2016	814.2	128	22.07.2016	1373.9	167	30.08.2016	1964.8	22	268.4	39	559.7	57	50.5	20.55	44.34		47.94	2	0	0	0
501	DUN_16	Dundee	2016	Control	HEB_21_011	240	21	B	3	8	17	0	16.03.2016	0	67	22.05.2016	545.8	82	06.06.2016	727.9	124	18.07.2016	1300.8	167	30.08.2016	1964.8	15	182.1	42	572.9	63	46.25	16.17	45.3		47.59	2	0	2	0
502	DUN_16	Dundee	2016	Control	Tyne	241	/	B	3	9	13	0	16.03.2016	0	67	22.05.2016	545.8	89	13.06.2016	814.2	128	22.07.2016	1373.9	167	30.08.2016	1964.8	22	268.4	39	559.7	60	56	20.74	43.64		60.6	Hv	Hv	Hv	Hv
503	DUN_16	Dundee	2016	Control	HEB_22_003	242	22	B	3	9	14	0	16.03.2016	0	60	15.05.2016	461.7	84	08.06.2016	754.6	133	27.07.2016	1448.1	167	30.08.2016	1964.8	25	292.9	49	693.5	55	55.5	16.35	49.38		47.12	2	0	0	2
504	DUN_16	Dundee	2016	Control	HEB_10_172	243	10	B	3	9	15	0	16.03.2016	0	74	30.05.2016	620.8	96	20.06.2016	900.9	138	01.08.2016	1519.6	167	30.08.2016	1964.8	22	280.1	42	618.7	67	41.5	20.42	44.49		51.37	0	0	0	2
505	DUN_16	Dundee	2016	Control	HEB_16_064	244	16	B	3	9	16	0	16.03.2016	0	67	22.05.2016	545.8	84	08.06.2016	754.6	124	18.07.2016	1300.8	167	30.08.2016	1964.8	17	208.8	40	546.2	59	51	22.4	41.99		45.72	2	0	0	0
506	DUN_16	Dundee	2016	Control	HEB_11_098	245	11	B	3	9	17	0	16.03.2016	0	67	22.05.2016	545.8	82	06.06.2016	727.9	128	22.07.2016	1373.9	167	30.08.2016	1964.8	15	182.1	46	646	61	44.5	19.35	51.22		44.64	2	0	2	0
507	DUN_16	Dundee	2016	Control	HEB_14_045	246	14	B	3	10	13	0	16.03.2016	0	67	22.05.2016	545.8	87	11.06.2016	790.8	124	18.07.2016	1300.8	167	30.08.2016	1964.8	20	245	37	510	105	46.25	22.14	42.34		31.39	0	2	2	2
508	DUN_16	Dundee	2016	Control	HEB_21_184	247	21	B	3	10	14	0	16.03.2016	0	74	30.05.2016	620.8	96	20.06.2016	900.9	138	01.08.2016	1519.6	167	30.08.2016	1964.8	22	280.1	42	618.7	109	32	23	49.11		50.37	0	2	0	2
509	DUN_16	Dundee	2016	Control	Odyssey	248	/	B	3	10	15	0	16.03.2016	0	67	22.05.2016	545.8	90	14.06.2016	825.3	138	01.08.2016	1519.6	167	30.08.2016	1964.8	23	279.5	48	694.3	57	56	19.25	48.68		61.63	Hv	Hv	Hv	Hv
510	DUN_16	Dundee	2016	Control	HEB_20_064	249	20	B	3	10	16	0	16.03.2016	0	74	30.05.2016	620.8	96	20.06.2016	900.9	138	01.08.2016	1519.6	167	30.08.2016	1964.8	22	280.1	42	618.7	71	40.5	21.95	51.78		54.13	0	0	2	2
511	DUN_16	Dundee	2016	Control	HEB_09_033	250	9	B	3	10	17	0	16.03.2016	0	67	22.05.2016	545.8	86	10.06.2016	779.7	128	22.07.2016	1373.9	167	30.08.2016	1964.8	19	233.9	42	594.2	95	32	18.05	49.63		42.45	0	2	2	0
512	DUN_16	Dundee	2016	Control	HEB_08_165	251	8	B	4	11	13	0	16.03.2016	0	74	30.05.2016	620.8	92	16.06.2016	851.1	128	22.07.2016	1373.9	167	30.08.2016	1964.8	18	230.3	36	522.8	65	55	21.28	46.17		50.5	0	0	0	2
513	DUN_16	Dundee	2016	Control	HEB_04_135	252	4	B	4	11	14	0	16.03.2016	0	77	01.06.2016	665.4	103	27.06.2016	1006.7	145	08.08.2016	1626.9	167	30.08.2016	1964.8	26	341.3	42	620.2	74	34.75	19.65	46.08		54.41	0	0	0	2
514	DUN_16	Dundee	2016	Control	HEB_14_045	253	14	B	4	11	15	0	16.03.2016	0	67	22.05.2016	545.8	87	11.06.2016	790.8	124	18.07.2016	1300.8	167	30.08.2016	1964.8	20	245	37	510	100	40.5	20.18	50.32		28.36	0	2	2	2
515	DUN_16	Dundee	2016	Control	HEB_01_032	254	1	B	4	11	16	0	16.03.2016	0	67	22.05.2016	545.8	87	11.06.2016	790.8	128	22.07.2016	1373.9	167	30.08.2016	1964.8	20	245	41	583.1	103	30.5	19.9	50.21		35.29	0	2	0	0
516	DUN_16	Dundee	2016	Control	HEB_15_082	255	15	B	4	11	17	0	16.03.2016	0	60	15.05.2016	461.7	82	06.06.2016	727.9	128	22.07.2016	1373.9	167	30.08.2016	1964.8	23	266.2	46	646	67	46.75	12.89	40.14		42.51	2	0	0	2
517	DUN_16	Dundee	2016	Control	Barke	256	/	B	4	12	13	0	16.03.2016	0	74	30.05.2016	620.8	92	16.06.2016	851.1	133	27.07.2016	1448.1	167	30.08.2016	1964.8	18	230.3	41	597	72	50.25	22.24	51.07		58.41	Hv	Hv	Hv	Hv
518	DUN_16	Dundee	2016	Control	HEB_20_064	257	20	B	4	12	14	0	16.03.2016	0	74	30.05.2016	620.8	96	20.06.2016	900.9	142	05.08.2016	1580.7	167	30.08.2016	1964.8	22	280.1	46	679.8	71	44	23.85	55.22		63.26	0	0	2	2
519	DUN_16	Dundee	2016	Control	HEB_06_116	258	6	B	4	12	15	0	16.03.2016	0	67	22.05.2016	545.8	84	08.06.2016	754.6	128	22.07.2016	1373.9	167	30.08.2016	1964.8	17	208.8	44	619.3	95	49.25	18.43	43.92		40.24	0	2	0	2
520	DUN_16	Dundee	2016	Control	HEB_03_040	259	3	B	4	12	16	0	16.03.2016	0	74	30.05.2016	620.8	92	16.06.2016	851.1	133	27.07.2016	1448.1	167	30.08.2016	1964.8	18	230.3	41	597	98	41.25	21.05	51.47		50.11	0	0	0	0
521	DUN_16	Dundee	2016	Control	HEB_09_033	260	9	B	4	12	17	0	16.03.2016	0	67	22.05.2016	545.8	87	11.06.2016	790.8	128	22.07.2016	1373.9	167	30.08.2016	1964.8	20	245	41	583.1	105	34.5	19.67	49.56		37.98	0	2	2	0
522	DUN_16	Dundee	2016	Control	HEB_18_225	261	18	B	4	13	13	0	16.03.2016	0	60	15.05.2016	461.7	84	08.06.2016	754.6	124	18.07.2016	1300.8	167	30.08.2016	1964.8	25	292.9	40	546.2	64	21.5	13.64	55.19		41.57	2	0	2	2
523	DUN_16	Dundee	2016	Control	HEB_19_076	262	19	B	4	13	14	0	16.03.2016	0	60	15.05.2016	461.7	82	06.06.2016	727.9	124	18.07.2016	1300.8	167	30.08.2016	1964.8	23	266.2	42	572.9	53	44.75	18.74	42.55		52.94	2	0	0	0
524	DUN_16	Dundee	2016	Control	HEB_25_020	263	25	B	4	13	15	0	16.03.2016	0	60	15.05.2016	461.7	82	06.06.2016	727.9	124	18.07.2016	1300.8	167	30.08.2016	1964.8	23	266.2	42	572.9	102	34.5	17.91	53.36		42.23	2	2	0	0
525	DUN_16	Dundee	2016	Control	HEB_22_022	264	22	B	4	13	16	0	16.03.2016	0	67	22.05.2016	545.8	84	08.06.2016	754.6	138	01.08.2016	1519.6	167	30.08.2016	1964.8	17	208.8	54	765	62	21.75	18.24	48.04		57.91	2	0	2	0
526	DUN_16	Dundee	2016	Control	HEB_03_085	265	3	B	4	13	17	0	16.03.2016	0	74	30.05.2016	620.8	89	13.06.2016	814.2	138	01.08.2016	1519.6	167	30.08.2016	1964.8	15	193.4	49	705.4	50	25	16.37	42.23		35.81	2	0	2	0
527	DUN_16	Dundee	2016	Control	HEB_01_104	266	1	B	4	14	13	0	16.03.2016	0	67	22.05.2016	545.8	84	08.06.2016	754.6	129	23.07.2016	1388.1	167	30.08.2016	1964.8	17	208.8	45	633.5	66	24.75	20.2	50.87		51.79	2	0	0	0
528	DUN_16	Dundee	2016	Control	HEB_21_011	267	21	B	4	14	14	0	16.03.2016	0	67	22.05.2016	545.8	84	08.06.2016	754.6	128	22.07.2016	1373.9	167	30.08.2016	1964.8	17	208.8	44	619.3	61	27.25	19.35	51.99		55.66	2	0	2	0
529	DUN_16	Dundee	2016	Control	HEB_07_063	268	7	B	4	14	15	0	16.03.2016	0	74	30.05.2016	620.8	93	17.06.2016	862.5	133	27.07.2016	1448.1	167	30.08.2016	1964.8	19	241.7	40	585.6	71	48.25	20.29	48.38		53.48	0	0	2	0
530	DUN_16	Dundee	2016	Control	HEB_10_184	269	10	B	4	14	16	0	16.03.2016	0	74	30.05.2016	620.8	90	14.06.2016	825.3	133	27.07.2016	1448.1	167	30.08.2016	1964.8	16	204.5	43	622.8	63	27.5	23.06	48.72		59.41	2	0	0	2
531	DUN_16	Dundee	2016	Control	HEB_07_107	270	7	B	4	14	17	0	16.03.2016	0	74	30.05.2016	620.8	96	20.06.2016	900.9	138	01.08.2016	1519.6	167	30.08.2016	1964.8	22	280.1	42	618.7	60	49	22.42	40.56		54.07	0	0	0	0
532	DUN_16	Dundee	2016	Control	HEB_16_064	271	16	B	4	15	13	0	16.03.2016	0	67	22.05.2016	545.8	84	08.06.2016	754.6	128	22.07.2016	1373.9	167	30.08.2016	1964.8	17	208.8	44	619.3	54	50.5	19.05	39.86		57.67	2	0	0	0
533	DUN_16	Dundee	2016	Control	HEB_10_010	272	10	B	4	15	14	0	16.03.2016	0	67	22.05.2016	545.8	87	11.06.2016	790.8	128	22.07.2016	1373.9	167	30.08.2016	1964.8	20	245	41	583.1	93	38.75	14.95	54.45		38.41	0	2	0	0
534	DUN_16	Dundee	2016	Control	HEB_25_014	273	25	B	4	15	15	0	16.03.2016	0	67	22.05.2016	545.8	87	11.06.2016	790.8	128	22.07.2016	1373.9	167	30.08.2016	1964.8	20	245	41	583.1	100	33	22.52	53.08		49.33	0	2	0	0
535	DUN_16	Dundee	2016	Control	HEB_03_172	274	3	B	4	15	16	0	16.03.2016	0	74	30.05.2016	620.8	92	16.06.2016	851.1	133	27.07.2016	1448.1	167	30.08.2016	1964.8	18	230.3	41	597	104	48.25	23.58	62.88		54.74	0	2	0	0
536	DUN_16	Dundee	2016	Control	HEB_20_062	275	20	B	4	15	17	0	16.03.2016	0	74	30.05.2016	620.8	96	20.06.2016	900.9	142	05.08.2016	1580.7	167	30.08.2016	1964.8	22	280.1	46	679.8	61	40.75	20.3	46.23		56.98	0	0	0	2
537	DUN_16	Dundee	2016	Control	HEB_01_093	276	1	B	4	16	13	0	16.03.2016	0	60	15.05.2016	461.7	80	04.06.2016	702.9	124	18.07.2016	1300.8	167	30.08.2016	1964.8	21	241.2	44	597.9	87	46.75	17.75	48.24		36.65	2	2	0	0
538	DUN_16	Dundee	2016	Control	HEB_21_160	277	21	B	4	16	14	0	16.03.2016	0	67	22.05.2016	545.8	87	11.06.2016	790.8	128	22.07.2016	1373.9	167	30.08.2016	1964.8	20	245	41	583.1	89	41.75	22.42	55.6		37.48	0	2	0	0
539	DUN_16	Dundee	2016	Control	Odyssey	278	/	B	4	16	15	0	16.03.2016	0	74	30.05.2016	620.8	92	16.06.2016	851.1	138	01.08.2016	1519.6	167	30.08.2016	1964.8	18	230.3	46	668.5	61	47.25	20.29	50.06		62.32	Hv	Hv	Hv	Hv
540	DUN_16	Dundee	2016	Control	HEB_10_172	279	10	B	4	16	16	0	16.03.2016	0	74	30.05.2016	620.8	100	24.06.2016	961.9	142	05.08.2016	1580.7	167	30.08.2016	1964.8	26	341.1	42	618.8	65	50.25	20.47	46.4		60.18	0	0	0	2
541	DUN_16	Dundee	2016	Control	HEB_22_123	280	22	B	4	16	17	0	16.03.2016	0	74	30.05.2016	620.8	96	20.06.2016	900.9	142	05.08.2016	1580.7	167	30.08.2016	1964.8	22	280.1	46	679.8	70	40.25	18.9	47.8		52.68	0	0	2	2
542	DUN_16	Dundee	2016	Control	HEB_09_137	281	9	B	4	17	13	0	16.03.2016	0	77	01.06.2016	665.4	93	17.06.2016	862.5	133	27.07.2016	1448.1	167	30.08.2016	1964.8	16	197.1	40	585.6	51	44.5	22.18	46.32		56.37	0	0	2	0
543	DUN_16	Dundee	2016	Control	HEB_22_003	282	22	B	4	17	14	0	16.03.2016	0	67	22.05.2016	545.8	86	10.06.2016	779.7	128	22.07.2016	1373.9	167	30.08.2016	1964.8	19	233.9	42	594.2	65	42	18.32	46.74		51.05	2	0	0	2
544	DUN_16	Dundee	2016	Control	HEB_21_141	283	21	B	4	17	15	0	16.03.2016	0	74	30.05.2016	620.8	96	20.06.2016	900.9	133	27.07.2016	1448.1	167	30.08.2016	1964.8	22	280.1	37	547.2	77	38	23.05	50.62		59.78	0	0	2	0
545	DUN_16	Dundee	2016	Control	HEB_10_173	284	10	B	4	17	16	0	16.03.2016	0	74	30.05.2016	620.8	88	12.06.2016	802	133	27.07.2016	1448.1	167	30.08.2016	1964.8	14	181.2	45	646.1	59	42.25	22.53	45.82		59.34	2	0	0	0
546	DUN_16	Dundee	2016	Control	HEB_01_132	285	1	B	4	17	17	0	16.03.2016	0	74	30.05.2016	620.8	95	19.06.2016	885.3	135	29.07.2016	1476.6	167	30.08.2016	1964.8	21	264.5	40	591.3	76	53.75	19.25	45.72		60.77	0	0	0	0
547	DUN_16	Dundee	2016	Control	HEB_15_094	286	15	B	4	18	13	0	16.03.2016	0	67	22.05.2016	545.8	84	08.06.2016	754.6	124	18.07.2016	1300.8	167	30.08.2016	1964.8	17	208.8	40	546.2	88	68	13.92	38.2		34.11	0	2	2	0
548	DUN_16	Dundee	2016	Control	HEB_05_043	287	5	B	4	18	14	0	16.03.2016	0	67	22.05.2016	545.8	82	06.06.2016	727.9	138	01.08.2016	1519.6	167	30.08.2016	1964.8	15	182.1	56	791.7	50	44.25	18.8	48.9		62.44	2	0	0	0
549	DUN_16	Dundee	2016	Control	HEB_22_014	288	22	B	4	18	15	0	16.03.2016	0	67	22.05.2016	545.8	89	13.06.2016	814.2	128	22.07.2016	1373.9	167	30.08.2016	1964.8	22	268.4	39	559.7	94	46.5	20.17	51.27		37.96	2	2	0	2
550	DUN_16	Dundee	2016	Control	HEB_01_080	289	1	B	4	18	16	0	16.03.2016	0	74	30.05.2016	620.8	93	17.06.2016	862.5	128	22.07.2016	1373.9	167	30.08.2016	1964.8	19	241.7	35	511.4	91	38.75	23.7	48.95		41.25	0	2	0	2
551	DUN_16	Dundee	2016	Control	HEB_05_047	290	5	B	4	18	17	0	16.03.2016	0	74	30.05.2016	620.8	92	16.06.2016	851.1	133	27.07.2016	1448.1	167	30.08.2016	1964.8	18	230.3	41	597	50	61	14.43	47.67		58.95	2	0	0	2
552	DUN_16	Dundee	2016	Control	HEB_11_098	291	11	B	4	19	13	0	16.03.2016	0	67	22.05.2016	545.8	82	06.06.2016	727.9	128	22.07.2016	1373.9	167	30.08.2016	1964.8	15	182.1	46	646	68	34.75	19.33	48.98		47.61	2	0	2	0
553	DUN_16	Dundee	2016	Control	HEB_09_163	292	9	B	4	19	14	0	16.03.2016	0	60	15.05.2016	461.7	80	04.06.2016	702.9	124	18.07.2016	1300.8	167	30.08.2016	1964.8	21	241.2	44	597.9	89	58	10.52	50.97		33.01	2	2	0	0
554	DUN_16	Dundee	2016	Control	HEB_21_184	293	21	B	4	19	15	0	16.03.2016	0	74	30.05.2016	620.8	96	20.06.2016	900.9	138	01.08.2016	1519.6	167	30.08.2016	1964.8	22	280.1	42	618.7	112	38	23.38	48.74		49.37	0	2	0	2
555	DUN_16	Dundee	2016	Control	HEB_02_040	294	2	B	4	19	16	0	16.03.2016	0	67	22.05.2016	545.8	90	14.06.2016	825.3	138	01.08.2016	1519.6	167	30.08.2016	1964.8	23	279.5	48	694.3	63	53.25	20.95	43.39		63.56	0	0	0	2
556	DUN_16	Dundee	2016	Control	HEB_08_096	295	8	B	4	19	17	0	16.03.2016	0	67	22.05.2016	545.8	84	08.06.2016	754.6	128	22.07.2016	1373.9	167	30.08.2016	1964.8	17	208.8	44	619.3	60	52.5	12.67	43.23		48.79	2	0	0	2
557	DUN_16	Dundee	2016	Control	HEB_04_123	296	4	B	4	20	13	0	16.03.2016	0	60	15.05.2016	461.7	82	06.06.2016	727.9	128	22.07.2016	1373.9	167	30.08.2016	1964.8	23	266.2	46	646	88	53.75	19.1	49.18		44.77	2	2	0	0
558	DUN_16	Dundee	2016	Control	HEB_08_202	297	8	B	4	20	14	0	16.03.2016	0	74	30.05.2016	620.8	92	16.06.2016	851.1	138	01.08.2016	1519.6	167	30.08.2016	1964.8	18	230.3	46	668.5	60	53	18.4	50.18		64.99	0	0	2	2
559	DUN_16	Dundee	2016	Control	HEB_04_112	298	4	B	4	20	15	0	16.03.2016	0	67	22.05.2016	545.8	82	06.06.2016	727.9	128	22.07.2016	1373.9	167	30.08.2016	1964.8	15	182.1	46	646	48	54	14.07	46.21		38.24	2	0	2	0
560	DUN_16	Dundee	2016	Control	HEB_11_025	299	11	B	4	20	16	0	16.03.2016	0	74	30.05.2016	620.8	90	14.06.2016	825.3	128	22.07.2016	1373.9	167	30.08.2016	1964.8	16	204.5	38	548.6	108	36.75	14.29	52.54		37.44	0	2	0	2
561	DUN_16	Dundee	2016	Control	HEB_04_149	300	4	B	4	20	17	0	16.03.2016	0	74	30.05.2016	620.8	96	20.06.2016	900.9	138	01.08.2016	1519.6	167	30.08.2016	1964.8	22	280.1	42	618.7	108	24	24.6	45.94		47.52	0	2	0	2
562	DUN_16	Dundee	2016	Stress	HEB_21_141	101	21	A	1	1	7	0	16.03.2016	0	77	01.06.2016	665.4	96	20.06.2016	900.9	138	01.08.2016	1519.6	167	30.08.2016	1964.8	19	235.5	42	618.7	59	39.5	23.42	51.13		48.65	0	0	2	0
563	DUN_16	Dundee	2016	Stress	HEB_09_137	102	9	A	1	1	8	0	16.03.2016	0	77	01.06.2016	665.4	94	18.06.2016	873.5	135	29.07.2016	1476.6	167	30.08.2016	1964.8	17	208.1	41	603.1	42	33.25	25.06	46.95		48.1	0	0	2	0
564	DUN_16	Dundee	2016	Stress	HEB_21_011	103	21	A	1	1	9	0	16.03.2016	0	60	15.05.2016	461.7	84	08.06.2016	754.6	128	22.07.2016	1373.9	167	30.08.2016	1964.8	25	292.9	44	619.3	53	33.75	16.84	49.44		36.92	2	0	2	0
565	DUN_16	Dundee	2016	Stress	HEB_01_080	104	1	A	1	1	10	0	16.03.2016	0	74	30.05.2016	620.8	93	17.06.2016	862.5	128	22.07.2016	1373.9	167	30.08.2016	1964.8	19	241.7	35	511.4	89	29.75	20.65	46.9		42.03	0	2	0	2
566	DUN_16	Dundee	2016	Stress	HEB_08_096	105	8	A	1	1	11	0	16.03.2016	0	60	15.05.2016	461.7	84	08.06.2016	754.6	128	22.07.2016	1373.9	167	30.08.2016	1964.8	25	292.9	44	619.3	41	36.25	13.5	45.02		33.35	2	0	0	2
567	DUN_16	Dundee	2016	Stress	Odyssey	106	/	A	1	2	7	0	16.03.2016	0	74	30.05.2016	620.8	92	16.06.2016	851.1	138	01.08.2016	1519.6	167	30.08.2016	1964.8	18	230.3	46	668.5	52	39	19.53	47.12		61.37	Hv	Hv	Hv	Hv
568	DUN_16	Dundee	2016	Stress	HEB_07_063	107	7	A	1	2	8	0	16.03.2016	0	74	30.05.2016	620.8	95	19.06.2016	885.3	138	01.08.2016	1519.6	167	30.08.2016	1964.8	21	264.5	43	634.3	51	35.5	19.75	47.03		50.24	0	0	2	0
569	DUN_16	Dundee	2016	Stress	HEB_10_172	108	10	A	1	2	9	0	16.03.2016	0	77	01.06.2016	665.4	100	24.06.2016	961.9	138	01.08.2016	1519.6	167	30.08.2016	1964.8	23	296.5	38	557.7	56	31	20.5	49.19		48.89	0	0	0	2
570	DUN_16	Dundee	2016	Stress	HEB_04_123	109	4	A	1	2	10	0	16.03.2016	0	60	15.05.2016	461.7	79	03.06.2016	687.9	124	18.07.2016	1300.8	167	30.08.2016	1964.8	20	226.2	45	612.9	83	40	19.24	47.62		41.01	2	2	0	0
571	DUN_16	Dundee	2016	Stress	HEB_07_107	110	7	A	1	2	11	0	16.03.2016	0	77	01.06.2016	665.4	95	19.06.2016	885.3	128	22.07.2016	1373.9	167	30.08.2016	1964.8	18	219.9	33	488.6	47	34.5	24.13	42.17		30.99	0	0	0	0
572	DUN_16	Dundee	2016	Stress	HEB_21_184	111	21	A	1	3	7	0	16.03.2016	0	74	30.05.2016	620.8	100	24.06.2016	961.9	142	05.08.2016	1580.7	167	30.08.2016	1964.8	26	341.1	42	618.8	93	38.5	21.05	52.87		42.07	0	2	0	2
573	DUN_16	Dundee	2016	Stress	HEB_05_043	112	5	A	1	3	8	0	16.03.2016	0	60	15.05.2016	461.7	82	06.06.2016	727.9	124	18.07.2016	1300.8	167	30.08.2016	1964.8	23	266.2	42	572.9	40	34.75	15.67	50.13		40.01	2	0	0	0
574	DUN_16	Dundee	2016	Stress	HEB_10_173	113	10	A	1	3	9	0	16.03.2016	0	67	22.05.2016	545.8	87	11.06.2016	790.8	138	01.08.2016	1519.6	167	30.08.2016	1964.8	20	245	51	728.8	55	41.75	17.45	46.83		42.51	2	0	0	0
575	DUN_16	Dundee	2016	Stress	HEB_08_165	114	8	A	1	3	10	0	16.03.2016	0	74	30.05.2016	620.8	93	17.06.2016	862.5	138	01.08.2016	1519.6	167	30.08.2016	1964.8	19	241.7	45	657.1	59	39.75	22.15	45.16		47.63	0	0	0	2
576	DUN_16	Dundee	2016	Stress	HEB_09_033	115	9	A	1	3	11	0	16.03.2016	0	67	22.05.2016	545.8	87	11.06.2016	790.8	128	22.07.2016	1373.9	167	30.08.2016	1964.8	20	245	41	583.1	80	28.25	18.45	49.17		31.84	0	2	2	0
577	DUN_16	Dundee	2016	Stress	HEB_14_045	116	14	A	1	4	7	0	16.03.2016	0	67	22.05.2016	545.8	89	13.06.2016	814.2	128	22.07.2016	1373.9	167	30.08.2016	1964.8	22	268.4	39	559.7	90	35	19.68	46		32.15	0	2	2	2
578	DUN_16	Dundee	2016	Stress	HEB_09_163	117	9	A	1	4	8	0	16.03.2016	0	60	15.05.2016	461.7	82	06.06.2016	727.9	124	18.07.2016	1300.8	167	30.08.2016	1964.8	23	266.2	42	572.9	80	35.75	11.84	49.63		28.35	2	2	0	0
579	DUN_16	Dundee	2016	Stress	HEB_11_098	118	11	A	1	4	9	0	16.03.2016	0	67	22.05.2016	545.8	84	08.06.2016	754.6	128	22.07.2016	1373.9	167	30.08.2016	1964.8	17	208.8	44	619.3	64	30	20.5	50.74		42.05	2	0	2	0
580	DUN_16	Dundee	2016	Stress	HEB_10_010	119	10	A	1	4	10	0	16.03.2016	0	67	22.05.2016	545.8	86	10.06.2016	779.7	128	22.07.2016	1373.9	167	30.08.2016	1964.8	19	233.9	42	594.2	90	35.5	16.15	52.94		40.47	0	2	0	0
581	DUN_16	Dundee	2016	Stress	HEB_03_040	120	3	A	1	4	11	0	16.03.2016	0	74	30.05.2016	620.8	93	17.06.2016	862.5	135	29.07.2016	1476.6	167	30.08.2016	1964.8	19	241.7	42	614.1	61	37	21.52	52.96		47.11	0	0	0	0
582	DUN_16	Dundee	2016	Stress	HEB_04_135	121	4	A	1	5	7	0	16.03.2016	0	77	01.06.2016	665.4	101	25.06.2016	977.4	149	12.08.2016	1680.5	167	30.08.2016	1964.8	24	312	48	703.1	55	46	18.7	47.59		49.17	0	0	0	2
583	DUN_16	Dundee	2016	Stress	HEB_01_132	122	1	A	1	5	8	0	16.03.2016	0	67	22.05.2016	545.8	93	17.06.2016	862.5	138	01.08.2016	1519.6	167	30.08.2016	1964.8	26	316.7	45	657.1	57	36.25	18.8	44.68		53.18	0	0	0	0
584	DUN_16	Dundee	2016	Stress	HEB_22_123	123	22	A	1	5	9	0	16.03.2016	0	77	01.06.2016	665.4	98	22.06.2016	930.5	149	12.08.2016	1680.5	167	30.08.2016	1964.8	21	265.1	51	750	60	30.25	21.75	48.45		41.29	0	0	2	2
585	DUN_16	Dundee	2016	Stress	HEB_21_160	124	21	A	1	5	10	0	16.03.2016	0	67	22.05.2016	545.8	87	11.06.2016	790.8	128	22.07.2016	1373.9	167	30.08.2016	1964.8	20	245	41	583.1	80	40	20.25	51.9		36.2	0	2	0	0
586	DUN_16	Dundee	2016	Stress	HEB_18_225	125	18	A	1	5	11	0	16.03.2016	0	67	22.05.2016	545.8	84	08.06.2016	754.6	128	22.07.2016	1373.9	167	30.08.2016	1964.8	17	208.8	44	619.3	59	35	14.11	51.44		34.5	2	0	2	2
587	DUN_16	Dundee	2016	Stress	HEB_15_082	126	15	A	1	6	7	0	16.03.2016	0	67	22.05.2016	545.8	84	08.06.2016	754.6	128	22.07.2016	1373.9	167	30.08.2016	1964.8	17	208.8	44	619.3	52	33.5	15.63	42.26		44.42	2	0	0	2
588	DUN_16	Dundee	2016	Stress	HEB_25_014	127	25	A	1	6	8	0	16.03.2016	0	67	22.05.2016	545.8	89	13.06.2016	814.2	133	27.07.2016	1448.1	167	30.08.2016	1964.8	22	268.4	44	633.9	95	41	23.15	55.29		53.26	0	2	0	0
589	DUN_16	Dundee	2016	Stress	HEB_01_093	128	1	A	1	6	9	0	16.03.2016	0	60	15.05.2016	461.7	80	04.06.2016	702.9	124	18.07.2016	1300.8	167	30.08.2016	1964.8	21	241.2	44	597.9	81	42.75	19.42	45.53		28.33	2	2	0	0
590	DUN_16	Dundee	2016	Stress	HEB_02_040	129	2	A	1	6	10	0	16.03.2016	0	74	30.05.2016	620.8	93	17.06.2016	862.5	145	08.08.2016	1626.9	167	30.08.2016	1964.8	19	241.7	52	764.4	45	41	19.5	44.51		43.76	0	0	0	2
591	DUN_16	Dundee	2016	Stress	HEB_04_149	130	4	A	1	6	11	0	16.03.2016	0	74	30.05.2016	620.8	100	24.06.2016	961.9	142	05.08.2016	1580.7	167	30.08.2016	1964.8	26	341.1	42	618.8	99	25.75	22.55	49.9		34.88	0	2	0	2
592	DUN_16	Dundee	2016	Stress	HEB_15_094	131	15	A	1	7	7	0	16.03.2016	0	67	22.05.2016	545.8	84	08.06.2016	754.6	128	22.07.2016	1373.9	167	30.08.2016	1964.8	17	208.8	44	619.3	72	42.25	17.15	39.18		27.63	0	2	2	0
593	DUN_16	Dundee	2016	Stress	HEB_10_184	132	10	A	1	7	8	0	16.03.2016	0	67	22.05.2016	545.8	89	13.06.2016	814.2	128	22.07.2016	1373.9	167	30.08.2016	1964.8	22	268.4	39	559.7	47	41	16.32	45.22		47.26	2	0	0	2
594	DUN_16	Dundee	2016	Stress	HEB_01_032	133	1	A	1	7	9	0	16.03.2016	0	67	22.05.2016	545.8	86	10.06.2016	779.7	128	22.07.2016	1373.9	167	30.08.2016	1964.8	19	233.9	42	594.2	88	25.75	21	54.28		33.12	0	2	0	0
595	DUN_16	Dundee	2016	Stress	HEB_08_202	134	8	A	1	7	10	0	16.03.2016	0	74	30.05.2016	620.8	93	17.06.2016	862.5	128	22.07.2016	1373.9	167	30.08.2016	1964.8	19	241.7	35	511.4	54	34	21.05	53.31		49.58	0	0	2	2
596	DUN_16	Dundee	2016	Stress	HEB_22_003	135	22	A	1	7	11	0	16.03.2016	0	67	22.05.2016	545.8	86	10.06.2016	779.7	133	27.07.2016	1448.1	167	30.08.2016	1964.8	19	233.9	47	668.4	42	40.75	14.68	49.76		31.19	2	0	0	2
597	DUN_16	Dundee	2016	Stress	HEB_19_076	136	19	A	1	8	7	0	16.03.2016	0	67	22.05.2016	545.8	82	06.06.2016	727.9	124	18.07.2016	1300.8	167	30.08.2016	1964.8	15	182.1	42	572.9	36	48	18.9	43.93		34.15	2	0	0	0
598	DUN_16	Dundee	2016	Stress	Tyne	137	/	A	1	8	8	0	16.03.2016	0	67	22.05.2016	545.8	90	14.06.2016	825.3	138	01.08.2016	1519.6	167	30.08.2016	1964.8	23	279.5	48	694.3	47	31.5	18.85	46.07		42.25	Hv	Hv	Hv	Hv
599	DUN_16	Dundee	2016	Stress	HEB_06_116	138	6	A	1	8	9	0	16.03.2016	0	67	22.05.2016	545.8	87	11.06.2016	790.8	128	22.07.2016	1373.9	167	30.08.2016	1964.8	20	245	41	583.1	85	38.75	16.8	38.3		32.74	0	2	0	2
600	DUN_16	Dundee	2016	Stress	HEB_03_085	139	3	A	1	8	10	0	16.03.2016	0	74	30.05.2016	620.8	93	17.06.2016	862.5	142	05.08.2016	1580.7	167	30.08.2016	1964.8	19	241.7	49	718.2	43	41.25	19.7	45.4		31.32	2	0	2	0
601	DUN_16	Dundee	2016	Stress	HEB_11_025	140	11	A	1	8	11	0	16.03.2016	0	67	22.05.2016	545.8	93	17.06.2016	862.5	133	27.07.2016	1448.1	167	30.08.2016	1964.8	26	316.7	40	585.6	93	34	14.24	50.45		26.36	0	2	0	2
602	DUN_16	Dundee	2016	Stress	HEB_03_172	141	3	A	1	9	7	0	16.03.2016	0	74	30.05.2016	620.8	90	14.06.2016	825.3	138	01.08.2016	1519.6	167	30.08.2016	1964.8	16	204.5	48	694.3	93	41	21.16	59.55		40.62	0	2	0	0
603	DUN_16	Dundee	2016	Stress	HEB_20_064	142	20	A	1	9	8	0	16.03.2016	0	74	30.05.2016	620.8	100	24.06.2016	961.9	145	08.08.2016	1626.9	167	30.08.2016	1964.8	26	341.1	45	665	61	24	19.8	47.59		45.89	0	0	2	2
604	DUN_16	Dundee	2016	Stress	HEB_25_020	143	25	A	1	9	9	0	16.03.2016	0	60	15.05.2016	461.7	82	06.06.2016	727.9	124	18.07.2016	1300.8	167	30.08.2016	1964.8	23	266.2	42	572.9	78	43	17.12	49.89		26.2	2	2	0	0
605	DUN_16	Dundee	2016	Stress	HEB_05_047	144	5	A	1	9	10	0	16.03.2016	0	74	30.05.2016	620.8	92	16.06.2016	851.1	138	01.08.2016	1519.6	167	30.08.2016	1964.8	18	230.3	46	668.5	40	38.5	18.75	50.84		44.57	2	0	0	2
606	DUN_16	Dundee	2016	Stress	HEB_16_064	145	16	A	1	9	11	0	16.03.2016	0	67	22.05.2016	545.8	86	10.06.2016	779.7	138	01.08.2016	1519.6	167	30.08.2016	1964.8	19	233.9	52	739.9	49	37	19.89	40.76		31.21	2	0	0	0
607	DUN_16	Dundee	2016	Stress	HEB_01_104	146	1	A	1	10	7	0	16.03.2016	0	67	22.05.2016	545.8	86	10.06.2016	779.7	128	22.07.2016	1373.9	167	30.08.2016	1964.8	19	233.9	42	594.2	45	39.5	16	48.43		40.27	2	0	0	0
608	DUN_16	Dundee	2016	Stress	Barke	147	/	A	1	10	8	0	16.03.2016	0	74	30.05.2016	620.8	92	16.06.2016	851.1	133	27.07.2016	1448.1	167	30.08.2016	1964.8	18	230.3	41	597	49	32	22.61	50.79		44.68	Hv	Hv	Hv	Hv
609	DUN_16	Dundee	2016	Stress	HEB_20_062	148	20	A	1	10	9	0	16.03.2016	0	74	30.05.2016	620.8	100	24.06.2016	961.9	142	05.08.2016	1580.7	167	30.08.2016	1964.8	26	341.1	42	618.8	48	32	17.94	46.95		37.98	0	0	0	2
610	DUN_16	Dundee	2016	Stress	HEB_22_022	149	22	A	1	10	10	0	16.03.2016	0	60	15.05.2016	461.7	84	08.06.2016	754.6	133	27.07.2016	1448.1	167	30.08.2016	1964.8	25	292.9	49	693.5	38	41.5	18.25	46.24		37.74	2	0	2	0
611	DUN_16	Dundee	2016	Stress	HEB_22_014	150	22	A	1	10	11	0	16.03.2016	0	67	22.05.2016	545.8	89	13.06.2016	814.2	128	22.07.2016	1373.9	167	30.08.2016	1964.8	22	268.4	39	559.7	83	46.75	18.55	50.03		29.36	2	2	0	2
612	DUN_16	Dundee	2016	Stress	HEB_01_093	151	1	A	2	11	7	0	16.03.2016	0	60	15.05.2016	461.7	81	05.06.2016	716.3	124	18.07.2016	1300.8	167	30.08.2016	1964.8	22	254.6	43	584.5	78	35.5	17.95	48.33		32.89	2	2	0	0
613	DUN_16	Dundee	2016	Stress	HEB_03_085	152	3	A	2	11	8	0	16.03.2016	0	74	30.05.2016	620.8	93	17.06.2016	862.5	138	01.08.2016	1519.6	167	30.08.2016	1964.8	19	241.7	45	657.1	57	34.25	15.26	40.61		25.87	2	0	2	0
614	DUN_16	Dundee	2016	Stress	HEB_10_173	153	10	A	2	11	9	0	16.03.2016	0	74	30.05.2016	620.8	89	13.06.2016	814.2	135	29.07.2016	1476.6	167	30.08.2016	1964.8	15	193.4	46	662.4	51	40.75	19	48.34		39.92	2	0	0	0
615	DUN_16	Dundee	2016	Stress	HEB_08_096	154	8	A	2	11	10	0	16.03.2016	0	67	22.05.2016	545.8	84	08.06.2016	754.6	124	18.07.2016	1300.8	167	30.08.2016	1964.8	17	208.8	40	546.2	48	33	14.45	46.91		32.47	2	0	0	2
616	DUN_16	Dundee	2016	Stress	HEB_04_112	155	4	A	2	11	11	0	16.03.2016	0	60	15.05.2016	461.7	84	08.06.2016	754.6	135	29.07.2016	1476.6	167	30.08.2016	1964.8	25	292.9	51	722	52	42	16	48.22		36.77	2	0	2	0
617	DUN_16	Dundee	2016	Stress	HEB_21_184	156	21	A	2	12	7	0	16.03.2016	0	74	30.05.2016	620.8	100	24.06.2016	961.9	138	01.08.2016	1519.6	167	30.08.2016	1964.8	26	341.1	38	557.7	97	33.5	20.05	46.62		33.63	0	2	0	2
618	DUN_16	Dundee	2016	Stress	HEB_11_025	157	11	A	2	12	8	0	16.03.2016	0	74	30.05.2016	620.8	96	20.06.2016	900.9	138	01.08.2016	1519.6	167	30.08.2016	1964.8	22	280.1	42	618.7	101	31.75	18	52.56		32.14	0	2	0	2
619	DUN_16	Dundee	2016	Stress	HEB_15_082	158	15	A	2	12	9	0	16.03.2016	0	60	15.05.2016	461.7	84	08.06.2016	754.6	128	22.07.2016	1373.9	167	30.08.2016	1964.8	25	292.9	44	619.3	51	45	16.6	43.38		35.61	2	0	0	2
620	DUN_16	Dundee	2016	Stress	HEB_04_123	159	4	A	2	12	10	0	16.03.2016	0	60	15.05.2016	461.7	81	05.06.2016	716.3	124	18.07.2016	1300.8	167	30.08.2016	1964.8	22	254.6	43	584.5	74	36	15.85	47.61		34.78	2	2	0	0
621	DUN_16	Dundee	2016	Stress	HEB_01_080	160	1	A	2	12	11	0	16.03.2016	0	74	30.05.2016	620.8	96	20.06.2016	900.9	138	01.08.2016	1519.6	167	30.08.2016	1964.8	22	280.1	42	618.7	87	22	22.81	45.92		30.37	0	2	0	2
622	DUN_16	Dundee	2016	Stress	HEB_07_107	161	7	A	2	13	7	0	16.03.2016	0	77	01.06.2016	665.4	96	20.06.2016	900.9	138	01.08.2016	1519.6	167	30.08.2016	1964.8	19	235.5	42	618.7	55	35	22.95	40.48		41.01	0	0	0	0
623	DUN_16	Dundee	2016	Stress	HEB_22_022	162	22	A	2	13	8	0	16.03.2016	0	60	15.05.2016	461.7	84	08.06.2016	754.6	128	22.07.2016	1373.9	167	30.08.2016	1964.8	25	292.9	44	619.3	44	42	14.21	43.78		37.22	2	0	2	0
624	DUN_16	Dundee	2016	Stress	HEB_02_040	163	2	A	2	13	9	0	16.03.2016	0	74	30.05.2016	620.8	90	14.06.2016	825.3	138	01.08.2016	1519.6	167	30.08.2016	1964.8	16	204.5	48	694.3	46	36.75	18.42	45.93		45.3	0	0	0	2
625	DUN_16	Dundee	2016	Stress	Tyne	164	/	A	2	13	10	0	16.03.2016	0	74	30.05.2016	620.8	91	15.06.2016	836.5	138	01.08.2016	1519.6	167	30.08.2016	1964.8	17	215.7	47	683.1	44	33.5	22.45	44.26		45.81	Hv	Hv	Hv	Hv
626	DUN_16	Dundee	2016	Stress	HEB_05_043	165	5	A	2	13	11	0	16.03.2016	0	60	15.05.2016	461.7	84	08.06.2016	754.6	135	29.07.2016	1476.6	167	30.08.2016	1964.8	25	292.9	51	722	48	31	17.17	47.89		35.06	2	0	0	0
627	DUN_16	Dundee	2016	Stress	Tyne	166	/	A	2	14	7	0	16.03.2016	0	74	30.05.2016	620.8	92	16.06.2016	851.1	133	27.07.2016	1448.1	167	30.08.2016	1964.8	18	230.3	41	597	56	31.25	21.79	49.57		45.02	Hv	Hv	Hv	Hv
628	DUN_16	Dundee	2016	Stress	Barke	167	/	A	2	14	8	0	16.03.2016	0	67	22.05.2016	545.8	92	16.06.2016	851.1	133	27.07.2016	1448.1	167	30.08.2016	1964.8	25	305.3	41	597	54	31.5	19.4	49.85		49.58	Hv	Hv	Hv	Hv
629	DUN_16	Dundee	2016	Stress	HEB_16_064	168	16	A	2	14	9	0	16.03.2016	0	74	30.05.2016	620.8	86	10.06.2016	779.7	138	01.08.2016	1519.6	167	30.08.2016	1964.8	12	158.9	52	739.9	51	38.5	18.25	43.04		40.84	2	0	0	0
630	DUN_16	Dundee	2016	Stress	HEB_19_076	169	19	A	2	14	10	0	16.03.2016	0	60	15.05.2016	461.7	84	08.06.2016	754.6	128	22.07.2016	1373.9	167	30.08.2016	1964.8	25	292.9	44	619.3	46	20.5	16.25	39.21		36.27	2	0	0	0
631	DUN_16	Dundee	2016	Stress	HEB_21_160	170	21	A	2	14	11	0	16.03.2016	0	67	22.05.2016	545.8	87	11.06.2016	790.8	128	22.07.2016	1373.9	167	30.08.2016	1964.8	20	245	41	583.1	83	27.25	21	52.3		36.24	0	2	0	0
632	DUN_16	Dundee	2016	Stress	HEB_08_202	171	8	A	2	15	7	0	16.03.2016	0	74	30.05.2016	620.8	93	17.06.2016	862.5	138	01.08.2016	1519.6	167	30.08.2016	1964.8	19	241.7	45	657.1	57	35.5	19.82	43.57		43.82	0	0	2	2
633	DUN_16	Dundee	2016	Stress	HEB_01_132	172	1	A	2	15	8	0	16.03.2016	0	74	30.05.2016	620.8	93	17.06.2016	862.5	138	01.08.2016	1519.6	167	30.08.2016	1964.8	19	241.7	45	657.1	52	38	18.4	45.22		54.21	0	0	0	0
634	DUN_16	Dundee	2016	Stress	HEB_10_010	173	10	A	2	15	9	0	16.03.2016	0	67	22.05.2016	545.8	89	13.06.2016	814.2	133	27.07.2016	1448.1	167	30.08.2016	1964.8	22	268.4	44	633.9	86	31.25	12.85	52.96		33.12	0	2	0	0
635	DUN_16	Dundee	2016	Stress	Odyssey	174	/	A	2	15	10	0	16.03.2016	0	67	22.05.2016	545.8	90	14.06.2016	825.3	138	01.08.2016	1519.6	167	30.08.2016	1964.8	23	279.5	48	694.3	53	40.75	22.55	51.03		53.12	Hv	Hv	Hv	Hv
636	DUN_16	Dundee	2016	Stress	HEB_09_163	175	9	A	2	15	11	0	16.03.2016	0	60	15.05.2016	461.7	82	06.06.2016	727.9	124	18.07.2016	1300.8	167	30.08.2016	1964.8	23	266.2	42	572.9	78	30	13.39	50.23		24.38	2	2	0	0
637	DUN_16	Dundee	2016	Stress	HEB_09_033	176	9	A	2	16	7	0	16.03.2016	0	67	22.05.2016	545.8	87	11.06.2016	790.8	128	22.07.2016	1373.9	167	30.08.2016	1964.8	20	245	41	583.1	91	40	19.94	51.57		40.32	0	2	2	0
638	DUN_16	Dundee	2016	Stress	HEB_21_011	177	21	A	2	16	8	0	16.03.2016	0	67	22.05.2016	545.8	84	08.06.2016	754.6	128	22.07.2016	1373.9	167	30.08.2016	1964.8	17	208.8	44	619.3	48	46.25	17.26	45.39		43.27	2	0	2	0
639	DUN_16	Dundee	2016	Stress	HEB_22_003	178	22	A	2	16	9	0	16.03.2016	0	67	22.05.2016	545.8	86	10.06.2016	779.7	135	29.07.2016	1476.6	167	30.08.2016	1964.8	19	233.9	49	696.9	41	58.75	10.95	48.42		36.22	2	0	0	2
640	DUN_16	Dundee	2016	Stress	HEB_20_062	179	20	A	2	16	10	0	16.03.2016	0	74	30.05.2016	620.8	96	20.06.2016	900.9	145	08.08.2016	1626.9	167	30.08.2016	1964.8	22	280.1	49	726	51	35.75	20.55	45.45		40.32	0	0	0	2
641	DUN_16	Dundee	2016	Stress	HEB_20_064	180	20	A	2	16	11	0	16.03.2016	0	74	30.05.2016	620.8	100	24.06.2016	961.9	145	08.08.2016	1626.9	167	30.08.2016	1964.8	26	341.1	45	665	55	31.75	18.19	45.63		38.97	0	0	2	2
642	DUN_16	Dundee	2016	Stress	HEB_09_137	181	9	A	2	17	7	0	16.03.2016	0	77	01.06.2016	665.4	94	18.06.2016	873.5	135	29.07.2016	1476.6	167	30.08.2016	1964.8	17	208.1	41	603.1	56	39	18.68	41.36		51.28	0	0	2	0
643	DUN_16	Dundee	2016	Stress	HEB_03_172	182	3	A	2	17	8	0	16.03.2016	0	74	30.05.2016	620.8	90	14.06.2016	825.3	135	29.07.2016	1476.6	167	30.08.2016	1964.8	16	204.5	45	651.3	84	49.5	17.85	50.34		54.98	0	2	0	0
644	DUN_16	Dundee	2016	Stress	HEB_11_098	183	11	A	2	17	9	0	16.03.2016	0	67	22.05.2016	545.8	84	08.06.2016	754.6	133	27.07.2016	1448.1	167	30.08.2016	1964.8	17	208.8	49	693.5	71	43.5	14.8	47.01		45.38	2	0	2	0
645	DUN_16	Dundee	2016	Stress	HEB_01_104	184	1	A	2	17	10	0	16.03.2016	0	67	22.05.2016	545.8	86	10.06.2016	779.7	133	27.07.2016	1448.1	167	30.08.2016	1964.8	19	233.9	47	668.4	50	46.25	17.67	48.37		44.69	2	0	0	0
646	DUN_16	Dundee	2016	Stress	HEB_04_135	185	4	A	2	17	11	0	16.03.2016	0	77	01.06.2016	665.4	109	03.07.2016	1080.7	145	08.08.2016	1626.9	167	30.08.2016	1964.8	32	415.3	36	546.2	55	39	18.8	45.43		40.94	0	0	0	2
647	DUN_16	Dundee	2016	Stress	HEB_08_165	186	8	A	2	18	7	0	16.03.2016	0	74	30.05.2016	620.8	96	20.06.2016	900.9	138	01.08.2016	1519.6	167	30.08.2016	1964.8	22	280.1	42	618.7	58	36	21.31	46.73		46.55	0	0	0	2
648	DUN_16	Dundee	2016	Stress	HEB_22_014	187	22	A	2	18	8	0	16.03.2016	0	67	22.05.2016	545.8	86	10.06.2016	779.7	128	22.07.2016	1373.9	167	30.08.2016	1964.8	19	233.9	42	594.2	73	36.75	14.9	47.33		34.6	2	2	0	2
649	DUN_16	Dundee	2016	Stress	HEB_07_063	188	7	A	2	18	9	0	16.03.2016	0	74	30.05.2016	620.8	96	20.06.2016	900.9	138	01.08.2016	1519.6	167	30.08.2016	1964.8	22	280.1	42	618.7	56	38.75	18.29	47.8		41.65	0	0	2	0
650	DUN_16	Dundee	2016	Stress	Tyne	189	/	A	2	18	10	0	16.03.2016	0	74	30.05.2016	620.8	90	14.06.2016	825.3	138	01.08.2016	1519.6	167	30.08.2016	1964.8	16	204.5	48	694.3	51	35.75	21.7	43.81		47.15	Hv	Hv	Hv	Hv
651	DUN_16	Dundee	2016	Stress	HEB_25_020	190	25	A	2	18	11	0	16.03.2016	0	60	15.05.2016	461.7	82	06.06.2016	727.9	124	18.07.2016	1300.8	167	30.08.2016	1964.8	23	266.2	42	572.9	84	27	18.32	49.74		26.16	2	2	0	0
652	DUN_16	Dundee	2016	Stress	HEB_04_149	191	4	A	2	19	7	0	16.03.2016	0	74	30.05.2016	620.8	96	20.06.2016	900.9	138	01.08.2016	1519.6	167	30.08.2016	1964.8	22	280.1	42	618.7	90	34.5	21.6	46.87		43.07	0	2	0	2
653	DUN_16	Dundee	2016	Stress	HEB_22_123	192	22	A	2	19	8	0	16.03.2016	0	74	30.05.2016	620.8	96	20.06.2016	900.9	142	05.08.2016	1580.7	167	30.08.2016	1964.8	22	280.1	46	679.8	57	42.75	17.2	47.83		44.41	0	0	2	2
654	DUN_16	Dundee	2016	Stress	HEB_03_040	193	3	A	2	19	9	0	16.03.2016	0	74	30.05.2016	620.8	93	17.06.2016	862.5	138	01.08.2016	1519.6	167	30.08.2016	1964.8	19	241.7	45	657.1	49	37.25	18.35	47.13		46.39	0	0	0	0
655	DUN_16	Dundee	2016	Stress	HEB_06_116	194	6	A	2	19	10	0	16.03.2016	0	67	22.05.2016	545.8	84	08.06.2016	754.6	128	22.07.2016	1373.9	167	30.08.2016	1964.8	17	208.8	44	619.3	84	46.75	15.95	38.03		36.74	0	2	0	2
656	DUN_16	Dundee	2016	Stress	HEB_10_172	195	10	A	2	19	11	0	16.03.2016	0	77	01.06.2016	665.4	103	27.06.2016	1006.7	145	08.08.2016	1626.9	167	30.08.2016	1964.8	26	341.3	42	620.2	61	38.75	20.85	46.79		41.61	0	0	0	2
657	DUN_16	Dundee	2016	Stress	HEB_05_047	196	5	A	2	20	7	0	16.03.2016	0	74	30.05.2016	620.8	93	17.06.2016	862.5	138	01.08.2016	1519.6	167	30.08.2016	1964.8	19	241.7	45	657.1	42	48	16.05	50.39		49.66	2	0	0	2
658	DUN_16	Dundee	2016	Stress	HEB_14_045	197	14	A	2	20	8	0	16.03.2016	0	74	30.05.2016	620.8	92	16.06.2016	851.1	133	27.07.2016	1448.1	167	30.08.2016	1964.8	18	230.3	41	597	83	29.5	16.95	45.78		28.85	0	2	2	2
659	DUN_16	Dundee	2016	Stress	HEB_10_184	198	10	A	2	20	9	0	16.03.2016	0	67	22.05.2016	545.8	92	16.06.2016	851.1	138	01.08.2016	1519.6	167	30.08.2016	1964.8	25	305.3	46	668.5	47	43.5	19.1	46.36		41.88	2	0	0	2
660	DUN_16	Dundee	2016	Stress	HEB_25_014	199	25	A	2	20	10	0	16.03.2016	0	67	22.05.2016	545.8	90	14.06.2016	825.3	133	27.07.2016	1448.1	167	30.08.2016	1964.8	23	279.5	43	622.8	85	37	21.14	48.65		41.01	0	2	0	0
661	DUN_16	Dundee	2016	Stress	HEB_21_141	200	21	A	2	20	11	0	16.03.2016	0	74	30.05.2016	620.8	96	20.06.2016	900.9	135	29.07.2016	1476.6	167	30.08.2016	1964.8	22	280.1	39	575.7	55	53	19.9	47.45		41.71	0	0	2	0
662	DUN_16	Dundee	2016	Stress	HEB_21_160	301	21	B	3	1	19	0	16.03.2016	0	67	22.05.2016	545.8	87	11.06.2016	790.8	128	22.07.2016	1373.9	167	30.08.2016	1964.8	20	245	41	583.1	83	30	19.25	52.57		31.59	0	2	0	0
663	DUN_16	Dundee	2016	Stress	HEB_08_096	302	8	B	3	1	20	0	16.03.2016	0	67	22.05.2016	545.8	84	08.06.2016	754.6	124	18.07.2016	1300.8	167	30.08.2016	1964.8	17	208.8	40	546.2	42	45.25	15.95	48.84		31.26	2	0	0	2
664	DUN_16	Dundee	2016	Stress	HEB_08_165	303	8	B	3	1	21	0	16.03.2016	0	77	01.06.2016	665.4	95	19.06.2016	885.3	142	05.08.2016	1580.7	167	30.08.2016	1964.8	18	219.9	47	695.4	66	33.25	19.86	44.41		40.27	0	0	0	2
665	DUN_16	Dundee	2016	Stress	HEB_01_093	304	1	B	3	1	22	0	16.03.2016	0	60	15.05.2016	461.7	82	06.06.2016	727.9	124	18.07.2016	1300.8	167	30.08.2016	1964.8	23	266.2	42	572.9	62	30	17.05	46.3		30.06	2	2	0	0
666	DUN_16	Dundee	2016	Stress	HEB_18_225	305	18	B	3	1	23	0	16.03.2016	0	74	30.05.2016	620.8	84	08.06.2016	754.6	133	27.07.2016	1448.1	167	30.08.2016	1964.8	10	133.8	49	693.5	57	38.25	12.55	51.52		28.56	2	0	2	2
667	DUN_16	Dundee	2016	Stress	HEB_22_003	306	22	B	3	2	19	0	16.03.2016	0	67	22.05.2016	545.8	86	10.06.2016	779.7	128	22.07.2016	1373.9	167	30.08.2016	1964.8	19	233.9	42	594.2	42	45.5	10.95	46.96		36.1	2	0	0	2
668	DUN_16	Dundee	2016	Stress	HEB_22_022	307	22	B	3	2	20	0	16.03.2016	0	67	22.05.2016	545.8	84	08.06.2016	754.6	128	22.07.2016	1373.9	167	30.08.2016	1964.8	17	208.8	44	619.3	46	42.5	18.45	48.7		39.95	2	0	2	0
669	DUN_16	Dundee	2016	Stress	HEB_02_040	308	2	B	3	2	21	0	16.03.2016	0	74	30.05.2016	620.8	92	16.06.2016	851.1	142	05.08.2016	1580.7	167	30.08.2016	1964.8	18	230.3	50	729.6	51	46	18.38	47.9		43.36	0	0	0	2
670	DUN_16	Dundee	2016	Stress	HEB_21_184	309	21	B	3	2	22	0	16.03.2016	0	74	30.05.2016	620.8	94	18.06.2016	873.5	138	01.08.2016	1519.6	167	30.08.2016	1964.8	20	252.7	44	646.1	93	28.25	22.05	46.35		36.86	0	2	0	2
671	DUN_16	Dundee	2016	Stress	HEB_15_094	310	15	B	3	2	23	0	16.03.2016	0	74	30.05.2016	620.8	86	10.06.2016	779.7	128	22.07.2016	1373.9	167	30.08.2016	1964.8	12	158.9	42	594.2	71	40.25	13.11	34.2		24.83	0	2	2	0
672	DUN_16	Dundee	2016	Stress	HEB_03_040	311	3	B	3	3	19	0	16.03.2016	0	77	01.06.2016	665.4	93	17.06.2016	862.5	142	05.08.2016	1580.7	167	30.08.2016	1964.8	16	197.1	49	718.2	54	23.75	21.35	51.1		45.07	0	0	0	0
673	DUN_16	Dundee	2016	Stress	HEB_20_062	312	20	B	3	3	20	0	16.03.2016	0	77	01.06.2016	665.4	96	20.06.2016	900.9	142	05.08.2016	1580.7	167	30.08.2016	1964.8	19	235.5	46	679.8	50	36	19.7	47.9		32.78	0	0	0	2
674	DUN_16	Dundee	2016	Stress	HEB_25_014	313	25	B	3	3	21	0	16.03.2016	0	67	22.05.2016	545.8	87	11.06.2016	790.8	128	22.07.2016	1373.9	167	30.08.2016	1964.8	20	245	41	583.1	72	37	19.1	52.12		28.47	0	2	0	0
675	DUN_16	Dundee	2016	Stress	HEB_22_014	314	22	B	3	3	22	0	16.03.2016	0	67	22.05.2016	545.8	86	10.06.2016	779.7	128	22.07.2016	1373.9	167	30.08.2016	1964.8	19	233.9	42	594.2	74	26.25	17.9	49.77		31.18	2	2	0	2
676	DUN_16	Dundee	2016	Stress	HEB_10_010	315	10	B	3	3	23	0	16.03.2016	0	67	22.05.2016	545.8	87	11.06.2016	790.8	138	01.08.2016	1519.6	167	30.08.2016	1964.8	20	245	51	728.8	80	36.25	12.7	47.94		25.81	0	2	0	0
677	DUN_16	Dundee	2016	Stress	HEB_08_202	316	8	B	3	4	19	0	16.03.2016	0	74	30.05.2016	620.8	96	20.06.2016	900.9	135	29.07.2016	1476.6	167	30.08.2016	1964.8	22	280.1	39	575.7	50	36	18.84	51.2		39.83	0	0	2	2
678	DUN_16	Dundee	2016	Stress	HEB_16_064	317	16	B	3	4	20	0	16.03.2016	0	67	22.05.2016	545.8	84	08.06.2016	754.6	128	22.07.2016	1373.9	167	30.08.2016	1964.8	17	208.8	44	619.3	41	42	20.16	40.98		34.33	2	0	0	0
679	DUN_16	Dundee	2016	Stress	HEB_06_116	318	6	B	3	4	21	0	16.03.2016	0	67	22.05.2016	545.8	87	11.06.2016	790.8	138	01.08.2016	1519.6	167	30.08.2016	1964.8	20	245	51	728.8	74	30.25	16.33	41.56		32.15	0	2	0	2
680	DUN_16	Dundee	2016	Stress	HEB_03_085	319	3	B	3	4	22	0	16.03.2016	0	77	01.06.2016	665.4	95	19.06.2016	885.3	138	01.08.2016	1519.6	167	30.08.2016	1964.8	18	219.9	43	634.3	47	33.5	18	44.35		25.32	2	0	2	0
681	DUN_16	Dundee	2016	Stress	HEB_04_135	320	4	B	3	4	23	0	16.03.2016	0	77	01.06.2016	665.4	93	17.06.2016	862.5	149	12.08.2016	1680.5	167	30.08.2016	1964.8	16	197.1	56	818	53	35.75	17.4	49.14		41.42	0	0	0	2
682	DUN_16	Dundee	2016	Stress	HEB_14_045	321	14	B	3	5	19	0	16.03.2016	0	67	22.05.2016	545.8	92	16.06.2016	851.1	128	22.07.2016	1373.9	167	30.08.2016	1964.8	25	305.3	36	522.8	91	31.5	18.7	49.02		26.07	0	2	2	2
683	DUN_16	Dundee	2016	Stress	HEB_11_098	322	11	B	3	5	20	0	16.03.2016	0	67	22.05.2016	545.8	84	08.06.2016	754.6	128	22.07.2016	1373.9	167	30.08.2016	1964.8	17	208.8	44	619.3	53	43.25	17.28	47.92		37.96	2	0	2	0
684	DUN_16	Dundee	2016	Stress	HEB_01_104	323	1	B	3	5	21	0	16.03.2016	0	67	22.05.2016	545.8	86	10.06.2016	779.7	135	29.07.2016	1476.6	167	30.08.2016	1964.8	19	233.9	49	696.9	48	31	14.35	49.67		32.63	2	0	0	0
685	DUN_16	Dundee	2016	Stress	HEB_20_064	324	20	B	3	5	22	0	16.03.2016	0	77	01.06.2016	665.4	98	22.06.2016	930.5	149	12.08.2016	1680.5	167	30.08.2016	1964.8	21	265.1	51	750	61	35.5	20.16	49.19		44.64	0	0	2	2
686	DUN_16	Dundee	2016	Stress	HEB_09_137	325	9	B	3	5	23	0	16.03.2016	0	77	01.06.2016	665.4	96	20.06.2016	900.9	142	05.08.2016	1580.7	167	30.08.2016	1964.8	19	235.5	46	679.8	46	31	22.15	49.85		36.5	0	0	2	0
687	DUN_16	Dundee	2016	Stress	HEB_15_082	326	15	B	3	6	19	0	16.03.2016	0	67	22.05.2016	545.8	84	08.06.2016	754.6	128	22.07.2016	1373.9	167	30.08.2016	1964.8	17	208.8	44	619.3	40	25.5	16.37	42.76		30.38	2	0	0	2
688	DUN_16	Dundee	2016	Stress	HEB_04_149	327	4	B	3	6	20	0	16.03.2016	0	74	30.05.2016	620.8	100	24.06.2016	961.9	142	05.08.2016	1580.7	167	30.08.2016	1964.8	26	341.1	42	618.8	90	27.5	21.76	48.6		39.61	0	2	0	2
689	DUN_16	Dundee	2016	Stress	HEB_07_063	328	7	B	3	6	21	0	16.03.2016	0	74	30.05.2016	620.8	96	20.06.2016	900.9	142	05.08.2016	1580.7	167	30.08.2016	1964.8	22	280.1	46	679.8	58	31.5	21.33	51.1		41.88	0	0	2	0
690	DUN_16	Dundee	2016	Stress	Tyne	329	/	B	3	6	22	0	16.03.2016	0	74	30.05.2016	620.8	90	14.06.2016	825.3	138	01.08.2016	1519.6	167	30.08.2016	1964.8	16	204.5	48	694.3	52	33.5	23.6	47.56		44.45	Hv	Hv	Hv	Hv
691	DUN_16	Dundee	2016	Stress	HEB_21_011	330	21	B	3	6	23	0	16.03.2016	0	67	22.05.2016	545.8	84	08.06.2016	754.6	128	22.07.2016	1373.9	167	30.08.2016	1964.8	17	208.8	44	619.3	55	30.75	15.5	50.63		32.08	2	0	2	0
692	DUN_16	Dundee	2016	Stress	HEB_11_025	331	11	B	3	7	19	0	16.03.2016	0	67	22.05.2016	545.8	92	16.06.2016	851.1	128	22.07.2016	1373.9	167	30.08.2016	1964.8	25	305.3	36	522.8	90	28	14.15	52.95		31.23	0	2	0	2
693	DUN_16	Dundee	2016	Stress	HEB_01_080	332	1	B	3	7	20	0	16.03.2016	0	74	30.05.2016	620.8	96	20.06.2016	900.9	138	01.08.2016	1519.6	167	30.08.2016	1964.8	22	280.1	42	618.7	83	24.75	20.6	45.93		32.4	0	2	0	2
694	DUN_16	Dundee	2016	Stress	HEB_07_107	333	7	B	3	7	21	0	16.03.2016	0	74	30.05.2016	620.8	96	20.06.2016	900.9	145	08.08.2016	1626.9	167	30.08.2016	1964.8	22	280.1	49	726	53	44.5	22.95	41.57		43.01	0	0	0	0
695	DUN_16	Dundee	2016	Stress	HEB_10_173	334	10	B	3	7	22	0	16.03.2016	0	74	30.05.2016	620.8	89	13.06.2016	814.2	133	27.07.2016	1448.1	167	30.08.2016	1964.8	15	193.4	44	633.9	47	37.5	19.7	43.65		43.88	2	0	0	0
696	DUN_16	Dundee	2016	Stress	HEB_19_076	335	19	B	3	7	23	0	16.03.2016	0	67	22.05.2016	545.8	82	06.06.2016	727.9	128	22.07.2016	1373.9	167	30.08.2016	1964.8	15	182.1	46	646	39	41	15.45	40.74		31.22	2	0	0	0
697	DUN_16	Dundee	2016	Stress	HEB_10_172	336	10	B	3	8	19	0	16.03.2016	0	74	30.05.2016	620.8	96	20.06.2016	900.9	145	08.08.2016	1626.9	167	30.08.2016	1964.8	22	280.1	49	726	53	36	22.21	47.65		42.37	0	0	0	2
698	DUN_16	Dundee	2016	Stress	Barke	337	/	B	3	8	20	0	16.03.2016	0	74	30.05.2016	620.8	92	16.06.2016	851.1	138	01.08.2016	1519.6	167	30.08.2016	1964.8	18	230.3	46	668.5	54	31.75	20.9	52.64		38.48	Hv	Hv	Hv	Hv
699	DUN_16	Dundee	2016	Stress	HEB_04_112	338	4	B	3	8	21	0	16.03.2016	0	67	22.05.2016	545.8	84	08.06.2016	754.6	145	08.08.2016	1626.9	167	30.08.2016	1964.8	17	208.8	61	872.3	46	34.25	17.09	55.63		30.67	2	0	2	0
700	DUN_16	Dundee	2016	Stress	Odyssey	339	/	B	3	8	22	0	16.03.2016	0	74	30.05.2016	620.8	92	16.06.2016	851.1	138	01.08.2016	1519.6	167	30.08.2016	1964.8	18	230.3	46	668.5	53	46	23.19	55.65		47.98	Hv	Hv	Hv	Hv
701	DUN_16	Dundee	2016	Stress	HEB_04_123	340	4	B	3	8	23	0	16.03.2016	0	60	15.05.2016	461.7	81	05.06.2016	716.3	128	22.07.2016	1373.9	167	30.08.2016	1964.8	22	254.6	47	657.6	70	26.75	16.25	49.97		26.63	2	2	0	0
702	DUN_16	Dundee	2016	Stress	HEB_05_047	341	5	B	3	9	19	0	16.03.2016	0	74	30.05.2016	620.8	93	17.06.2016	862.5	138	01.08.2016	1519.6	167	30.08.2016	1964.8	19	241.7	45	657.1	40	28.75	16.95	52.09		36.74	2	0	0	2
703	DUN_16	Dundee	2016	Stress	HEB_22_123	342	22	B	3	9	20	0	16.03.2016	0	77	01.06.2016	665.4	98	22.06.2016	930.5	142	05.08.2016	1580.7	167	30.08.2016	1964.8	21	265.1	44	650.2	49	28.5	18.55	48.47		34.81	0	0	2	2
704	DUN_16	Dundee	2016	Stress	HEB_21_141	343	21	B	3	9	21	0	16.03.2016	0	77	01.06.2016	665.4	96	20.06.2016	900.9	142	05.08.2016	1580.7	167	30.08.2016	1964.8	19	235.5	46	679.8	60	39.75	24	50.94		41.84	0	0	2	0
705	DUN_16	Dundee	2016	Stress	HEB_25_020	344	25	B	3	9	22	0	16.03.2016	0	60	15.05.2016	461.7	82	06.06.2016	727.9	124	18.07.2016	1300.8	167	30.08.2016	1964.8	23	266.2	42	572.9	80	29.75	17.95	50.62		27.23	2	2	0	0
706	DUN_16	Dundee	2016	Stress	HEB_09_033	345	9	B	3	9	23	0	16.03.2016	0	67	22.05.2016	545.8	89	13.06.2016	814.2	138	01.08.2016	1519.6	167	30.08.2016	1964.8	22	268.4	49	705.4	79	26.75	19.58	50.96		26.96	0	2	2	0
707	DUN_16	Dundee	2016	Stress	HEB_01_032	346	1	B	3	10	19	0	16.03.2016	0	67	22.05.2016	545.8	87	11.06.2016	790.8	128	22.07.2016	1373.9	167	30.08.2016	1964.8	20	245	41	583.1	80	21	18.53	50.07		26.77	0	2	0	0
708	DUN_16	Dundee	2016	Stress	HEB_01_132	347	1	B	3	10	20	0	16.03.2016	0	74	30.05.2016	620.8	93	17.06.2016	862.5	135	29.07.2016	1476.6	167	30.08.2016	1964.8	19	241.7	42	614.1	48	33.25	23.78	45.47		39.11	0	0	0	0
709	DUN_16	Dundee	2016	Stress	HEB_05_043	348	5	B	3	10	21	0	16.03.2016	0	67	22.05.2016	545.8	84	08.06.2016	754.6	145	08.08.2016	1626.9	167	30.08.2016	1964.8	17	208.8	61	872.3	46	33.75	20	55.78		32.28	2	0	0	0
710	DUN_16	Dundee	2016	Stress	HEB_03_172	349	3	B	3	10	22	0	16.03.2016	0	74	30.05.2016	620.8	92	16.06.2016	851.1	135	29.07.2016	1476.6	167	30.08.2016	1964.8	18	230.3	43	625.5	86	22.5	20.9	55.45		40.18	0	2	0	0
711	DUN_16	Dundee	2016	Stress	HEB_10_184	350	10	B	3	10	23	0	16.03.2016	0	74	30.05.2016	620.8	93	17.06.2016	862.5	142	05.08.2016	1580.7	167	30.08.2016	1964.8	19	241.7	49	718.2	50	28.25	23.4	55.23		40.2	2	0	0	2
712	DUN_16	Dundee	2016	Stress	HEB_20_064	351	20	B	4	11	19	0	16.03.2016	0	74	30.05.2016	620.8	100	24.06.2016	961.9	142	05.08.2016	1580.7	167	30.08.2016	1964.8	26	341.1	42	618.8	58	27.25	20.86	50.82		39.1	0	0	2	2
713	DUN_16	Dundee	2016	Stress	HEB_01_093	352	1	B	4	11	20	0	16.03.2016	0	60	15.05.2016	461.7	80	04.06.2016	702.9	124	18.07.2016	1300.8	167	30.08.2016	1964.8	21	241.2	44	597.9	70	34.75	16.95	46.04		21.98	2	2	0	0
714	DUN_16	Dundee	2016	Stress	HEB_07_107	353	7	B	4	11	21	0	16.03.2016	0	77	01.06.2016	665.4	96	20.06.2016	900.9	145	08.08.2016	1626.9	167	30.08.2016	1964.8	19	235.5	49	726	44	34.75	23.2	43.63		35.04	0	0	0	0
715	DUN_16	Dundee	2016	Stress	HEB_01_032	354	1	B	4	11	22	0	16.03.2016	0	67	22.05.2016	545.8	86	10.06.2016	779.7	133	27.07.2016	1448.1	167	30.08.2016	1964.8	19	233.9	47	668.4	85	22.5	18.6	50.78		28.47	0	2	0	0
716	DUN_16	Dundee	2016	Stress	HEB_21_011	355	21	B	4	11	23	0	16.03.2016	0	67	22.05.2016	545.8	84	08.06.2016	754.6	128	22.07.2016	1373.9	167	30.08.2016	1964.8	17	208.8	44	619.3	48	31.5	17.58	50.49		30.49	2	0	2	0
717	DUN_16	Dundee	2016	Stress	HEB_21_160	356	21	B	4	12	19	0	16.03.2016	0	67	22.05.2016	545.8	89	13.06.2016	814.2	128	22.07.2016	1373.9	167	30.08.2016	1964.8	22	268.4	39	559.7	75	32.5	20.45	55.98		30.06	0	2	0	0
718	DUN_16	Dundee	2016	Stress	HEB_02_040	357	2	B	4	12	20	0	16.03.2016	0	74	30.05.2016	620.8	92	16.06.2016	851.1	138	01.08.2016	1519.6	167	30.08.2016	1964.8	18	230.3	46	668.5	51	28.5	18.9	44.4		37.95	0	0	0	2
719	DUN_16	Dundee	2016	Stress	HEB_20_062	358	20	B	4	12	21	0	16.03.2016	0	74	30.05.2016	620.8	96	20.06.2016	900.9	145	08.08.2016	1626.9	167	30.08.2016	1964.8	22	280.1	49	726	56	31.5	22.35	49.75		32.75	0	0	0	2
720	DUN_16	Dundee	2016	Stress	HEB_15_094	359	15	B	4	12	22	0	16.03.2016	0	67	22.05.2016	545.8	86	10.06.2016	779.7	128	22.07.2016	1373.9	167	30.08.2016	1964.8	19	233.9	42	594.2	94	34.5	13.95	35.1		23.46	0	2	2	0
721	DUN_16	Dundee	2016	Stress	HEB_22_014	360	22	B	4	12	23	0	16.03.2016	0	67	22.05.2016	545.8	87	11.06.2016	790.8	128	22.07.2016	1373.9	167	30.08.2016	1964.8	20	245	41	583.1	70	33.5	17.15	50.87		29.48	2	2	0	2
722	DUN_16	Dundee	2016	Stress	HEB_10_172	361	10	B	4	13	19	0	16.03.2016	0	77	01.06.2016	665.4	100	24.06.2016	961.9	142	05.08.2016	1580.7	167	30.08.2016	1964.8	23	296.5	42	618.8	55	33.25	18.48	45.52		45.63	0	0	0	2
723	DUN_16	Dundee	2016	Stress	HEB_07_063	362	7	B	4	13	20	0	16.03.2016	0	74	30.05.2016	620.8	96	20.06.2016	900.9	142	05.08.2016	1580.7	167	30.08.2016	1964.8	22	280.1	46	679.8	65	37.75	21.4	46.21		44.51	0	0	2	0
724	DUN_16	Dundee	2016	Stress	HEB_18_225	363	18	B	4	13	21	0	16.03.2016	0	74	30.05.2016	620.8	84	08.06.2016	754.6	133	27.07.2016	1448.1	167	30.08.2016	1964.8	10	133.8	49	693.5	59	28	13.65	54.99		35.81	2	0	2	2
725	DUN_16	Dundee	2016	Stress	HEB_25_014	364	25	B	4	13	22	0	16.03.2016	0	67	22.05.2016	545.8	90	14.06.2016	825.3	135	29.07.2016	1476.6	167	30.08.2016	1964.8	23	279.5	45	651.3	88	30.75	21.85	52.38		36.58	0	2	0	0
726	DUN_16	Dundee	2016	Stress	HEB_03_172	365	3	B	4	13	23	0	16.03.2016	0	74	30.05.2016	620.8	92	16.06.2016	851.1	135	29.07.2016	1476.6	167	30.08.2016	1964.8	18	230.3	43	625.5	98	28.25	19.45	52.49		39.58	0	2	0	0
727	DUN_16	Dundee	2016	Stress	HEB_06_116	366	6	B	4	14	19	0	16.03.2016	0	67	22.05.2016	545.8	87	11.06.2016	790.8	128	22.07.2016	1373.9	167	30.08.2016	1964.8	20	245	41	583.1	71	38.75	17.52	39.13		29.87	0	2	0	2
728	DUN_16	Dundee	2016	Stress	HEB_21_184	367	21	B	4	14	20	0	16.03.2016	0	74	30.05.2016	620.8	100	24.06.2016	961.9	138	01.08.2016	1519.6	167	30.08.2016	1964.8	26	341.1	38	557.7	92	31.75	20.9	43.61		36.25	0	2	0	2
729	DUN_16	Dundee	2016	Stress	HEB_16_064	368	16	B	4	14	21	0	16.03.2016	0	67	22.05.2016	545.8	86	10.06.2016	779.7	133	27.07.2016	1448.1	167	30.08.2016	1964.8	19	233.9	47	668.4	48	27.5	21.5	43.91		37.05	2	0	0	0
730	DUN_16	Dundee	2016	Stress	HEB_10_010	369	10	B	4	14	22	0	16.03.2016	0	67	22.05.2016	545.8	87	11.06.2016	790.8	131	25.07.2016	1418.9	167	30.08.2016	1964.8	20	245	44	628.1	83	30.25	15.05	52.26		32.16	0	2	0	0
731	DUN_16	Dundee	2016	Stress	HEB_05_043	370	5	B	4	14	23	0	16.03.2016	0	67	22.05.2016	545.8	84	08.06.2016	754.6	138	01.08.2016	1519.6	167	30.08.2016	1964.8	17	208.8	54	765	44	32.5	18.75	53.47		36.28	2	0	0	0
732	DUN_16	Dundee	2016	Stress	HEB_25_020	371	25	B	4	15	19	0	16.03.2016	0	60	15.05.2016	461.7	82	06.06.2016	727.9	124	18.07.2016	1300.8	167	30.08.2016	1964.8	23	266.2	42	572.9	75	34.5	17.05	49.43		29.59	2	2	0	0
733	DUN_16	Dundee	2016	Stress	Barke	372	/	B	4	15	20	0	16.03.2016	0	74	30.05.2016	620.8	92	16.06.2016	851.1	138	01.08.2016	1519.6	167	30.08.2016	1964.8	18	230.3	46	668.5	49	28	22.17	50.75		45.35	Hv	Hv	Hv	Hv
734	DUN_16	Dundee	2016	Stress	HEB_22_003	373	22	B	4	15	21	0	16.03.2016	0	67	22.05.2016	545.8	86	10.06.2016	779.7	138	01.08.2016	1519.6	167	30.08.2016	1964.8	19	233.9	52	739.9	42	52.5	14.36	53.81		34.4	2	0	0	2
735	DUN_16	Dundee	2016	Stress	HEB_04_112	374	4	B	4	15	22	0	16.03.2016	0	67	22.05.2016	545.8	84	08.06.2016	754.6	142	05.08.2016	1580.7	167	30.08.2016	1964.8	17	208.8	58	826.1	44	37.5	17.05	50.7		34.39	2	0	2	0
736	DUN_16	Dundee	2016	Stress	HEB_08_096	375	8	B	4	15	23	0	16.03.2016	0	67	22.05.2016	545.8	84	08.06.2016	754.6	124	18.07.2016	1300.8	167	30.08.2016	1964.8	17	208.8	40	546.2	45	37.25	16.58	49.41		35.87	2	0	0	2
737	DUN_16	Dundee	2016	Stress	Odyssey	376	/	B	4	16	19	0	16.03.2016	0	74	30.05.2016	620.8	93	17.06.2016	862.5	138	01.08.2016	1519.6	167	30.08.2016	1964.8	19	241.7	45	657.1	53	23	21.1	50.26		43.71	Hv	Hv	Hv	Hv
738	DUN_16	Dundee	2016	Stress	HEB_09_137	377	9	B	4	16	20	0	16.03.2016	0	77	01.06.2016	665.4	96	20.06.2016	900.9	138	01.08.2016	1519.6	167	30.08.2016	1964.8	19	235.5	42	618.7	40	33.5	22.16	43.38		34.57	0	0	2	0
739	DUN_16	Dundee	2016	Stress	HEB_11_098	378	11	B	4	16	21	0	16.03.2016	0	67	22.05.2016	545.8	84	08.06.2016	754.6	138	01.08.2016	1519.6	167	30.08.2016	1964.8	17	208.8	54	765	51	27.5	17.3	46.36		35.25	2	0	2	0
740	DUN_16	Dundee	2016	Stress	HEB_08_202	379	8	B	4	16	22	0	16.03.2016	0	74	30.05.2016	620.8	93	17.06.2016	862.5	138	01.08.2016	1519.6	167	30.08.2016	1964.8	19	241.7	45	657.1	52	50	22.3	51.04		44.38	0	0	2	2
741	DUN_16	Dundee	2016	Stress	HEB_05_047	380	5	B	4	16	23	0	16.03.2016	0	74	30.05.2016	620.8	96	20.06.2016	900.9	138	01.08.2016	1519.6	167	30.08.2016	1964.8	22	280.1	42	618.7	43	50.75	19.95	53.72		46.09	2	0	0	2
742	DUN_16	Dundee	2016	Stress	HEB_15_082	381	15	B	4	17	19	0	16.03.2016	0	60	15.05.2016	461.7	84	08.06.2016	754.6	128	22.07.2016	1373.9	167	30.08.2016	1964.8	25	292.9	44	619.3	40	43.75	17.45	43.69		34.65	2	0	0	2
743	DUN_16	Dundee	2016	Stress	HEB_09_033	382	9	B	4	17	20	0	16.03.2016	0	67	22.05.2016	545.8	87	11.06.2016	790.8	133	27.07.2016	1448.1	167	30.08.2016	1964.8	20	245	46	657.3	80	22.5	19.41	47.44		30.74	0	2	2	0
744	DUN_16	Dundee	2016	Stress	HEB_01_080	383	1	B	4	17	21	0	16.03.2016	0	74	30.05.2016	620.8	96	20.06.2016	900.9	138	01.08.2016	1519.6	167	30.08.2016	1964.8	22	280.1	42	618.7	88	48.25	23.65	50.44		30.32	0	2	0	2
745	DUN_16	Dundee	2016	Stress	HEB_22_022	384	22	B	4	17	22	0	16.03.2016	0	67	22.05.2016	545.8	84	08.06.2016	754.6	128	22.07.2016	1373.9	167	30.08.2016	1964.8	17	208.8	44	619.3	39	31	18.45	46.1		38.22	2	0	2	0
746	DUN_16	Dundee	2016	Stress	HEB_04_123	385	4	B	4	17	23	0	16.03.2016	0	60	15.05.2016	461.7	82	06.06.2016	727.9	124	18.07.2016	1300.8	167	30.08.2016	1964.8	23	266.2	42	572.9	71	31.5	15.2	48.11		39.28	2	2	0	0
747	DUN_16	Dundee	2016	Stress	HEB_10_184	386	10	B	4	18	19	0	16.03.2016	0	74	30.05.2016	620.8	92	16.06.2016	851.1	138	01.08.2016	1519.6	167	30.08.2016	1964.8	18	230.3	46	668.5	52	45.5	19.85	44.25		49.51	2	0	0	2
748	DUN_16	Dundee	2016	Stress	HEB_09_163	387	9	B	4	18	20	0	16.03.2016	0	60	15.05.2016	461.7	82	06.06.2016	727.9	124	18.07.2016	1300.8	167	30.08.2016	1964.8	23	266.2	42	572.9	78	34	14.26	49.94		32.16	2	2	0	0
749	DUN_16	Dundee	2016	Stress	HEB_19_076	388	19	B	4	18	21	0	16.03.2016	0	67	22.05.2016	545.8	82	06.06.2016	727.9	128	22.07.2016	1373.9	167	30.08.2016	1964.8	15	182.1	46	646	43	34.75	17.43	45.56		30.51	2	0	0	0
750	DUN_16	Dundee	2016	Stress	HEB_11_025	389	11	B	4	18	22	0	16.03.2016	0	74	30.05.2016	620.8	93	17.06.2016	862.5	128	22.07.2016	1373.9	167	30.08.2016	1964.8	19	241.7	35	511.4	90	31.75	16	49.77		27.35	0	2	0	2
751	DUN_16	Dundee	2016	Stress	HEB_04_135	390	4	B	4	18	23	0	16.03.2016	0	77	01.06.2016	665.4	109	03.07.2016	1080.7	145	08.08.2016	1626.9	167	30.08.2016	1964.8	32	415.3	36	546.2	51	46.5	21.3	46.27		43.04	0	0	0	2
752	DUN_16	Dundee	2016	Stress	HEB_03_040	391	3	B	4	19	19	0	16.03.2016	0	74	30.05.2016	620.8	96	20.06.2016	900.9	142	05.08.2016	1580.7	167	30.08.2016	1964.8	22	280.1	46	679.8	53	25	21.3	48.65		42.48	0	0	0	0
753	DUN_16	Dundee	2016	Stress	HEB_01_104	392	1	B	4	19	20	0	16.03.2016	0	67	22.05.2016	545.8	86	10.06.2016	779.7	128	22.07.2016	1373.9	167	30.08.2016	1964.8	19	233.9	42	594.2	44	37.25	17.85	48.73		36	2	0	0	0
754	DUN_16	Dundee	2016	Stress	HEB_10_173	393	10	B	4	19	21	0	16.03.2016	0	67	22.05.2016	545.8	93	17.06.2016	862.5	135	29.07.2016	1476.6	167	30.08.2016	1964.8	26	316.7	42	614.1	52	36	18.48	46.27		38.51	2	0	0	0
755	DUN_16	Dundee	2016	Stress	HEB_08_165	394	8	B	4	19	22	0	16.03.2016	0	77	01.06.2016	665.4	100	24.06.2016	961.9	145	08.08.2016	1626.9	167	30.08.2016	1964.8	23	296.5	45	665	65	37.75	20.68	44.56		42.68	0	0	0	2
756	DUN_16	Dundee	2016	Stress	HEB_14_045	395	14	B	4	19	23	0	16.03.2016	0	74	30.05.2016	620.8	93	17.06.2016	862.5	128	22.07.2016	1373.9	167	30.08.2016	1964.8	19	241.7	35	511.4	86	29	20.45	45.71		30.75	0	2	2	2
757	DUN_16	Dundee	2016	Stress	HEB_04_149	396	4	B	4	20	19	0	16.03.2016	0	74	30.05.2016	620.8	100	24.06.2016	961.9	138	01.08.2016	1519.6	167	30.08.2016	1964.8	26	341.1	38	557.7	94	48.75	23.1	48.67		35.66	0	2	0	2
758	DUN_16	Dundee	2016	Stress	HEB_03_085	397	3	B	4	20	20	0	16.03.2016	0	74	30.05.2016	620.8	94	18.06.2016	873.5	145	08.08.2016	1626.9	167	30.08.2016	1964.8	20	252.7	51	753.4	43	41.75	17.42	44.18		22.81	2	0	2	0
759	DUN_16	Dundee	2016	Stress	HEB_21_141	398	21	B	4	20	21	0	16.03.2016	0	74	30.05.2016	620.8	100	24.06.2016	961.9	138	01.08.2016	1519.6	167	30.08.2016	1964.8	26	341.1	38	557.7	52	37.75	18.15	45.97		41.62	0	0	2	0
760	DUN_16	Dundee	2016	Stress	HEB_01_132	399	1	B	4	20	22	0	16.03.2016	0	74	30.05.2016	620.8	96	20.06.2016	900.9	145	08.08.2016	1626.9	167	30.08.2016	1964.8	22	280.1	49	726	52	39.75	23.4	42.52		45.81	0	0	0	0
761	DUN_16	Dundee	2016	Stress	HEB_22_123	400	22	B	4	20	23	0	16.03.2016	0	77	01.06.2016	665.4	100	24.06.2016	961.9	145	08.08.2016	1626.9	167	30.08.2016	1964.8	23	296.5	45	665	58	31.75	22.74	47.43		45.28	0	0	2	2
762	HAL_15	Halle	2015	Control	HEB_22_022	353	22	A		3	1	0	23.03.2015	0	47	09.05.2015	449.3	60	22.05.2015	616.25	99	30.06.2015	1237.2	130	31.07.2015	1875.05	13	166.95	39	620.95	51	50	19	52.5		24.9	2	0	2	0
763	HAL_15	Halle	2015	Control	HEB_01_093	311	1	A		3	2	0	23.03.2015	0	46	08.05.2015	434.05	56	18.05.2015	566.6	99	30.06.2015	1237.2	130	31.07.2015	1875.05	10	132.55	43	670.6	60	52	18	59.37		25	2	2	0	0
764	HAL_15	Halle	2015	Control	HEB_04_123	319	4	A		3	3	0	23.03.2015	0	46	08.05.2015	434.05	58	20.05.2015	592.85	100	01.07.2015	1258.8	130	31.07.2015	1875.05	12	158.8	42	665.95	70	42.5	19	58.69		20.6	2	2	0	0
765	HAL_15	Halle	2015	Control	HEB_04_135	320	4	A		3	4	0	23.03.2015	0	61	23.05.2015	632.4	81	12.06.2015	944.75	117	18.07.2015	1622.75	130	31.07.2015	1875.05	20	312.35	36	678	65	25.5	23	50.68		28.2	0	0	0	2
766	HAL_15	Halle	2015	Control	HEB_04_112	318	4	A		4	4	0	23.03.2015	0	48	10.05.2015	461.2	58	20.05.2015	592.85	102	03.07.2015	1308.35	130	31.07.2015	1875.05	10	131.65	44	715.5	51	56	18	58.26		23.8	2	0	2	0
767	HAL_15	Halle	2015	Control	HEB_10_172	334	10	A		4	3	0	23.03.2015	0	53	15.05.2015	529.15	76	07.06.2015	861.5	110	11.07.2015	1475.75	130	31.07.2015	1875.05	23	332.35	34	614.25	67	40.3	26	56.3		34.8	0	0	0	2
768	HAL_15	Halle	2015	Control	HEB_22_123	354	22	A		4	2	0	23.03.2015	0	54	16.05.2015	541.05	76	07.06.2015	861.5	111	12.07.2015	1494.6	130	31.07.2015	1875.05	22	320.45	35	633.1	66	40.7	25	54.78		30.3	0	0	2	2
769	HAL_15	Halle	2015	Control	HEB_25_014	355	25	A		4	1	0	23.03.2015	0	48	10.05.2015	461.2	70	01.06.2015	750.25	105	06.07.2015	1386.05	130	31.07.2015	1875.05	22	289.05	35	635.8	70	36.7	24	57.35		24.9	0	2	0	0
770	HAL_15	Halle	2015	Control	Scarlett	360	/	A		5	1	0	23.03.2015	0	50	12.05.2015	494.5	68	30.05.2015	723.2	105	06.07.2015	1386.05	130	31.07.2015	1875.05	18	228.7	37	662.85	58	45	27	54.96		37.4	Hv	Hv	Hv	Hv
771	HAL_15	Halle	2015	Control	HEB_22_003	351	22	A		5	2	0	23.03.2015	0	48	10.05.2015	461.2	64	26.05.2015	674.45	104	05.07.2015	1365.05	130	31.07.2015	1875.05	16	213.25	40	690.6	54	58.5	19	58.79		37.7	2	0	0	2
772	HAL_15	Halle	2015	Control	HEB_01_032	309	1	A		5	3	0	23.03.2015	0	47	09.05.2015	449.3	66	28.05.2015	698.05	105	06.07.2015	1386.05	130	31.07.2015	1875.05	19	248.75	39	688	69	49	26	58.96		38.2	0	2	0	0
773	HAL_15	Halle	2015	Control	HEB_15_082	340	15	A		5	4	0	23.03.2015	0	46	08.05.2015	434.05	58	20.05.2015	592.85	102	03.07.2015	1308.35	130	31.07.2015	1875.05	12	158.8	44	715.5	50	44	19	50.14		25.3	2	0	0	2
774	HAL_15	Halle	2015	Control	HEB_09_137	331	9	A		6	4	0	23.03.2015	0	55	17.05.2015	552.1	70	01.06.2015	750.25	107	08.07.2015	1428.6	130	31.07.2015	1875.05	15	198.15	37	678.35	54	37.5	25	50.37		17.9	0	0	2	0
775	HAL_15	Halle	2015	Control	HEB_08_202	329	8	A		6	3	0	23.03.2015	0	52	14.05.2015	518.65	70	01.06.2015	750.25	106	07.07.2015	1409.7	130	31.07.2015	1875.05	18	231.6	36	659.45	63	50	23	60.16		28.8	0	0	2	2
776	HAL_15	Halle	2015	Control	HEB_10_010	333	10	A		6	2	0	23.03.2015	0	48	10.05.2015	461.2	64	26.05.2015	674.45	107	08.07.2015	1428.6	130	31.07.2015	1875.05	16	213.25	43	754.15	65	46	19	56.86		23.8	0	2	0	0
777	HAL_15	Halle	2015	Control	HEB_15_094	341	15	A		6	1	0	23.03.2015	0	48	10.05.2015	461.2	64	26.05.2015	674.45	102	03.07.2015	1308.35	130	31.07.2015	1875.05	16	213.25	38	633.9	55	59	17	40.14		17.6	0	2	2	0
778	HAL_15	Halle	2015	Control	HEB_01_080	310	1	A		7	1	0	23.03.2015	0	49	11.05.2015	474.95	69	31.05.2015	736.1	106	07.07.2015	1409.7	130	31.07.2015	1875.05	20	261.15	37	673.6	57	36.5	25	53.95		28.5	0	2	0	2
779	HAL_15	Halle	2015	Control	HEB_21_160	349	21	A		7	2	0	23.03.2015	0	49	11.05.2015	474.95	66	28.05.2015	698.05	104	05.07.2015	1365.05	130	31.07.2015	1875.05	17	223.1	38	667	73	37	25	55.83		32.4	0	2	0	0
780	HAL_15	Halle	2015	Control	HEB_22_014	352	22	A		7	3	0	23.03.2015	0	47	09.05.2015	449.3	62	24.05.2015	647.6	103	04.07.2015	1336.9	130	31.07.2015	1875.05	15	198.3	41	689.3	61	38.5	20	59.39		23.3	2	2	0	2
781	HAL_15	Halle	2015	Control	HEB_10_173	335	10	A		7	4	0	23.03.2015	0	46	08.05.2015	434.05	60	22.05.2015	616.25	102	03.07.2015	1308.35	130	31.07.2015	1875.05	14	182.2	42	692.1	56	62	22	46.86		32.8	2	0	0	0
782	HAL_15	Halle	2015	Control	HEB_21_011	347	21	A		8	4	0	23.03.2015	0	47	09.05.2015	449.3	60	22.05.2015	616.25	101	02.07.2015	1282.4	130	31.07.2015	1875.05	13	166.95	41	666.15	54	55	19	56.09			2	0	2	0
783	HAL_15	Halle	2015	Control	HEB_08_096	327	8	A		8	3	0	23.03.2015	0	47	09.05.2015	449.3	61	23.05.2015	632.4	101	02.07.2015	1282.4	130	31.07.2015	1875.05	14	183.1	40	650	51	47	18	55.7		31.5	2	0	0	2
784	HAL_15	Halle	2015	Control	HEB_08_165	328	8	A		8	2	0	23.03.2015	0	48	10.05.2015	461.2	71	02.06.2015	767.6	108	09.07.2015	1443.95	130	31.07.2015	1875.05	23	306.4	37	676.35	56	43.5	25	51.8		36.6	0	0	0	2
785	HAL_15	Halle	2015	Control	HEB_18_225	343	18	A		8	1	0	23.03.2015	0	49	11.05.2015	474.95	61	23.05.2015	632.4	102	03.07.2015	1308.35	130	31.07.2015	1875.05	12	157.45	41	675.95	61	49	16	63.81		26.2	2	0	2	2
786	HAL_15	Halle	2015	Control	HEB_11_098	338	11	A		9	1	0	23.03.2015	0	48	10.05.2015	461.2	60	22.05.2015	616.25	103	04.07.2015	1336.9	130	31.07.2015	1875.05	12	155.05	43	720.65	63	50	23	57.58		36	2	0	2	0
787	HAL_15	Halle	2015	Control	HEB_03_040	315	3	A		9	2	0	23.03.2015	0	48	10.05.2015	461.2	68	30.05.2015	723.2	108	09.07.2015	1443.95	130	31.07.2015	1875.05	20	262	40	720.75	66	39.5	27	57.6		39.8	0	0	0	0
788	HAL_15	Halle	2015	Control	Marthe	359	/	A		9	3	0	23.03.2015	0	48	10.05.2015	461.2	68	30.05.2015	723.2	107	08.07.2015	1428.6	130	31.07.2015	1875.05	20	262	39	705.4	61	53.5	25	50.17		55.5	Hv	Hv	Hv	Hv
789	HAL_15	Halle	2015	Control	HEB_21_141	348	21	A		9	4	0	23.03.2015	0	60	22.05.2015	616.25	74	05.06.2015	821.65	110	11.07.2015	1475.75	130	31.07.2015	1875.05	14	205.4	36	654.1	65	32.3	25	50.82		24	0	0	2	0
790	HAL_15	Halle	2015	Control	HEB_06_116	324	6	A		10	4	0	23.03.2015	0	47	09.05.2015	449.3	65	27.05.2015	685	107	08.07.2015	1428.6	130	31.07.2015	1875.05	18	235.7	42	743.6	70	55.5	22	46.89		31.1	0	2	0	2
791	HAL_15	Halle	2015	Control	HEB_20_062	345	20	A		10	3	0	23.03.2015	0	48	10.05.2015	461.2	75	06.06.2015	844.8	112	13.07.2015	1512.15	130	31.07.2015	1875.05	27	383.6	37	667.35	60	40.7	26	53.23		31.9	0	0	0	2
792	HAL_15	Halle	2015	Control	Quench	358	/	A		10	2	0	23.03.2015	0	48	10.05.2015	461.2	68	30.05.2015	723.2	108	09.07.2015	1443.95	130	31.07.2015	1875.05	20	262	40	720.75	55	58.5	24	54.06		60.2	Hv	Hv	Hv	Hv
793	HAL_15	Halle	2015	Control	HEB_21_184	350	21	A		10	1	0	23.03.2015	0	49	11.05.2015	474.95	73	04.06.2015	801.9	108	09.07.2015	1443.95	130	31.07.2015	1875.05	24	326.95	35	642.05	85	53.7	28	56.41		42.2	0	2	0	2
794	HAL_15	Halle	2015	Control	HEB_05_047	323	5	A		11	1	0	23.03.2015	0	47	09.05.2015	449.3	60	22.05.2015	616.25	101	02.07.2015	1282.4	130	31.07.2015	1875.05	13	166.95	41	666.15	54	56.7	18	51.84		30	2	0	0	2
795	HAL_15	Halle	2015	Control	HEB_02_040	314	2	A		11	2	0	23.03.2015	0	48	10.05.2015	461.2	68	30.05.2015	723.2	106	07.07.2015	1409.7	130	31.07.2015	1875.05	20	262	38	686.5	56	46.5	21	49.86		34.5	0	0	0	2
796	HAL_15	Halle	2015	Control	HEB_16_064	342	16	A		11	3	0	23.03.2015	0	48	10.05.2015	461.2	61	23.05.2015	632.4	101	02.07.2015	1282.4	130	31.07.2015	1875.05	13	171.2	40	650	54	59.5	23	47.01		27.6	2	0	0	0
797	HAL_15	Halle	2015	Control	HEB_07_063	325	7	A		11	4	0	23.03.2015	0	61	23.05.2015	632.4	75	06.06.2015	844.8	111	12.07.2015	1494.6	130	31.07.2015	1875.05	14	212.4	36	649.8	65	37	27	49.83		19.6	0	0	2	0
798	HAL_15	Halle	2015	Control	Barke	357	/	A		12	4	0	23.03.2015	0	49	11.05.2015	474.95	70	01.06.2015	750.25	108	09.07.2015	1443.95	130	31.07.2015	1875.05	21	275.3	38	693.7	60	45.3	27	58.6		50	Hv	Hv	Hv	Hv
799	HAL_15	Halle	2015	Control	HEB_03_085	316	3	A		12	3	0	23.03.2015	0	48	10.05.2015	461.2	61	23.05.2015	632.4	104	05.07.2015	1365.05	130	31.07.2015	1875.05	13	171.2	43	732.65	56	48	20	62.84		26.6	2	0	2	0
800	HAL_15	Halle	2015	Control	HEB_05_043	322	5	A		12	2	0	23.03.2015	0	45	07.05.2015	420.1	58	20.05.2015	592.85	103	04.07.2015	1336.9	130	31.07.2015	1875.05	13	172.75	45	744.05	55	43	20	60.85		40.8	2	0	0	0
801	HAL_15	Halle	2015	Control	HEB_09_163	332	9	A		12	1	0	23.03.2015	0	46	08.05.2015	434.05	57	19.05.2015	581.35	99	30.06.2015	1237.2	130	31.07.2015	1875.05	11	147.3	42	655.85	64	45	17	53.05		21.4	2	2	0	0
802	HAL_15	Halle	2015	Control	HEB_01_132	313	1	A		13	1	0	23.03.2015	0	49	11.05.2015	474.95	70	01.06.2015	750.25	107	08.07.2015	1428.6	130	31.07.2015	1875.05	21	275.3	37	678.35	59	47.7	27	54.07		51.7	0	0	0	0
803	HAL_15	Halle	2015	Control	HEB_07_107	326	7	A		13	2	0	23.03.2015	0	50	12.05.2015	494.5	72	03.06.2015	786.15	109	10.07.2015	1458.4	130	31.07.2015	1875.05	22	291.65	37	672.25	61	43.7	24	46.8		37.9	0	0	0	0
804	HAL_15	Halle	2015	Control	HEB_04_149	321	4	A		13	3	0	23.03.2015	0	51	13.05.2015	508.2	75	06.06.2015	844.8	113	14.07.2015	1532.25	130	31.07.2015	1875.05	24	336.6	38	687.45	84	42.3	24	48.73		39	0	2	0	2
805	HAL_15	Halle	2015	Control	HEB_19_076	344	19	A		13	4	0	23.03.2015	0	46	08.05.2015	434.05	59	21.05.2015	604.45	100	01.07.2015	1258.8	130	31.07.2015	1875.05	13	170.4	41	654.35	48	45	18	46.92		33.4	2	0	0	0
806	HAL_15	Halle	2015	Control	HEB_20_064	346	20	A		14	4	0	23.03.2015	0	57	19.05.2015	581.35	73	04.06.2015	801.9	112	13.07.2015	1512.15	130	31.07.2015	1875.05	16	220.55	39	710.25	71	44.3	27	58.14		30.8	0	0	2	2
807	HAL_15	Halle	2015	Control	HEB_25_020	356	25	A		14	3	0	23.03.2015	0	47	09.05.2015	449.3	61	23.05.2015	632.4	101	02.07.2015	1282.4	130	31.07.2015	1875.05	14	183.1	40	650	69	44.3	21	54.45		29.6	2	2	0	0
808	HAL_15	Halle	2015	Control	HEB_03_172	317	4	A		14	2	0	23.03.2015	0	48	10.05.2015	461.2	69	31.05.2015	736.1	107	08.07.2015	1428.6	130	31.07.2015	1875.05	21	274.9	38	692.5	77	37.5	24	61.41		36.3	0	2	0	0
809	HAL_15	Halle	2015	Control	HEB_11_025	337	11	A		14	1	0	23.03.2015	0	49	11.05.2015	474.95	70	01.06.2015	750.25	108	09.07.2015	1443.95	130	31.07.2015	1875.05	21	275.3	38	693.7	67	46	16	52.61		18.3	0	2	0	2
810	HAL_15	Halle	2015	Control	HEB_01_104	312	1	A		15	1	0	23.03.2015	0	48	10.05.2015	461.2	62	24.05.2015	647.6	103	04.07.2015	1336.9	130	31.07.2015	1875.05	14	186.4	41	689.3	46	43.5	22	60.04		39.2	2	0	0	0
811	HAL_15	Halle	2015	Control	HEB_09_033	330	9	A		15	2	0	23.03.2015	0	54	16.05.2015	541.05	70	01.06.2015	750.25	108	09.07.2015	1443.95	130	31.07.2015	1875.05	16	209.2	38	693.7	80	30.5	24	55.89		30.2	0	2	2	0
812	HAL_15	Halle	2015	Control	HEB_14_045	339	14	A		15	3	0	23.03.2015	0	52	14.05.2015	518.65	70	01.06.2015	750.25	107	08.07.2015	1428.6	130	31.07.2015	1875.05	18	231.6	37	678.35	70	44	22	54.32		37.1	0	2	2	2
813	HAL_15	Halle	2015	Control	HEB_10_184	336	10	A		15	4	0	23.03.2015	0	48	10.05.2015	461.2	67	29.05.2015	712.45	106	07.07.2015	1409.7	130	31.07.2015	1875.05	19	251.25	39	697.25	61	52	23	50.43		48.4	2	0	0	2
814	HAL_15	Halle	2015	Control	HEB_08_096	379	8	B		3	1	0	23.03.2015	0	48	10.05.2015	461.2	63	25.05.2015	663.75	102	03.07.2015	1308.35	130	31.07.2015	1875.05	15	202.55	39	644.6	52	44.8	19	56.42		31.5	2	0	0	2
815	HAL_15	Halle	2015	Control	HEB_04_135	372	4	B		3	2	0	23.03.2015	0	62	24.05.2015	647.6	81	12.06.2015	944.75	117	18.07.2015	1622.75	130	31.07.2015	1875.05	19	297.15	36	678	68	42	24	46.84		33.8	0	0	0	2
816	HAL_15	Halle	2015	Control	HEB_09_033	382	9	B		3	3	0	23.03.2015	0	50	12.05.2015	494.5	71	02.06.2015	767.6	107	08.07.2015	1428.6	130	31.07.2015	1875.05	21	273.1	36	661	71	46.7	24	56.12		32.6	0	2	2	0
817	HAL_15	Halle	2015	Control	HEB_20_062	397	20	B		3	4	0	23.03.2015	0	56	18.05.2015	566.6	76	07.06.2015	861.5	114	15.07.2015	1552.2	130	31.07.2015	1875.05	20	294.9	38	690.7	61	28.3	25	50.51		33.1	0	0	0	2
818	HAL_15	Halle	2015	Control	HEB_01_080	362	1	B		4	4	0	23.03.2015	0	54	16.05.2015	541.05	73	04.06.2015	801.9	109	10.07.2015	1458.4	130	31.07.2015	1875.05	19	260.85	36	656.5	61	35.5	25	54.12		33.6	0	2	0	2
819	HAL_15	Halle	2015	Control	Barke	409	/	B		4	3	0	23.03.2015	0	50	12.05.2015	494.5	72	03.06.2015	786.15	110	11.07.2015	1475.75	130	31.07.2015	1875.05	22	291.65	38	689.6	75	52.3	25	55.96		54.4	Hv	Hv	Hv	Hv
820	HAL_15	Halle	2015	Control	HEB_06_116	376	6	B		4	2	0	23.03.2015	0	49	11.05.2015	474.95	65	27.05.2015	685	107	08.07.2015	1428.6	130	31.07.2015	1875.05	16	210.05	42	743.6	65	48.7	23	46.98		37.9	0	2	0	2
821	HAL_15	Halle	2015	Control	HEB_09_163	384	9	B		4	1	0	23.03.2015	0	46	08.05.2015	434.05	58	20.05.2015	592.85	98	29.06.2015	1216.2	130	31.07.2015	1875.05	12	158.8	40	623.35	69	35	18	56.4		22.5	2	2	0	0
822	HAL_15	Halle	2015	Control	HEB_01_132	365	1	B		5	1	0	23.03.2015	0	49	11.05.2015	474.95	71	02.06.2015	767.6	108	09.07.2015	1443.95	130	31.07.2015	1875.05	22	292.65	37	676.35	66	51.3	26	53.46		47.1	0	0	0	0
823	HAL_15	Halle	2015	Control	HEB_01_093	363	1	B		5	2	0	23.03.2015	0	45	07.05.2015	420.1	57	19.05.2015	581.35	99	30.06.2015	1237.2	130	31.07.2015	1875.05	12	161.25	42	655.85	60	52.7	18	54.32		26.4	2	2	0	0
824	HAL_15	Halle	2015	Control	HEB_14_045	391	14	B		5	3	0	23.03.2015	0	49	11.05.2015	474.95	69	31.05.2015	736.1	104	05.07.2015	1365.05	130	31.07.2015	1875.05	20	261.15	35	628.95	71	45	23	55.8		33.8	0	2	2	2
825	HAL_15	Halle	2015	Control	HEB_11_098	390	11	B		5	4	0	23.03.2015	0	48	10.05.2015	461.2	60	22.05.2015	616.25	103	04.07.2015	1336.9	130	31.07.2015	1875.05	12	155.05	43	720.65	62	44.5	21	57.22		42.9	2	0	2	0
826	HAL_15	Halle	2015	Control	HEB_03_040	367	3	B		6	4	0	23.03.2015	0	48	10.05.2015	461.2	68	30.05.2015	723.2	107	08.07.2015	1428.6	130	31.07.2015	1875.05	20	262	39	705.4	58	45	26	51.31		36.1	0	0	0	0
827	HAL_15	Halle	2015	Control	HEB_11_025	389	11	B		6	3	0	23.03.2015	0	48	10.05.2015	461.2	70	01.06.2015	750.25	106	07.07.2015	1409.7	130	31.07.2015	1875.05	22	289.05	36	659.45	81	43.3	16	53.46		18.3	0	2	0	2
828	HAL_15	Halle	2015	Control	HEB_05_047	375	5	B		6	2	0	23.03.2015	0	48	10.05.2015	461.2	60	22.05.2015	616.25	102	03.07.2015	1308.35	130	31.07.2015	1875.05	12	155.05	42	692.1	56	52	18	53.03		28.6	2	0	0	2
829	HAL_15	Halle	2015	Control	HEB_07_063	377	7	B		6	1	0	23.03.2015	0	61	23.05.2015	632.4	75	06.06.2015	844.8	113	14.07.2015	1532.25	130	31.07.2015	1875.05	14	212.4	38	687.45	68	26.7	26	48.55		22.7	0	0	2	0
830	HAL_15	Halle	2015	Control	HEB_03_172	369	4	B		7	1	0	23.03.2015	0	48	10.05.2015	461.2	68	30.05.2015	723.2	105	06.07.2015	1386.05	130	31.07.2015	1875.05	20	262	37	662.85	70	38	25	60.22		31.6	0	2	0	0
831	HAL_15	Halle	2015	Control	HEB_22_022	405	22	B		7	2	0	23.03.2015	0	47	09.05.2015	449.3	60	22.05.2015	616.25	99	30.06.2015	1237.2	130	31.07.2015	1875.05	13	166.95	39	620.95	50	47.7	20	55.56		35.2	2	0	2	0
832	HAL_15	Halle	2015	Control	HEB_10_010	385	10	B		7	3	0	23.03.2015	0	48	10.05.2015	461.2	65	27.05.2015	685	104	05.07.2015	1365.05	130	31.07.2015	1875.05	17	223.8	39	680.05	65	35	19	52.73		22.8	0	2	0	0
833	HAL_15	Halle	2015	Control	HEB_21_184	402	21	B		7	4	0	23.03.2015	0	49	11.05.2015	474.95	74	05.06.2015	821.65	109	10.07.2015	1458.4	130	31.07.2015	1875.05	25	346.7	35	636.75	75	33.5	27	53.52		35.9	0	2	0	2
834	HAL_15	Halle	2015	Control	HEB_19_076	396	19	B		8	4	0	23.03.2015	0	46	08.05.2015	434.05	58	20.05.2015	592.85	101	02.07.2015	1282.4	130	31.07.2015	1875.05	12	158.8	43	689.55	48	48.2	19	45.2		32.9	2	0	0	0
835	HAL_15	Halle	2015	Control	HEB_25_020	408	25	B		8	3	0	23.03.2015	0	48	10.05.2015	461.2	62	24.05.2015	647.6	103	04.07.2015	1336.9	130	31.07.2015	1875.05	14	186.4	41	689.3	64	32	22	56.8		20.5	2	2	0	0
836	HAL_15	Halle	2015	Control	HEB_05_043	374	5	B		8	2	0	23.03.2015	0	45	07.05.2015	420.1	56	18.05.2015	566.6	102	03.07.2015	1308.35	130	31.07.2015	1875.05	11	146.5	46	741.75	55	54.3	20	57.77		37.7	2	0	0	0
837	HAL_15	Halle	2015	Control	HEB_22_014	404	22	B		8	1	0	23.03.2015	0	46	08.05.2015	434.05	61	23.05.2015	632.4	100	01.07.2015	1258.8	130	31.07.2015	1875.05	15	198.35	39	626.4	72	42	19	58.12		27.2	2	2	0	2
838	HAL_15	Halle	2015	Control	HEB_10_173	387	10	B		9	1	0	23.03.2015	0	46	08.05.2015	434.05	59	21.05.2015	604.45	102	03.07.2015	1308.35	130	31.07.2015	1875.05	13	170.4	43	703.9	54	63	22	48.12		32.3	2	0	0	0
839	HAL_15	Halle	2015	Control	HEB_02_040	366	2	B		9	2	0	23.03.2015	0	49	11.05.2015	474.95	70	01.06.2015	750.25	107	08.07.2015	1428.6	130	31.07.2015	1875.05	21	275.3	37	678.35	66	38.5	23	49.81		34.9	0	0	0	2
840	HAL_15	Halle	2015	Control	HEB_08_165	380	8	B		9	3	0	23.03.2015	0	52	14.05.2015	518.65	74	05.06.2015	821.65	110	11.07.2015	1475.75	130	31.07.2015	1875.05	22	303	36	654.1	63	37	25	50.73		34.6	0	0	0	2
841	HAL_15	Halle	2015	Control	HEB_10_172	386	10	B		9	4	0	23.03.2015	0	53	15.05.2015	529.15	75	06.06.2015	844.8	110	11.07.2015	1475.75	130	31.07.2015	1875.05	22	315.65	35	630.95	61	38	25	55.14		39.8	0	0	0	2
842	HAL_15	Halle	2015	Control	HEB_07_107	378	7	B		10	4	0	23.03.2015	0	52	14.05.2015	518.65	70	01.06.2015	750.25	108	09.07.2015	1443.95	130	31.07.2015	1875.05	18	231.6	38	693.7	45	33.5	25	45.72		32.7	0	0	0	0
843	HAL_15	Halle	2015	Control	HEB_04_112	370	4	B		10	3	0	23.03.2015	0	48	10.05.2015	461.2	59	21.05.2015	604.45	102	03.07.2015	1308.35	130	31.07.2015	1875.05	11	143.25	43	703.9	46	31	20	59.09		23.9	2	0	2	0
844	HAL_15	Halle	2015	Control	Quench	410	/	B		10	2	0	23.03.2015	0	48	10.05.2015	461.2	68	30.05.2015	723.2	106	07.07.2015	1409.7	130	31.07.2015	1875.05	20	262	38	686.5	54	53.5	23	48.04		47.2	Hv	Hv	Hv	Hv
845	HAL_15	Halle	2015	Control	HEB_18_225	395	18	B		10	1	0	23.03.2015	0	51	13.05.2015	508.2	61	23.05.2015	632.4	101	02.07.2015	1282.4	130	31.07.2015	1875.05	10	124.2	40	650	56	45	17	61.15		21.4	2	0	2	2
846	HAL_15	Halle	2015	Control	HEB_25_014	407	25	B		11	1	0	23.03.2015	0	45	07.05.2015	420.1	67	29.05.2015	712.45	104	05.07.2015	1365.05	130	31.07.2015	1875.05	22	292.35	37	652.6	82	36.5	22	52.42		39.2	0	2	0	0
847	HAL_15	Halle	2015	Control	HEB_10_184	388	10	B		11	2	0	23.03.2015	0	48	10.05.2015	461.2	66	28.05.2015	698.05	103	04.07.2015	1336.9	130	31.07.2015	1875.05	18	236.85	37	638.85	56	47.5	22	48.36		43.5	2	0	0	2
848	HAL_15	Halle	2015	Control	HEB_01_104	364	1	B		11	3	0	23.03.2015	0	46	08.05.2015	434.05	62	24.05.2015	647.6	103	04.07.2015	1336.9	130	31.07.2015	1875.05	16	213.55	41	689.3	57	52	21	55.67		60.4	2	0	0	0
849	HAL_15	Halle	2015	Control	HEB_15_094	393	15	B		11	4	0	23.03.2015	0	48	10.05.2015	461.2	63	25.05.2015	663.75	101	02.07.2015	1282.4	130	31.07.2015	1875.05	15	202.55	38	618.65	73	62	17	41.68		16.8	0	2	2	0
850	HAL_15	Halle	2015	Control	HEB_22_003	403	22	B		12	4	0	23.03.2015	0	48	10.05.2015	461.2	64	26.05.2015	674.45	102	03.07.2015	1308.35	130	31.07.2015	1875.05	16	213.25	38	633.9	54	53	19	55.15		39.1	2	0	0	2
851	HAL_15	Halle	2015	Control	HEB_16_064	394	16	B		12	3	0	23.03.2015	0	47	09.05.2015	449.3	62	24.05.2015	647.6	100	01.07.2015	1258.8	130	31.07.2015	1875.05	15	198.3	38	611.2	53	51	22	46.23		36	2	0	0	0
852	HAL_15	Halle	2015	Control	Marthe	411	/	B		12	2	0	23.03.2015	0	47	09.05.2015	449.3	68	30.05.2015	723.2	107	08.07.2015	1428.6	130	31.07.2015	1875.05	21	273.9	39	705.4	60	63	23	49.94		63	Hv	Hv	Hv	Hv
853	HAL_15	Halle	2015	Control	HEB_22_123	406	22	B		12	1	0	23.03.2015	0	53	15.05.2015	529.15	74	05.06.2015	821.65	109	10.07.2015	1458.4	130	31.07.2015	1875.05	21	292.5	35	636.75	70	37	25	55.69		38.2	0	0	2	2
854	HAL_15	Halle	2015	Control	HEB_21_160	401	21	B		13	1	0	23.03.2015	0	48	10.05.2015	461.2	66	28.05.2015	698.05	105	06.07.2015	1386.05	130	31.07.2015	1875.05	18	236.85	39	688	71	43	23	56.02		38.7	0	2	0	0
855	HAL_15	Halle	2015	Control	HEB_21_011	399	21	B		13	2	0	23.03.2015	0	47	09.05.2015	449.3	60	22.05.2015	616.25	102	03.07.2015	1308.35	130	31.07.2015	1875.05	13	166.95	42	692.1	51	53	20	56.46		44	2	0	2	0
856	HAL_15	Halle	2015	Control	HEB_01_032	361	1	B		13	3	0	23.03.2015	0	48	10.05.2015	461.2	67	29.05.2015	712.45	107	08.07.2015	1428.6	130	31.07.2015	1875.05	19	251.25	40	716.15	81	50.5	25	55.08		40.4	0	2	0	0
857	HAL_15	Halle	2015	Control	HEB_04_149	373	4	B		13	4	0	23.03.2015	0	51	13.05.2015	508.2	75	06.06.2015	844.8	114	15.07.2015	1552.2	130	31.07.2015	1875.05	24	336.6	39	707.4	85	43.5	24	48.62		36.2	0	2	0	2
858	HAL_15	Halle	2015	Control	HEB_21_141	400	21	B		14	4	0	23.03.2015	0	60	22.05.2015	616.25	74	05.06.2015	821.65	113	14.07.2015	1532.25	130	31.07.2015	1875.05	14	205.4	39	710.6	62	30.7	26	51.23		26.2	0	0	2	0
859	HAL_15	Halle	2015	Control	Scarlett	412	/	B		14	3	0	23.03.2015	0	49	11.05.2015	474.95	71	02.06.2015	767.6	107	08.07.2015	1428.6	130	31.07.2015	1875.05	22	292.65	36	661	57	43.3	26	52.12		46.9	Hv	Hv	Hv	Hv
860	HAL_15	Halle	2015	Control	HEB_04_123	371	4	B		14	2	0	23.03.2015	0	46	08.05.2015	434.05	60	22.05.2015	616.25	103	04.07.2015	1336.9	130	31.07.2015	1875.05	14	182.2	43	720.65	75	44	17	55.58		33.1	2	2	0	0
861	HAL_15	Halle	2015	Control	HEB_03_085	368	3	B		14	1	0	23.03.2015	0	48	10.05.2015	461.2	61	23.05.2015	632.4	104	05.07.2015	1365.05	130	31.07.2015	1875.05	13	171.2	43	732.65	55	40	21	58.98		30.4	2	0	2	0
862	HAL_15	Halle	2015	Control	HEB_20_064	398	20	B		15	1	0	23.03.2015	0	55	17.05.2015	552.1	73	04.06.2015	801.9	110	11.07.2015	1475.75	130	31.07.2015	1875.05	18	249.8	37	673.85	73	42	26	54.67		39	0	0	2	2
863	HAL_15	Halle	2015	Control	HEB_08_202	381	8	B		15	2	0	23.03.2015	0	53	15.05.2015	529.15	71	02.06.2015	767.6	107	08.07.2015	1428.6	130	31.07.2015	1875.05	18	238.45	36	661	51	48.7	23	56.15		33.5	0	0	2	2
864	HAL_15	Halle	2015	Control	HEB_09_137	383	9	B		15	3	0	23.03.2015	0	61	23.05.2015	632.4	72	03.06.2015	786.15	108	09.07.2015	1443.95	130	31.07.2015	1875.05	11	153.75	36	657.8	54	36	27	49.8		25.8	0	0	2	0
865	HAL_15	Halle	2015	Control	HEB_15_082	392	15	B		15	4	0	23.03.2015	0	46	08.05.2015	434.05	58	20.05.2015	592.85	103	04.07.2015	1336.9	130	31.07.2015	1875.05	12	158.8	45	744.05	52	65.7	20	47.92		38.4	2	0	0	2
866	HAL_15	Halle	2015	Control	HEB_07_107	430	7	C		3	1	0	23.03.2015	0	51	13.05.2015	508.2	71	02.06.2015	767.6	113	14.07.2015	1532.25	130	31.07.2015	1875.05	20	259.4	42	764.65	50	41	26	47.31		30	0	0	0	0
867	HAL_15	Halle	2015	Control	HEB_03_085	420	3	C		3	2	0	23.03.2015	0	48	10.05.2015	461.2	59	21.05.2015	604.45	102	03.07.2015	1308.35	130	31.07.2015	1875.05	11	143.25	43	703.9	58	43.5	21	62.93		31.1	2	0	2	0
868	HAL_15	Halle	2015	Control	HEB_09_033	434	9	C		3	3	0	23.03.2015	0	51	13.05.2015	508.2	71	02.06.2015	767.6	108	09.07.2015	1443.95	130	31.07.2015	1875.05	20	259.4	37	676.35	87	44.3	25	52.31		32.4	0	2	2	0
869	HAL_15	Halle	2015	Control	HEB_10_184	440	10	C		3	4	0	23.03.2015	0	47	09.05.2015	449.3	65	27.05.2015	685	103	04.07.2015	1336.9	130	31.07.2015	1875.05	18	235.7	38	651.9	56	51.5	23	50.55		49.4	2	0	0	2
870	HAL_15	Halle	2015	Control	HEB_20_064	450	20	C		4	4	0	23.03.2015	0	53	15.05.2015	529.15	74	05.06.2015	821.65	111	12.07.2015	1494.6	130	31.07.2015	1875.05	21	292.5	37	672.95	74	39	24	54.42		39.2	0	0	2	2
871	HAL_15	Halle	2015	Control	HEB_15_094	445	15	C		4	3	0	23.03.2015	0	50	12.05.2015	494.5	64	26.05.2015	674.45	101	02.07.2015	1282.4	130	31.07.2015	1875.05	14	179.95	37	607.95	60	56.7	19	41.46		23.4	0	2	2	0
872	HAL_15	Halle	2015	Control	HEB_14_045	443	14	C		4	2	0	23.03.2015	0	47	09.05.2015	449.3	69	31.05.2015	736.1	103	04.07.2015	1336.9	130	31.07.2015	1875.05	22	286.8	34	600.8	90	52	21	53.62		39.8	0	2	2	2
873	HAL_15	Halle	2015	Control	HEB_16_064	446	16	C		4	1	0	23.03.2015	0	45	07.05.2015	420.1	61	23.05.2015	632.4	100	01.07.2015	1258.8	130	31.07.2015	1875.05	16	212.3	39	626.4	55	54	22	44.97		33.2	2	0	0	0
874	HAL_15	Halle	2015	Control	HEB_22_003	455	22	C		5	1	0	23.03.2015	0	49	11.05.2015	474.95	62	24.05.2015	647.6	102	03.07.2015	1308.35	130	31.07.2015	1875.05	13	172.65	40	660.75	58	52	17	57.22		38.7	2	0	0	2
875	HAL_15	Halle	2015	Control	HEB_05_043	426	5	C		5	2	0	23.03.2015	0	44	06.05.2015	408.2	59	21.05.2015	604.45	102	03.07.2015	1308.35	130	31.07.2015	1875.05	15	196.25	43	703.9	60	45.7	22	58.56		41.6	2	0	0	0
876	HAL_15	Halle	2015	Control	HEB_01_104	416	1	C		5	3	0	23.03.2015	0	45	07.05.2015	420.1	63	25.05.2015	663.75	103	04.07.2015	1336.9	130	31.07.2015	1875.05	18	243.65	40	673.15	59	51.5	20	55.47		55.2	2	0	0	0
877	HAL_15	Halle	2015	Control	HEB_08_202	433	8	C		5	4	0	23.03.2015	0	51	13.05.2015	508.2	70	01.06.2015	750.25	108	09.07.2015	1443.95	130	31.07.2015	1875.05	19	242.05	38	693.7	66	52.7	24	57.84		47.5	0	0	2	2
878	HAL_15	Halle	2015	Control	HEB_25_020	460	25	C		6	4	0	23.03.2015	0	46	08.05.2015	434.05	61	23.05.2015	632.4	102	03.07.2015	1308.35	130	31.07.2015	1875.05	15	198.35	41	675.95	65	30	20	53.98		17.5	2	2	0	0
879	HAL_15	Halle	2015	Control	HEB_11_098	442	11	C		6	3	0	23.03.2015	0	47	09.05.2015	449.3	61	23.05.2015	632.4	102	03.07.2015	1308.35	130	31.07.2015	1875.05	14	183.1	41	675.95	67	46	20	57.87		46.8	2	0	2	0
880	HAL_15	Halle	2015	Control	HEB_21_011	451	21	C		6	2	0	23.03.2015	0	45	07.05.2015	420.1	59	21.05.2015	604.45	100	01.07.2015	1258.8	130	31.07.2015	1875.05	14	184.35	41	654.35	53	56	19	54.36		44.3	2	0	2	0
881	HAL_15	Halle	2015	Control	HEB_02_040	418	2	C		6	1	0	23.03.2015	0	48	10.05.2015	461.2	70	01.06.2015	750.25	108	09.07.2015	1443.95	130	31.07.2015	1875.05	22	289.05	38	693.7	62	44	22	52.54		33.7	0	0	0	2
882	HAL_15	Halle	2015	Control	Marthe	463	/	C		7	1	0	23.03.2015	0	45	07.05.2015	420.1	68	30.05.2015	723.2	107	08.07.2015	1428.6	130	31.07.2015	1875.05	23	303.1	39	705.4	62	38	25	53.84		51	Hv	Hv	Hv	Hv
883	HAL_15	Halle	2015	Control	HEB_21_184	454	21	C		7	2	0	23.03.2015	0	49	11.05.2015	474.95	74	05.06.2015	821.65	112	13.07.2015	1512.15	130	31.07.2015	1875.05	25	346.7	38	690.5	105	51.3	26	53.45		49.7	0	2	0	2
884	HAL_15	Halle	2015	Control	HEB_21_160	453	21	C		7	3	0	23.03.2015	0	49	11.05.2015	474.95	67	29.05.2015	712.45	106	07.07.2015	1409.7	130	31.07.2015	1875.05	18	237.5	39	697.25	84	42.7	25	60.83		37.2	0	2	0	0
885	HAL_15	Halle	2015	Control	HEB_08_096	431	8	C		7	4	0	23.03.2015	0	46	08.05.2015	434.05	62	24.05.2015	647.6	100	01.07.2015	1258.8	130	31.07.2015	1875.05	16	213.55	38	611.2	52	43	18	54.42		33.7	2	0	0	2
886	HAL_15	Halle	2015	Control	HEB_08_165	432	8	C		8	4	0	23.03.2015	0	51	13.05.2015	508.2	72	03.06.2015	786.15	110	11.07.2015	1475.75	130	31.07.2015	1875.05	21	277.95	38	689.6	62	39	23	53.57		35.3	0	0	0	2
887	HAL_15	Halle	2015	Control	HEB_01_093	415	1	C		8	3	0	23.03.2015	0	44	06.05.2015	408.2	55	17.05.2015	552.1	101	02.07.2015	1282.4	130	31.07.2015	1875.05	11	143.9	46	730.3	65	52.7	19	51.81		33.1	2	2	0	0
888	HAL_15	Halle	2015	Control	HEB_04_123	423	4	C		8	2	0	23.03.2015	0	44	06.05.2015	408.2	58	20.05.2015	592.85	102	03.07.2015	1308.35	130	31.07.2015	1875.05	14	184.65	44	715.5	72	50	19	53.91		31.6	2	2	0	0
889	HAL_15	Halle	2015	Control	HEB_09_163	436	9	C		8	1	0	23.03.2015	0	44	06.05.2015	408.2	56	18.05.2015	566.6	98	29.06.2015	1216.2	130	31.07.2015	1875.05	12	158.4	42	649.6	80	43.5	19	56.14		24.2	2	2	0	0
890	HAL_15	Halle	2015	Control	HEB_11_025	441	11	C		9	1	0	23.03.2015	0	48	10.05.2015	461.2	71	02.06.2015	767.6	108	09.07.2015	1443.95	130	31.07.2015	1875.05	23	306.4	37	676.35	80	37.5	16	56.15		20.6	0	2	0	2
891	HAL_15	Halle	2015	Control	HEB_10_172	438	10	C		9	2	0	23.03.2015	0	53	15.05.2015	529.15	75	06.06.2015	844.8	112	13.07.2015	1512.15	130	31.07.2015	1875.05	22	315.65	37	667.35	72	37.7	25	51.1		36.1	0	0	0	2
892	HAL_15	Halle	2015	Control	HEB_04_112	422	4	C		9	3	0	23.03.2015	0	49	11.05.2015	474.95	59	21.05.2015	604.45	102	03.07.2015	1308.35	130	31.07.2015	1875.05	10	129.5	43	703.9	46	39	18	57.11		21.8	2	0	2	0
893	HAL_15	Halle	2015	Control	HEB_20_062	449	20	C		9	4	0	23.03.2015	0	54	16.05.2015	541.05	76	07.06.2015	861.5	114	15.07.2015	1552.2	130	31.07.2015	1875.05	22	320.45	38	690.7	58	30.3	24	49.82		23.3	0	0	0	2
894	HAL_15	Halle	2015	Control	Barke	461	/	C		10	4	0	23.03.2015	0	49	11.05.2015	474.95	71	02.06.2015	767.6	111	12.07.2015	1494.6	130	31.07.2015	1875.05	22	292.65	40	727	56	32.7	28	60		46	Hv	Hv	Hv	Hv
895	HAL_15	Halle	2015	Control	HEB_05_047	427	5	C		10	3	0	23.03.2015	0	47	09.05.2015	449.3	59	21.05.2015	604.45	102	03.07.2015	1308.35	130	31.07.2015	1875.05	12	155.15	43	703.9	56	45.7	16	53.36		26	2	0	0	2
896	HAL_15	Halle	2015	Control	HEB_03_040	419	3	C		10	2	0	23.03.2015	0	49	11.05.2015	474.95	67	29.05.2015	712.45	107	08.07.2015	1428.6	130	31.07.2015	1875.05	18	237.5	40	716.15	62	32.3	27	53.95		39.7	0	0	0	0
897	HAL_15	Halle	2015	Control	Scarlett	464	/	C		10	1	0	23.03.2015	0	50	12.05.2015	494.5	68	30.05.2015	723.2	105	06.07.2015	1386.05	130	31.07.2015	1875.05	18	228.7	37	662.85	52	40.3	24	52.68		45.2	Hv	Hv	Hv	Hv
898	HAL_15	Halle	2015	Control	HEB_01_080	414	1	C		11	1	0	23.03.2015	0	50	12.05.2015	494.5	71	02.06.2015	767.6	108	09.07.2015	1443.95	130	31.07.2015	1875.05	21	273.1	37	676.35	73	44	23	51.45		40.4	0	2	0	2
899	HAL_15	Halle	2015	Control	HEB_18_225	447	18	C		11	2	0	23.03.2015	0	50	12.05.2015	494.5	60	22.05.2015	616.25	101	02.07.2015	1282.4	130	31.07.2015	1875.05	10	121.75	41	666.15	56	51.7	15	60.69		32	2	0	2	2
900	HAL_15	Halle	2015	Control	HEB_22_014	456	22	C		11	3	0	23.03.2015	0	45	07.05.2015	420.1	62	24.05.2015	647.6	101	02.07.2015	1282.4	130	31.07.2015	1875.05	17	227.5	39	634.8	78	46.3	19	57.15		34.6	2	2	0	2
901	HAL_15	Halle	2015	Control	HEB_21_141	452	21	C		11	4	0	23.03.2015	0	60	22.05.2015	616.25	75	06.06.2015	844.8	113	14.07.2015	1532.25	130	31.07.2015	1875.05	15	228.55	38	687.45	68	33.7	25	51.41		29.5	0	0	2	0
902	HAL_15	Halle	2015	Control	HEB_19_076	448	19	C		12	4	0	23.03.2015	0	45	07.05.2015	420.1	58	20.05.2015	592.85	99	30.06.2015	1237.2	130	31.07.2015	1875.05	13	172.75	41	644.35	49	44	19	46.88		35.9	2	0	0	0
903	HAL_15	Halle	2015	Control	HEB_01_032	413	1	C		12	3	0	23.03.2015	0	46	08.05.2015	434.05	66	28.05.2015	698.05	104	05.07.2015	1365.05	130	31.07.2015	1875.05	20	264	38	667	82	42	23	56.17		47	0	2	0	0
904	HAL_15	Halle	2015	Control	HEB_01_132	417	1	C		12	2	0	23.03.2015	0	49	11.05.2015	474.95	71	02.06.2015	767.6	108	09.07.2015	1443.95	130	31.07.2015	1875.05	22	292.65	37	676.35	64	43.7	26	55.17		53.6	0	0	0	0
905	HAL_15	Halle	2015	Control	HEB_25_014	459	25	C		12	1	0	23.03.2015	0	46	08.05.2015	434.05	65	27.05.2015	685	105	06.07.2015	1386.05	130	31.07.2015	1875.05	19	250.95	40	701.05	84	46.7	24	56.66		47.1	0	2	0	0
906	HAL_15	Halle	2015	Control	HEB_07_063	429	7	C		13	1	0	23.03.2015	0	59	21.05.2015	604.45	74	05.06.2015	821.65	113	14.07.2015	1532.25	130	31.07.2015	1875.05	15	217.2	39	710.6	67	39	27	52.73		34.4	0	0	2	0
907	HAL_15	Halle	2015	Control	HEB_03_172	421	4	C		13	2	0	23.03.2015	0	48	10.05.2015	461.2	69	31.05.2015	736.1	108	09.07.2015	1443.95	130	31.07.2015	1875.05	21	274.9	39	707.85	90	45.3	26	61.2		46	0	2	0	0
908	HAL_15	Halle	2015	Control	HEB_10_173	439	10	C		13	3	0	23.03.2015	0	45	07.05.2015	420.1	58	20.05.2015	592.85	103	04.07.2015	1336.9	130	31.07.2015	1875.05	13	172.75	45	744.05	54	55.7	25	50.16		43.3	2	0	0	0
909	HAL_15	Halle	2015	Control	HEB_22_123	458	22	C		13	4	0	23.03.2015	0	55	17.05.2015	552.1	75	06.06.2015	844.8	113	14.07.2015	1532.25	130	31.07.2015	1875.05	20	292.7	38	687.45	68	39	26	55.68		35.4	0	0	2	2
910	HAL_15	Halle	2015	Control	HEB_06_116	428	6	C		14	4	0	23.03.2015	0	47	09.05.2015	449.3	65	27.05.2015	685	107	08.07.2015	1428.6	130	31.07.2015	1875.05	18	235.7	42	743.6	76	53.3	21	44.75		36.5	0	2	0	2
911	HAL_15	Halle	2015	Control	HEB_04_135	424	4	C		14	3	0	23.03.2015	0	62	24.05.2015	647.6	81	12.06.2015	944.75	117	18.07.2015	1622.75	130	31.07.2015	1875.05	19	297.15	36	678	65	37.5	24	49.34		37.7	0	0	0	2
912	HAL_15	Halle	2015	Control	Quench	462	/	C		14	2	0	23.03.2015	0	49	11.05.2015	474.95	69	31.05.2015	736.1	113	14.07.2015	1532.25	130	31.07.2015	1875.05	20	261.15	44	796.15	60	41.5	26	56.93		65.4	Hv	Hv	Hv	Hv
913	HAL_15	Halle	2015	Control	HEB_10_010	437	10	C		14	1	0	23.03.2015	0	49	11.05.2015	474.95	66	28.05.2015	698.05	107	08.07.2015	1428.6	130	31.07.2015	1875.05	17	223.1	41	730.55	66	45.7	22	56.44		33.6	0	2	0	0
914	HAL_15	Halle	2015	Control	HEB_04_149	425	4	C		15	1	0	23.03.2015	0	54	16.05.2015	541.05	77	08.06.2015	875.85	115	16.07.2015	1574.1	130	31.07.2015	1875.05	23	334.8	38	698.25	85	39.7	24	46.57		41	0	2	0	2
915	HAL_15	Halle	2015	Control	HEB_09_137	435	9	C		15	2	0	23.03.2015	0	59	21.05.2015	604.45	71	02.06.2015	767.6	108	09.07.2015	1443.95	130	31.07.2015	1875.05	12	163.15	37	676.35	57	29.5	27	51.02		39.7	0	0	2	0
916	HAL_15	Halle	2015	Control	HEB_22_022	457	22	C		15	3	0	23.03.2015	0	47	09.05.2015	449.3	59	21.05.2015	604.45	101	02.07.2015	1282.4	130	31.07.2015	1875.05	12	155.15	42	677.95	52	47	21	58.35		43.4	2	0	2	0
917	HAL_15	Halle	2015	Control	HEB_15_082	444	15	C		15	4	0	23.03.2015	0	45	07.05.2015	420.1	57	19.05.2015	581.35	101	02.07.2015	1282.4	130	31.07.2015	1875.05	12	161.25	44	701.05	56	54.5	19	49.19		41.6	2	0	0	2
918	HAL_15	Halle	2015	Control	HEB_21_141	504	21	D		3	1	0	23.03.2015	0	60	22.05.2015	616.25	75	06.06.2015	844.8	114	15.07.2015	1552.2	130	31.07.2015	1875.05	15	228.55	39	707.4	64	29.3	25	48.77		20.1	0	0	2	0
919	HAL_15	Halle	2015	Control	HEB_09_163	488	9	D		3	2	0	23.03.2015	0	45	07.05.2015	420.1	58	20.05.2015	592.85	98	29.06.2015	1216.2	130	31.07.2015	1875.05	13	172.75	40	623.35	74	37	18	55.2		26.6	2	2	0	0
920	HAL_15	Halle	2015	Control	HEB_02_040	470	2	D		3	3	0	23.03.2015	0	51	13.05.2015	508.2	70	01.06.2015	750.25	107	08.07.2015	1428.6	130	31.07.2015	1875.05	19	242.05	37	678.35	57	41.3	23	51.57		30.1	0	0	0	2
921	HAL_15	Halle	2015	Control	HEB_09_137	487	9	D		3	4	0	23.03.2015	0	60	22.05.2015	616.25	71	02.06.2015	767.6	109	10.07.2015	1458.4	130	31.07.2015	1875.05	11	151.35	38	690.8	50	34	26	50.21		30.1	0	0	2	0
922	HAL_15	Halle	2015	Control	HEB_18_225	499	18	D		4	4	0	23.03.2015	0	50	12.05.2015	494.5	61	23.05.2015	632.4	102	03.07.2015	1308.35	130	31.07.2015	1875.05	11	137.9	41	675.95	62	48.7	16	62.84		34.3	2	0	2	2
923	HAL_15	Halle	2015	Control	HEB_06_116	480	6	D		4	3	0	23.03.2015	0	47	09.05.2015	449.3	67	29.05.2015	712.45	107	08.07.2015	1428.6	130	31.07.2015	1875.05	20	263.15	40	716.15	80	44.3	22	44.55		41.3	0	2	0	2
924	HAL_15	Halle	2015	Control	Marthe	515	/	D		4	2	0	23.03.2015	0	47	09.05.2015	449.3	69	31.05.2015	736.1	107	08.07.2015	1428.6	130	31.07.2015	1875.05	22	286.8	38	692.5	72	49.3	25	52.98		53.1	Hv	Hv	Hv	Hv
925	HAL_15	Halle	2015	Control	HEB_21_184	506	21	D		4	1	0	23.03.2015	0	51	13.05.2015	508.2	75	06.06.2015	844.8	112	13.07.2015	1512.15	130	31.07.2015	1875.05	24	336.6	37	667.35	93	40.7	26	52.61		42.3	0	2	0	2
926	HAL_15	Halle	2015	Control	HEB_11_098	494	11	D		5	1	0	23.03.2015	0	46	08.05.2015	434.05	59	21.05.2015	604.45	101	02.07.2015	1282.4	130	31.07.2015	1875.05	13	170.4	42	677.95	67	43	21	53.88		44.9	2	0	2	0
927	HAL_15	Halle	2015	Control	HEB_03_085	472	3	D		5	2	0	23.03.2015	0	47	09.05.2015	449.3	60	22.05.2015	616.25	103	04.07.2015	1336.9	130	31.07.2015	1875.05	13	166.95	43	720.65	58	48	21	61.56		32.3	2	0	2	0
928	HAL_15	Halle	2015	Control	HEB_21_160	505	21	D		5	3	0	23.03.2015	0	49	11.05.2015	474.95	67	29.05.2015	712.45	107	08.07.2015	1428.6	130	31.07.2015	1875.05	18	237.5	40	716.15	84	36.3	24	57.45		32.8	0	2	0	0
929	HAL_15	Halle	2015	Control	HEB_25_020	512	25	D		5	4	0	23.03.2015	0	46	08.05.2015	434.05	61	23.05.2015	632.4	102	03.07.2015	1308.35	130	31.07.2015	1875.05	15	198.35	41	675.95	61	34.3	21	50.54		25.1	2	2	0	0
930	HAL_15	Halle	2015	Control	HEB_08_202	485	8	D		6	4	0	23.03.2015	0	52	14.05.2015	518.65	71	02.06.2015	767.6	107	08.07.2015	1428.6	130	31.07.2015	1875.05	19	248.95	36	661	70	50.3	23	53.13		44.1	0	0	2	2
931	HAL_15	Halle	2015	Control	HEB_04_135	476	4	D		6	3	0	23.03.2015	0	62	24.05.2015	647.6	81	12.06.2015	944.75	117	18.07.2015	1622.75	130	31.07.2015	1875.05	19	297.15	36	678	66	33.7	23	50.6		35.4	0	0	0	2
932	HAL_15	Halle	2015	Control	HEB_01_104	468	1	D		6	2	0	23.03.2015	0	45	07.05.2015	420.1	62	24.05.2015	647.6	102	03.07.2015	1308.35	130	31.07.2015	1875.05	17	227.5	40	660.75	57	43.3	23	59.07		55.6	2	0	0	0
933	HAL_15	Halle	2015	Control	HEB_10_184	492	10	D		6	1	0	23.03.2015	0	46	08.05.2015	434.05	65	27.05.2015	685	103	04.07.2015	1336.9	130	31.07.2015	1875.05	19	250.95	38	651.9	57	45.8	23	54.67		45.9	2	0	0	2
934	HAL_15	Halle	2015	Control	HEB_10_172	490	10	D		7	1	0	23.03.2015	0	51	13.05.2015	508.2	75	06.06.2015	844.8	110	11.07.2015	1475.75	130	31.07.2015	1875.05	24	336.6	35	630.95	74	40	27	53.72		48.9	0	0	0	2
935	HAL_15	Halle	2015	Control	HEB_05_047	479	5	D		7	2	0	23.03.2015	0	47	09.05.2015	449.3	61	23.05.2015	632.4	102	03.07.2015	1308.35	130	31.07.2015	1875.05	14	183.1	41	675.95	56	45	19	51.61		32.2	2	0	0	2
936	HAL_15	Halle	2015	Control	HEB_05_043	478	5	D		7	3	0	23.03.2015	0	45	07.05.2015	420.1	59	21.05.2015	604.45	101	02.07.2015	1282.4	130	31.07.2015	1875.05	14	184.35	42	677.95	57	41.3	22	57.85		44.5	2	0	0	0
937	HAL_15	Halle	2015	Control	HEB_03_172	473	4	D		7	4	0	23.03.2015	0	46	08.05.2015	434.05	68	30.05.2015	723.2	104	05.07.2015	1365.05	130	31.07.2015	1875.05	22	289.15	36	641.85	90	45.3	24	58.11		40.7	0	2	0	0
938	HAL_15	Halle	2015	Control	HEB_04_112	474	4	D		8	4	0	23.03.2015	0	46	08.05.2015	434.05	59	21.05.2015	604.45	102	03.07.2015	1308.35	130	31.07.2015	1875.05	13	170.4	43	703.9	51	38	19	60.11		27	2	0	2	0
939	HAL_15	Halle	2015	Control	HEB_22_022	509	22	D		8	3	0	23.03.2015	0	47	09.05.2015	449.3	59	21.05.2015	604.45	101	02.07.2015	1282.4	130	31.07.2015	1875.05	12	155.15	42	677.95	54	45.7	20	61.91		44.1	2	0	2	0
940	HAL_15	Halle	2015	Control	HEB_04_123	475	4	D		8	2	0	23.03.2015	0	45	07.05.2015	420.1	58	20.05.2015	592.85	102	03.07.2015	1308.35	130	31.07.2015	1875.05	13	172.75	44	715.5	75	39.3	18	56.89		29.9	2	2	0	0
941	HAL_15	Halle	2015	Control	HEB_19_076	500	19	D		8	1	0	23.03.2015	0	46	08.05.2015	434.05	59	21.05.2015	604.45	99	30.06.2015	1237.2	130	31.07.2015	1875.05	13	170.4	40	632.75	55	46	22	49.87		29.2	2	0	0	0
942	HAL_15	Halle	2015	Control	HEB_10_010	489	10	D		9	1	0	23.03.2015	0	47	09.05.2015	449.3	63	25.05.2015	663.75	106	07.07.2015	1409.7	130	31.07.2015	1875.05	16	214.45	43	745.95	68	40.7	19	58.2		26.7	0	2	0	0
943	HAL_15	Halle	2015	Control	HEB_01_132	469	1	D		9	2	0	23.03.2015	0	49	11.05.2015	474.95	70	01.06.2015	750.25	107	08.07.2015	1428.6	130	31.07.2015	1875.05	21	275.3	37	678.35	64	34.7	25	55.18		40.4	0	0	0	0
944	HAL_15	Halle	2015	Control	Barke	513	/	D		9	3	0	23.03.2015	0	48	10.05.2015	461.2	69	31.05.2015	736.1	107	08.07.2015	1428.6	130	31.07.2015	1875.05	21	274.9	38	692.5	63	38	25	60.66		54.4	Hv	Hv	Hv	Hv
945	HAL_15	Halle	2015	Control	Scarlett	516	/	D		9	4	0	23.03.2015	0	49	11.05.2015	474.95	70	01.06.2015	750.25	105	06.07.2015	1386.05	130	31.07.2015	1875.05	21	275.3	35	635.8	61	38	25	54.28		50.1	Hv	Hv	Hv	Hv
946	HAL_15	Halle	2015	Control	HEB_15_094	497	15	D		10	4	0	23.03.2015	0	50	12.05.2015	494.5	63	25.05.2015	663.75	101	02.07.2015	1282.4	130	31.07.2015	1875.05	13	169.25	38	618.65	70	50.3	18	39.49		27.7	0	2	2	0
947	HAL_15	Halle	2015	Control	HEB_22_003	507	22	D		10	3	0	23.03.2015	0	49	11.05.2015	474.95	63	25.05.2015	663.75	102	03.07.2015	1308.35	130	31.07.2015	1875.05	14	188.8	39	644.6	52	43.5	17	59.21		43.6	2	0	0	2
948	HAL_15	Halle	2015	Control	HEB_14_045	495	14	D		10	2	0	23.03.2015	0	51	13.05.2015	508.2	70	01.06.2015	750.25	106	07.07.2015	1409.7	130	31.07.2015	1875.05	19	242.05	36	659.45	75	42.8	23	55.58		35.9	0	2	2	2
949	HAL_15	Halle	2015	Control	HEB_21_011	503	21	D		10	1	0	23.03.2015	0	46	08.05.2015	434.05	59	21.05.2015	604.45	100	01.07.2015	1258.8	130	31.07.2015	1875.05	13	170.4	41	654.35	56	45.5	20	54.48		38.7	2	0	2	0
950	HAL_15	Halle	2015	Control	HEB_11_025	493	11	D		11	1	0	23.03.2015	0	48	10.05.2015	461.2	68	30.05.2015	723.2	107	08.07.2015	1428.6	130	31.07.2015	1875.05	20	262	39	705.4	81	34.7	17	56.72		22.9	0	2	0	2
951	HAL_15	Halle	2015	Control	HEB_01_032	465	1	D		11	2	0	23.03.2015	0	46	08.05.2015	434.05	65	27.05.2015	685	103	04.07.2015	1336.9	130	31.07.2015	1875.05	19	250.95	38	651.9	80	40	25	55.53		41	0	2	0	0
952	HAL_15	Halle	2015	Control	HEB_04_149	477	4	D		11	3	0	23.03.2015	0	51	13.05.2015	508.2	75	06.06.2015	844.8	114	15.07.2015	1552.2	130	31.07.2015	1875.05	24	336.6	39	707.4	96	43	23	54.64		41.2	0	2	0	2
953	HAL_15	Halle	2015	Control	HEB_01_080	466	1	D		11	4	0	23.03.2015	0	51	13.05.2015	508.2	70	01.06.2015	750.25	110	11.07.2015	1475.75	130	31.07.2015	1875.05	19	242.05	40	725.5	74	39	23	53.58		34.6	0	2	0	2
954	HAL_15	Halle	2015	Control	HEB_20_062	501	20	D		12	4	0	23.03.2015	0	54	16.05.2015	541.05	76	07.06.2015	861.5	114	15.07.2015	1552.2	130	31.07.2015	1875.05	22	320.45	38	690.7	65	47.3	24	50.43		34.8	0	0	0	2
955	HAL_15	Halle	2015	Control	HEB_09_033	486	9	D		12	3	0	23.03.2015	0	53	15.05.2015	529.15	71	02.06.2015	767.6	109	10.07.2015	1458.4	130	31.07.2015	1875.05	18	238.45	38	690.8	90	44	24	52.94		29.5	0	2	2	0
956	HAL_15	Halle	2015	Control	HEB_15_082	496	15	D		12	2	0	23.03.2015	0	45	07.05.2015	420.1	58	20.05.2015	592.85	101	02.07.2015	1282.4	130	31.07.2015	1875.05	13	172.75	43	689.55	58	52.3	20	50.22		45.7	2	0	0	2
957	HAL_15	Halle	2015	Control	HEB_22_123	510	22	D		12	1	0	23.03.2015	0	59	21.05.2015	604.45	75	06.06.2015	844.8	112	13.07.2015	1512.15	130	31.07.2015	1875.05	16	240.35	37	667.35	74	38.7	24	56.07		39.3	0	0	2	2
958	HAL_15	Halle	2015	Control	HEB_07_107	482	7	D		13	1	0	23.03.2015	0	53	15.05.2015	529.15	71	02.06.2015	767.6	114	15.07.2015	1552.2	130	31.07.2015	1875.05	18	238.45	43	784.6	56	37.3	28	49.45		35.8	0	0	0	0
959	HAL_15	Halle	2015	Control	HEB_07_063	481	7	D		13	2	0	23.03.2015	0	61	23.05.2015	632.4	74	05.06.2015	821.65	113	14.07.2015	1532.25	130	31.07.2015	1875.05	13	189.25	39	710.6	71	36.3	25	51.72		28.4	0	0	2	0
960	HAL_15	Halle	2015	Control	HEB_16_064	498	16	D		13	3	0	23.03.2015	0	46	08.05.2015	434.05	61	23.05.2015	632.4	102	03.07.2015	1308.35	130	31.07.2015	1875.05	15	198.35	41	675.95	59	51	23	50.08		29.7	2	0	0	0
961	HAL_15	Halle	2015	Control	HEB_10_173	491	10	D		13	4	0	23.03.2015	0	46	08.05.2015	434.05	59	21.05.2015	604.45	102	03.07.2015	1308.35	130	31.07.2015	1875.05	13	170.4	43	703.9	52	46.3	24	52		33.5	2	0	0	0
962	HAL_15	Halle	2015	Control	HEB_22_014	508	22	D		14	4	0	23.03.2015	0	46	08.05.2015	434.05	62	24.05.2015	647.6	102	03.07.2015	1308.35	130	31.07.2015	1875.05	16	213.55	40	660.75	81	47.7	19	60.28		35.1	2	2	0	2
963	HAL_15	Halle	2015	Control	HEB_25_014	511	25	D		14	3	0	23.03.2015	0	47	09.05.2015	449.3	71	02.06.2015	767.6	110	11.07.2015	1475.75	130	31.07.2015	1875.05	24	318.3	39	708.15	91	33	25	54.56		34.5	0	2	0	0
964	HAL_15	Halle	2015	Control	HEB_20_064	502	20	D		14	2	0	23.03.2015	0	57	19.05.2015	581.35	74	05.06.2015	821.65	114	15.07.2015	1552.2	130	31.07.2015	1875.05	17	240.3	40	730.55	80	38.3	26	54.97		36.7	0	0	2	2
965	HAL_15	Halle	2015	Control	HEB_03_040	471	3	D		14	1	0	23.03.2015	0	52	14.05.2015	518.65	71	02.06.2015	767.6	112	13.07.2015	1512.15	130	31.07.2015	1875.05	19	248.95	41	744.55	70	34	27	56.7		38.4	0	0	0	0
966	HAL_15	Halle	2015	Control	HEB_01_093	467	1	D		15	1	0	23.03.2015	0	45	07.05.2015	420.1	57	19.05.2015	581.35	100	01.07.2015	1258.8	130	31.07.2015	1875.05	12	161.25	43	677.45	62	40.5	18	50.92		28.4	2	2	0	0
967	HAL_15	Halle	2015	Control	HEB_08_096	483	8	D		15	2	0	23.03.2015	0	47	09.05.2015	449.3	62	24.05.2015	647.6	101	02.07.2015	1282.4	130	31.07.2015	1875.05	15	198.3	39	634.8	56	50.5	18	54.98		39.7	2	0	0	2
968	HAL_15	Halle	2015	Control	Quench	514	/	D		15	3	0	23.03.2015	0	50	12.05.2015	494.5	68	30.05.2015	723.2	109	10.07.2015	1458.4	130	31.07.2015	1875.05	18	228.7	41	735.2	71	53	28	55.48		72.3	Hv	Hv	Hv	Hv
969	HAL_15	Halle	2015	Control	HEB_08_165	484	8	D		15	4	0	23.03.2015	0	48	10.05.2015	461.2	69	31.05.2015	736.1	108	09.07.2015	1443.95	130	31.07.2015	1875.05	21	274.9	39	707.85	76	37.7	27	53.35		38.3	0	0	0	2
970	HAL_15	Halle	2015	Stress	HEB_06_116	116	6	A		3	1	0	23.03.2015	0	48	10.05.2015	461.2	65	27.05.2015	685	106	07.07.2015	1409.7	130	31.07.2015	1875.05	17	223.8	41	724.7	71	37	21	46.95		27.4	0	2	0	2
971	HAL_15	Halle	2015	Stress	HEB_10_184	128	10	A		3	2	0	23.03.2015	0	49	11.05.2015	474.95	67	29.05.2015	712.45	105	06.07.2015	1386.05	130	31.07.2015	1875.05	18	237.5	38	673.6	54	39	23	50.1		36.8	2	0	0	2
972	HAL_15	Halle	2015	Stress	HEB_19_076	136	19	A		3	3	0	23.03.2015	0	47	09.05.2015	449.3	59	21.05.2015	604.45	100	01.07.2015	1258.8	130	31.07.2015	1875.05	12	155.15	41	654.35	48	50.7	20	48.41		24.7	2	0	0	0
973	HAL_15	Halle	2015	Stress	HEB_15_094	133	15	A		3	4	0	23.03.2015	0	49	11.05.2015	474.95	64	26.05.2015	674.45	102	03.07.2015	1308.35	130	31.07.2015	1875.05	15	199.5	38	633.9	61	41.7	19	41.3		18.4	0	2	2	0
974	HAL_15	Halle	2015	Stress	HEB_21_184	142	21	A		4	4	0	23.03.2015	0	49	11.05.2015	474.95	75	06.06.2015	844.8	110	11.07.2015	1475.75	130	31.07.2015	1875.05	26	369.85	35	630.95	92	34	27	54.12		34.5	0	2	0	2
975	HAL_15	Halle	2015	Stress	HEB_15_082	132	15	A		4	3	0	23.03.2015	0	47	09.05.2015	449.3	59	21.05.2015	604.45	102	03.07.2015	1308.35	130	31.07.2015	1875.05	12	155.15	43	703.9	52	50	19	49.59		37.4	2	0	0	2
976	HAL_15	Halle	2015	Stress	HEB_01_080	102	1	A		4	2	0	23.03.2015	0	50	12.05.2015	494.5	71	02.06.2015	767.6	108	09.07.2015	1443.95	130	31.07.2015	1875.05	21	273.1	37	676.35	62	37	24	51.83		33.1	0	2	0	2
977	HAL_15	Halle	2015	Stress	HEB_03_172	109	4	A		4	1	0	23.03.2015	0	48	10.05.2015	461.2	68	30.05.2015	723.2	104	05.07.2015	1365.05	130	31.07.2015	1875.05	20	262	36	641.85	80	42.7	23	55		35.4	0	2	0	0
978	HAL_15	Halle	2015	Stress	HEB_10_173	127	10	A		5	1	0	23.03.2015	0	47	09.05.2015	449.3	58	20.05.2015	592.85	103	04.07.2015	1336.9	130	31.07.2015	1875.05	11	143.55	45	744.05	53	70	22	47.22		22	2	0	0	0
979	HAL_15	Halle	2015	Stress	HEB_03_085	108	3	A		5	2	0	23.03.2015	0	48	10.05.2015	461.2	61	23.05.2015	632.4	104	05.07.2015	1365.05	130	31.07.2015	1875.05	13	171.2	43	732.65	54	49.3	19	60.66		25.9	2	0	2	0
980	HAL_15	Halle	2015	Stress	HEB_08_096	119	8	A		5	3	0	23.03.2015	0	48	10.05.2015	461.2	62	24.05.2015	647.6	102	03.07.2015	1308.35	130	31.07.2015	1875.05	14	186.4	40	660.75	44	45.5	16	53.73		23.4	2	0	0	2
981	HAL_15	Halle	2015	Stress	HEB_02_040	106	2	A		5	4	0	23.03.2015	0	48	10.05.2015	461.2	69	31.05.2015	736.1	108	09.07.2015	1443.95	130	31.07.2015	1875.05	21	274.9	39	707.85	54	34	22	50.35		30.1	0	0	0	2
982	HAL_15	Halle	2015	Stress	HEB_08_165	120	8	A		6	4	0	23.03.2015	0	53	15.05.2015	529.15	74	05.06.2015	821.65	111	12.07.2015	1494.6	130	31.07.2015	1875.05	21	292.5	37	672.95	52	23	26	49.77		17.2	0	0	0	2
983	HAL_15	Halle	2015	Stress	HEB_11_098	130	11	A		6	3	0	23.03.2015	0	48	10.05.2015	461.2	61	23.05.2015	632.4	103	04.07.2015	1336.9	130	31.07.2015	1875.05	13	171.2	42	704.5	45	47.5	24	59.4		33.4	2	0	2	0
984	HAL_15	Halle	2015	Stress	HEB_21_011	139	21	A		6	2	0	23.03.2015	0	47	09.05.2015	449.3	60	22.05.2015	616.25	99	30.06.2015	1237.2	130	31.07.2015	1875.05	13	166.95	39	620.95	46	39.5	20	56.06		29.2	2	0	2	0
985	HAL_15	Halle	2015	Stress	HEB_20_064	138	20	A		6	1	0	23.03.2015	0	58	20.05.2015	592.85	74	05.06.2015	821.65	109	10.07.2015	1458.4	130	31.07.2015	1875.05	16	228.8	35	636.75	58	28.7	24	53.47		21.5	0	0	2	2
986	HAL_15	Halle	2015	Stress	Barke	149	/	A		7	1	0	23.03.2015	0	49	11.05.2015	474.95	69	31.05.2015	736.1	105	06.07.2015	1386.05	130	31.07.2015	1875.05	20	261.15	36	649.95	55	33.5	26	54.83		46.2	Hv	Hv	Hv	Hv
987	HAL_15	Halle	2015	Stress	Quench	150	/	A		7	2	0	23.03.2015	0	50	12.05.2015	494.5	68	30.05.2015	723.2	108	09.07.2015	1443.95	130	31.07.2015	1875.05	18	228.7	40	720.75	49	39.5	25	52.01		51.5	Hv	Hv	Hv	Hv
988	HAL_15	Halle	2015	Stress	HEB_08_202	121	8	A		7	3	0	23.03.2015	0	54	16.05.2015	541.05	71	02.06.2015	767.6	108	09.07.2015	1443.95	130	31.07.2015	1875.05	17	226.55	37	676.35	57	34	23	55.52		32	0	0	2	2
989	HAL_15	Halle	2015	Stress	Scarlett	152	/	A		7	4	0	23.03.2015	0	50	12.05.2015	494.5	69	31.05.2015	736.1	105	06.07.2015	1386.05	130	31.07.2015	1875.05	19	241.6	36	649.95	56	33.5	24	52.35		38.3	Hv	Hv	Hv	Hv
990	HAL_15	Halle	2015	Stress	HEB_20_062	137	20	A		8	4	0	23.03.2015	0	60	22.05.2015	616.25	77	08.06.2015	875.85	115	16.07.2015	1574.1	130	31.07.2015	1875.05	17	259.6	38	698.25	57	29.7	22	51.48		23.9	0	0	0	2
991	HAL_15	Halle	2015	Stress	HEB_11_025	129	11	A		8	3	0	23.03.2015	0	48	10.05.2015	461.2	70	01.06.2015	750.25	107	08.07.2015	1428.6	130	31.07.2015	1875.05	22	289.05	37	678.35	75	33	19	55.52		19.1	0	2	0	2
992	HAL_15	Halle	2015	Stress	HEB_14_045	131	14	A		8	2	0	23.03.2015	0	52	14.05.2015	518.65	70	01.06.2015	750.25	105	06.07.2015	1386.05	130	31.07.2015	1875.05	18	231.6	35	635.8	71	37	23	55.86		32	0	2	2	2
993	HAL_15	Halle	2015	Stress	HEB_07_107	118	7	A		8	1	0	23.03.2015	0	50	12.05.2015	494.5	71	02.06.2015	767.6	108	09.07.2015	1443.95	130	31.07.2015	1875.05	21	273.1	37	676.35	45	38.3	24	46.06		30.9	0	0	0	0
994	HAL_15	Halle	2015	Stress	HEB_10_172	126	10	A		9	1	0	23.03.2015	0	50	12.05.2015	494.5	75	06.06.2015	844.8	110	11.07.2015	1475.75	130	31.07.2015	1875.05	25	350.3	35	630.95	64	33	27	54.86		29.6	0	0	0	2
995	HAL_15	Halle	2015	Stress	HEB_16_064	134	16	A		9	2	0	23.03.2015	0	48	10.05.2015	461.2	63	25.05.2015	663.75	103	04.07.2015	1336.9	130	31.07.2015	1875.05	15	202.55	40	673.15	46	45	21	43.9		23.5	2	0	0	0
996	HAL_15	Halle	2015	Stress	HEB_10_010	125	10	A		9	3	0	23.03.2015	0	48	10.05.2015	461.2	64	26.05.2015	674.45	106	07.07.2015	1409.7	130	31.07.2015	1875.05	16	213.25	42	735.25	63	42.3	19	53.67		21.8	0	2	0	0
997	HAL_15	Halle	2015	Stress	HEB_05_047	115	5	A		9	4	0	23.03.2015	0	48	10.05.2015	461.2	60	22.05.2015	616.25	103	04.07.2015	1336.9	130	31.07.2015	1875.05	12	155.05	43	720.65	52	30.3	17	53.99		21.4	2	0	0	2
998	HAL_15	Halle	2015	Stress	HEB_04_149	113	4	A		10	4	0	23.03.2015	0	49	11.05.2015	474.95	73	04.06.2015	801.9	109	10.07.2015	1458.4	130	31.07.2015	1875.05	24	326.95	36	656.5	66	41	26	54.2		32	0	2	0	2
999	HAL_15	Halle	2015	Stress	HEB_09_163	124	9	A		10	3	0	23.03.2015	0	46	08.05.2015	434.05	58	20.05.2015	592.85	99	30.06.2015	1237.2	130	31.07.2015	1875.05	12	158.8	41	644.35	65	35.5	18	53.4		19.3	2	2	0	0
1000	HAL_15	Halle	2015	Stress	HEB_18_225	135	18	A		10	2	0	23.03.2015	0	49	11.05.2015	474.95	62	24.05.2015	647.6	101	02.07.2015	1282.4	130	31.07.2015	1875.05	13	172.65	39	634.8	53	43	16	63.66		23	2	0	2	2
1001	HAL_15	Halle	2015	Stress	HEB_22_003	143	22	A		10	1	0	23.03.2015	0	48	10.05.2015	461.2	61	23.05.2015	632.4	99	30.06.2015	1237.2	130	31.07.2015	1875.05	13	171.2	38	604.8	53	46.5	16	56.79		33	2	0	0	2
1002	HAL_15	Halle	2015	Stress	HEB_25_020	148	25	A		11	1	0	23.03.2015	0	47	09.05.2015	449.3	60	22.05.2015	616.25	100	01.07.2015	1258.8	130	31.07.2015	1875.05	13	166.95	40	642.55	65	45	20	56.58		22.3	2	2	0	0
1003	HAL_15	Halle	2015	Stress	HEB_04_123	111	4	A		11	2	0	23.03.2015	0	46	08.05.2015	434.05	59	21.05.2015	604.45	102	03.07.2015	1308.35	130	31.07.2015	1875.05	13	170.4	43	703.9	59	50	16	53.96		24.5	2	2	0	0
1004	HAL_15	Halle	2015	Stress	HEB_01_032	101	1	A		11	3	0	23.03.2015	0	45	07.05.2015	420.1	65	27.05.2015	685	104	05.07.2015	1365.05	130	31.07.2015	1875.05	20	264.9	39	680.05	71	39	23	59.5		38.1	0	2	0	0
1005	HAL_15	Halle	2015	Stress	HEB_09_033	122	9	A		11	4	0	23.03.2015	0	50	12.05.2015	494.5	70	01.06.2015	750.25	107	08.07.2015	1428.6	130	31.07.2015	1875.05	20	255.75	37	678.35	71	44.5	22	54.86		28.7	0	2	2	0
1006	HAL_15	Halle	2015	Stress	HEB_21_160	141	21	A		12	4	0	23.03.2015	0	48	10.05.2015	461.2	66	28.05.2015	698.05	104	05.07.2015	1365.05	130	31.07.2015	1875.05	18	236.85	38	667	75	44.7	23	56.41		35	0	2	0	0
1007	HAL_15	Halle	2015	Stress	HEB_22_014	144	22	A		12	3	0	23.03.2015	0	46	08.05.2015	434.05	62	24.05.2015	647.6	101	02.07.2015	1282.4	130	31.07.2015	1875.05	16	213.55	39	634.8	75	40.7	18	58.08		32.6	2	2	0	2
1008	HAL_15	Halle	2015	Stress	HEB_04_112	110	4	A		12	2	0	23.03.2015	0	49	11.05.2015	474.95	60	22.05.2015	616.25	102	03.07.2015	1308.35	130	31.07.2015	1875.05	11	141.3	42	692.1	48	30.5	17	55.25		25.7	2	0	2	0
1009	HAL_15	Halle	2015	Stress	HEB_09_137	123	9	A		12	1	0	23.03.2015	0	58	20.05.2015	592.85	71	02.06.2015	767.6	107	08.07.2015	1428.6	130	31.07.2015	1875.05	13	174.75	36	661	47	33.5	28	53.96		25.3	0	0	2	0
1010	HAL_15	Halle	2015	Stress	HEB_05_043	114	5	A		13	1	0	23.03.2015	0	46	08.05.2015	434.05	58	20.05.2015	592.85	103	04.07.2015	1336.9	130	31.07.2015	1875.05	12	158.8	45	744.05	52	42.7	22	60.44		29.6	2	0	0	0
1011	HAL_15	Halle	2015	Stress	HEB_03_040	107	3	A		13	2	0	23.03.2015	0	50	12.05.2015	494.5	71	02.06.2015	767.6	109	10.07.2015	1458.4	130	31.07.2015	1875.05	21	273.1	38	690.8	59	30.3	26	55.52		34.1	0	0	0	0
1012	HAL_15	Halle	2015	Stress	HEB_01_132	105	1	A		13	3	0	23.03.2015	0	50	12.05.2015	494.5	73	04.06.2015	801.9	108	09.07.2015	1443.95	130	31.07.2015	1875.05	23	307.4	35	642.05	60	38.7	28	55.43		46.9	0	0	0	0
1013	HAL_15	Halle	2015	Stress	HEB_21_141	140	21	A		13	4	0	23.03.2015	0	60	22.05.2015	616.25	76	07.06.2015	861.5	113	14.07.2015	1532.25	130	31.07.2015	1875.05	16	245.25	37	670.75	59	23.8	25	51.81		19.1	0	0	2	0
1014	HAL_15	Halle	2015	Stress	HEB_07_063	117	7	A		14	4	0	23.03.2015	0	61	23.05.2015	632.4	75	06.06.2015	844.8	114	15.07.2015	1552.2	130	31.07.2015	1875.05	14	212.4	39	707.4	62	26	25	49.64		22.2	0	0	2	0
1015	HAL_15	Halle	2015	Stress	Marthe	151	/	A		14	3	0	23.03.2015	0	48	10.05.2015	461.2	69	31.05.2015	736.1	106	07.07.2015	1409.7	130	31.07.2015	1875.05	21	274.9	37	673.6	55	47.7	24	51.74		50	Hv	Hv	Hv	Hv
1016	HAL_15	Halle	2015	Stress	HEB_04_135	112	4	A		14	2	0	23.03.2015	0	62	24.05.2015	647.6	81	12.06.2015	944.75	116	17.07.2015	1598.9	130	31.07.2015	1875.05	19	297.15	35	654.15	64	37	21	47.68		32.7	0	0	0	2
1017	HAL_15	Halle	2015	Stress	HEB_22_022	145	22	A		14	1	0	23.03.2015	0	47	09.05.2015	449.3	60	22.05.2015	616.25	102	03.07.2015	1308.35	130	31.07.2015	1875.05	13	166.95	42	692.1	50	50	19	58.38		37	2	0	2	0
1018	HAL_15	Halle	2015	Stress	HEB_01_104	104	1	A		15	1	0	23.03.2015	0	47	09.05.2015	449.3	64	26.05.2015	674.45	103	04.07.2015	1336.9	130	31.07.2015	1875.05	17	225.15	39	662.45	55	59.5	21	58.31		54.3	2	0	0	0
1019	HAL_15	Halle	2015	Stress	HEB_01_093	103	1	A		15	2	0	23.03.2015	0	46	08.05.2015	434.05	59	21.05.2015	604.45	102	03.07.2015	1308.35	130	31.07.2015	1875.05	13	170.4	43	703.9	59	43.5	19	52.68		28.7	2	2	0	0
1020	HAL_15	Halle	2015	Stress	HEB_22_123	146	22	A		15	3	0	23.03.2015	0	58	20.05.2015	592.85	76	07.06.2015	861.5	110	11.07.2015	1475.75	130	31.07.2015	1875.05	18	268.65	34	614.25	66	32.7	23	56.6		38.3	0	0	2	2
1021	HAL_15	Halle	2015	Stress	HEB_25_014	147	25	A		15	4	0	23.03.2015	0	48	10.05.2015	461.2	71	02.06.2015	767.6	106	07.07.2015	1409.7	130	31.07.2015	1875.05	23	306.4	35	642.1	74	40	24	54.78		38.1	0	2	0	0
1022	HAL_15	Halle	2015	Stress	HEB_01_093	155	1	B		3	1	0	23.03.2015	0	44	06.05.2015	408.2	55	17.05.2015	552.1	99	30.06.2015	1237.2	130	31.07.2015	1875.05	11	143.9	44	685.1	63	51.3	18	52.16		26	2	2	0	0
1023	HAL_15	Halle	2015	Stress	HEB_01_104	156	1	B		3	2	0	23.03.2015	0	46	08.05.2015	434.05	63	25.05.2015	663.75	102	03.07.2015	1308.35	130	31.07.2015	1875.05	17	229.7	39	644.6	51	40	21	56.74		42.8	2	0	0	0
1024	HAL_15	Halle	2015	Stress	HEB_22_003	195	22	B		3	3	0	23.03.2015	0	49	11.05.2015	474.95	64	26.05.2015	674.45	103	04.07.2015	1336.9	130	31.07.2015	1875.05	15	199.5	39	662.45	46	45	18	58.83		34.3	2	0	0	2
1025	HAL_15	Halle	2015	Stress	HEB_18_225	187	18	B		3	4	0	23.03.2015	0	48	10.05.2015	461.2	62	24.05.2015	647.6	102	03.07.2015	1308.35	130	31.07.2015	1875.05	14	186.4	40	660.75	51	38	17	62.37		27.1	2	0	2	2
1026	HAL_15	Halle	2015	Stress	HEB_08_096	171	8	B		4	4	0	23.03.2015	0	46	08.05.2015	434.05	60	22.05.2015	616.25	99	30.06.2015	1237.2	130	31.07.2015	1875.05	14	182.2	39	620.95	51	57.5	18	52.68		36.2	2	0	0	2
1027	HAL_15	Halle	2015	Stress	HEB_10_173	179	10	B		4	3	0	23.03.2015	0	46	08.05.2015	434.05	61	23.05.2015	632.4	103	04.07.2015	1336.9	130	31.07.2015	1875.05	15	198.35	42	704.5	52	60.7	20	44.87		39.9	2	0	0	0
1028	HAL_15	Halle	2015	Stress	HEB_04_112	162	4	B		4	2	0	23.03.2015	0	50	12.05.2015	494.5	61	23.05.2015	632.4	104	05.07.2015	1365.05	130	31.07.2015	1875.05	11	137.9	43	732.65	52	50	18	55.25		27	2	0	2	0
1029	HAL_15	Halle	2015	Stress	Marthe	203	/	B		4	1	0	23.03.2015	0	47	09.05.2015	449.3	68	30.05.2015	723.2	105	06.07.2015	1386.05	130	31.07.2015	1875.05	21	273.9	37	662.85	62	56	23	50.47		58.1	Hv	Hv	Hv	Hv
1030	HAL_15	Halle	2015	Stress	HEB_07_107	170	7	B		5	1	0	23.03.2015	0	55	17.05.2015	552.1	73	04.06.2015	801.9	111	12.07.2015	1494.6	130	31.07.2015	1875.05	18	249.8	38	692.7	48	31.7	25	46.33		25.5	0	0	0	0
1031	HAL_15	Halle	2015	Stress	HEB_05_043	166	5	B		5	2	0	23.03.2015	0	46	08.05.2015	434.05	59	21.05.2015	604.45	103	04.07.2015	1336.9	130	31.07.2015	1875.05	13	170.4	44	732.45	45	40	21	58.8		35.2	2	0	0	0
1032	HAL_15	Halle	2015	Stress	HEB_03_040	159	3	B		5	3	0	23.03.2015	0	51	13.05.2015	508.2	71	02.06.2015	767.6	110	11.07.2015	1475.75	130	31.07.2015	1875.05	20	259.4	39	708.15	56	42	26	55.71		38.7	0	0	0	0
1033	HAL_15	Halle	2015	Stress	HEB_22_014	196	22	B		5	4	0	23.03.2015	0	45	07.05.2015	420.1	62	24.05.2015	647.6	101	02.07.2015	1282.4	130	31.07.2015	1875.05	17	227.5	39	634.8	69	39	18	59.26		30.4	2	2	0	2
1034	HAL_15	Halle	2015	Stress	HEB_21_184	194	21	B		6	4	0	23.03.2015	0	51	13.05.2015	508.2	75	06.06.2015	844.8	108	09.07.2015	1443.95	130	31.07.2015	1875.05	24	336.6	33	599.15	91	36.3	26	51.46		37.8	0	2	0	2
1035	HAL_15	Halle	2015	Stress	Quench	202	/	B		6	3	0	23.03.2015	0	51	13.05.2015	508.2	70	01.06.2015	750.25	111	12.07.2015	1494.6	130	31.07.2015	1875.05	19	242.05	41	744.35	53	40.3	24	51.36		52.1	Hv	Hv	Hv	Hv
1036	HAL_15	Halle	2015	Stress	HEB_15_094	185	15	B		6	2	0	23.03.2015	0	50	12.05.2015	494.5	65	27.05.2015	685	102	03.07.2015	1308.35	130	31.07.2015	1875.05	15	190.5	37	623.35	65	59.5	19	38.42		24.1	0	2	2	0
1037	HAL_15	Halle	2015	Stress	HEB_08_165	172	8	B		6	1	0	23.03.2015	0	51	13.05.2015	508.2	74	05.06.2015	821.65	112	13.07.2015	1512.15	130	31.07.2015	1875.05	23	313.45	38	690.5	64	30	23	49.76		27.4	0	0	0	2
1038	HAL_15	Halle	2015	Stress	HEB_04_135	164	4	B		7	1	0	23.03.2015	0	62	24.05.2015	647.6	80	11.06.2015	924.45	116	17.07.2015	1598.9	130	31.07.2015	1875.05	18	276.85	36	674.45	60	27.5	23	47.93		25	0	0	0	2
1039	HAL_15	Halle	2015	Stress	HEB_10_010	177	10	B		7	2	0	23.03.2015	0	48	10.05.2015	461.2	65	27.05.2015	685	103	04.07.2015	1336.9	130	31.07.2015	1875.05	17	223.8	38	651.9	61	41	18	52.99		26.3	0	2	0	0
1040	HAL_15	Halle	2015	Stress	HEB_19_076	188	19	B		7	3	0	23.03.2015	0	46	08.05.2015	434.05	60	22.05.2015	616.25	99	30.06.2015	1237.2	130	31.07.2015	1875.05	14	182.2	39	620.95	50	47.3	21	45.89		35.1	2	0	0	0
1041	HAL_15	Halle	2015	Stress	Barke	201	/	B		7	4	0	23.03.2015	0	48	10.05.2015	461.2	68	30.05.2015	723.2	106	07.07.2015	1409.7	130	31.07.2015	1875.05	20	262	38	686.5	59	37.5	24	53.81		50	Hv	Hv	Hv	Hv
1042	HAL_15	Halle	2015	Stress	HEB_16_064	186	16	B		8	4	0	23.03.2015	0	47	09.05.2015	449.3	62	24.05.2015	647.6	101	02.07.2015	1282.4	130	31.07.2015	1875.05	15	198.3	39	634.8	49	42.5	21	45.14		27.7	2	0	0	0
1043	HAL_15	Halle	2015	Stress	HEB_06_116	168	6	B		8	3	0	23.03.2015	0	48	10.05.2015	461.2	67	29.05.2015	712.45	107	08.07.2015	1428.6	130	31.07.2015	1875.05	19	251.25	40	716.15	80	56	21	44.8		30.9	0	2	0	2
1044	HAL_15	Halle	2015	Stress	HEB_04_149	165	4	B		8	2	0	23.03.2015	0	50	12.05.2015	494.5	76	07.06.2015	861.5	113	14.07.2015	1532.25	130	31.07.2015	1875.05	26	367	37	670.75	93	41	23	49.98		37.5	0	2	0	2
1045	HAL_15	Halle	2015	Stress	HEB_22_022	197	22	B		8	1	0	23.03.2015	0	47	09.05.2015	449.3	60	22.05.2015	616.25	101	02.07.2015	1282.4	130	31.07.2015	1875.05	13	166.95	41	666.15	58	45.7	19	59.51		32.9	2	0	2	0
1046	HAL_15	Halle	2015	Stress	HEB_20_064	190	20	B		9	1	0	23.03.2015	0	54	16.05.2015	541.05	74	05.06.2015	821.65	110	11.07.2015	1475.75	130	31.07.2015	1875.05	20	280.6	36	654.1	66	38	23	52.65		26.3	0	0	2	2
1047	HAL_15	Halle	2015	Stress	HEB_01_132	157	1	B		9	2	0	23.03.2015	0	50	12.05.2015	494.5	71	02.06.2015	767.6	108	09.07.2015	1443.95	130	31.07.2015	1875.05	21	273.1	37	676.35	60	43	25	49.91		46.6	0	0	0	0
1048	HAL_15	Halle	2015	Stress	HEB_14_045	183	14	B		9	3	0	23.03.2015	0	51	13.05.2015	508.2	71	02.06.2015	767.6	104	05.07.2015	1365.05	130	31.07.2015	1875.05	20	259.4	33	597.45	71	36.3	23	53.68		30.9	0	2	2	2
1049	HAL_15	Halle	2015	Stress	HEB_09_137	175	9	B		9	4	0	23.03.2015	0	60	22.05.2015	616.25	72	03.06.2015	786.15	108	09.07.2015	1443.95	130	31.07.2015	1875.05	12	169.9	36	657.8	53	32	26	52.25		32.1	0	0	2	0
1050	HAL_15	Halle	2015	Stress	HEB_07_063	169	7	B		10	4	0	23.03.2015	0	60	22.05.2015	616.25	73	04.06.2015	801.9	108	09.07.2015	1443.95	130	31.07.2015	1875.05	13	185.65	35	642.05	59	36	25	50.11		29.5	0	0	2	0
1051	HAL_15	Halle	2015	Stress	HEB_01_080	154	1	B		10	3	0	23.03.2015	0	57	19.05.2015	581.35	73	04.06.2015	801.9	111	12.07.2015	1494.6	130	31.07.2015	1875.05	16	220.55	38	692.7	66	30.5	23	53.22		26	0	2	0	2
1052	HAL_15	Halle	2015	Stress	HEB_21_011	191	21	B		10	2	0	23.03.2015	0	47	09.05.2015	449.3	60	22.05.2015	616.25	100	01.07.2015	1258.8	130	31.07.2015	1875.05	13	166.95	40	642.55	53	51.3	19	56.04		37.8	2	0	2	0
1053	HAL_15	Halle	2015	Stress	HEB_10_172	178	10	B		10	1	0	23.03.2015	0	55	17.05.2015	552.1	75	06.06.2015	844.8	110	11.07.2015	1475.75	130	31.07.2015	1875.05	20	292.7	35	630.95	59	32	25	51.13		26.4	0	0	0	2
1054	HAL_15	Halle	2015	Stress	HEB_10_184	180	10	B		11	1	0	23.03.2015	0	48	10.05.2015	461.2	68	30.05.2015	723.2	104	05.07.2015	1365.05	130	31.07.2015	1875.05	20	262	36	641.85	60	39.3	23	51.02		33.1	2	0	0	2
1055	HAL_15	Halle	2015	Stress	HEB_25_020	200	25	B		11	2	0	23.03.2015	0	48	10.05.2015	461.2	64	26.05.2015	674.45	103	04.07.2015	1336.9	130	31.07.2015	1875.05	16	213.25	39	662.45	61	28.7	20	55.65		20.1	2	2	0	0
1056	HAL_15	Halle	2015	Stress	HEB_21_160	193	21	B		11	3	0	23.03.2015	0	49	11.05.2015	474.95	67	29.05.2015	712.45	105	06.07.2015	1386.05	130	31.07.2015	1875.05	18	237.5	38	673.6	85	37	22	51.98		29.6	0	2	0	0
1057	HAL_15	Halle	2015	Stress	HEB_03_172	161	4	B		11	4	0	23.03.2015	0	48	10.05.2015	461.2	67	29.05.2015	712.45	105	06.07.2015	1386.05	130	31.07.2015	1875.05	19	251.25	38	673.6	84	41	22	54.03		35.3	0	2	0	0
1058	HAL_15	Halle	2015	Stress	HEB_11_025	181	11	B		12	4	0	23.03.2015	0	48	10.05.2015	461.2	71	02.06.2015	767.6	107	08.07.2015	1428.6	130	31.07.2015	1875.05	23	306.4	36	661	80	33.3	16	55.69		16.5	0	2	0	2
1059	HAL_15	Halle	2015	Stress	HEB_02_040	158	2	B		12	3	0	23.03.2015	0	50	12.05.2015	494.5	71	02.06.2015	767.6	108	09.07.2015	1443.95	130	31.07.2015	1875.05	21	273.1	37	676.35	56	42	23	48.44		34.6	0	0	0	2
1060	HAL_15	Halle	2015	Stress	Scarlett	204	/	B		12	2	0	23.03.2015	0	52	14.05.2015	518.65	71	02.06.2015	767.6	106	07.07.2015	1409.7	130	31.07.2015	1875.05	19	248.95	35	642.1	60	43	25	52.49		47	Hv	Hv	Hv	Hv
1061	HAL_15	Halle	2015	Stress	HEB_15_082	184	15	B		12	1	0	23.03.2015	0	46	08.05.2015	434.05	59	21.05.2015	604.45	101	02.07.2015	1282.4	130	31.07.2015	1875.05	13	170.4	42	677.95	55	57.3	19	48.19		33.3	2	0	0	2
1062	HAL_15	Halle	2015	Stress	HEB_09_033	174	9	B		13	1	0	23.03.2015	0	53	15.05.2015	529.15	71	02.06.2015	767.6	107	08.07.2015	1428.6	130	31.07.2015	1875.05	18	238.45	36	661	84	39	23	52.2		31	0	2	2	0
1063	HAL_15	Halle	2015	Stress	HEB_21_141	192	21	B		13	2	0	23.03.2015	0	60	22.05.2015	616.25	75	06.06.2015	844.8	113	14.07.2015	1532.25	130	31.07.2015	1875.05	15	228.55	38	687.45	65	33.5	25	50.09		27.3	0	0	2	0
1064	HAL_15	Halle	2015	Stress	HEB_09_163	176	9	B		13	3	0	23.03.2015	0	47	09.05.2015	449.3	60	22.05.2015	616.25	100	01.07.2015	1258.8	130	31.07.2015	1875.05	13	166.95	40	642.55	73	45	18	54.63		21.9	2	2	0	0
1065	HAL_15	Halle	2015	Stress	HEB_03_085	160	3	B		13	4	0	23.03.2015	0	48	10.05.2015	461.2	61	23.05.2015	632.4	104	05.07.2015	1365.05	130	31.07.2015	1875.05	13	171.2	43	732.65	58	44.3	20	59.54		23.2	2	0	2	0
1066	HAL_15	Halle	2015	Stress	HEB_11_098	182	11	B		14	4	0	23.03.2015	0	48	10.05.2015	461.2	61	23.05.2015	632.4	103	04.07.2015	1336.9	130	31.07.2015	1875.05	13	171.2	42	704.5	64	41	23	58.56		36.9	2	0	2	0
1067	HAL_15	Halle	2015	Stress	HEB_08_202	173	8	B		14	3	0	23.03.2015	0	54	16.05.2015	541.05	72	03.06.2015	786.15	109	10.07.2015	1458.4	130	31.07.2015	1875.05	18	245.1	37	672.25	68	38	24	58.66		37.6	0	0	2	2
1068	HAL_15	Halle	2015	Stress	HEB_25_014	199	25	B		14	2	0	23.03.2015	0	48	10.05.2015	461.2	72	03.06.2015	786.15	107	08.07.2015	1428.6	130	31.07.2015	1875.05	24	324.95	35	642.45	67	38	26	57.29		37.4	0	2	0	0
1069	HAL_15	Halle	2015	Stress	HEB_20_062	189	20	B		14	1	0	23.03.2015	0	59	21.05.2015	604.45	77	08.06.2015	875.85	115	16.07.2015	1574.1	130	31.07.2015	1875.05	18	271.4	38	698.25	57	34	25	50.94		27.1	0	0	0	2
1070	HAL_15	Halle	2015	Stress	HEB_04_123	163	4	B		15	1	0	23.03.2015	0	46	08.05.2015	434.05	60	22.05.2015	616.25	103	04.07.2015	1336.9	130	31.07.2015	1875.05	14	182.2	43	720.65	71	35.7	20	56.67		25.2	2	2	0	0
1071	HAL_15	Halle	2015	Stress	HEB_05_047	167	5	B		15	2	0	23.03.2015	0	47	09.05.2015	449.3	62	24.05.2015	647.6	103	04.07.2015	1336.9	130	31.07.2015	1875.05	15	198.3	41	689.3	56	38.3	20	54.46		28.3	2	0	0	2
1072	HAL_15	Halle	2015	Stress	HEB_01_032	153	1	B		15	3	0	23.03.2015	0	48	10.05.2015	461.2	68	30.05.2015	723.2	104	05.07.2015	1365.05	130	31.07.2015	1875.05	20	262	36	641.85	76	40	25	55.85		40.3	0	2	0	0
1073	HAL_15	Halle	2015	Stress	HEB_22_123	198	22	B		15	4	0	23.03.2015	0	58	20.05.2015	592.85	76	07.06.2015	861.5	110	11.07.2015	1475.75	130	31.07.2015	1875.05	18	268.65	34	614.25	75	39.7	27	55.69		34	0	0	2	2
1074	HAL_15	Halle	2015	Stress	HEB_22_014	248	22	C		3	1	0	23.03.2015	0	44	06.05.2015	408.2	61	23.05.2015	632.4	100	01.07.2015	1258.8	130	31.07.2015	1875.05	17	224.2	39	626.4	72	43	18	57.09		28.8	2	2	0	2
1075	HAL_15	Halle	2015	Stress	HEB_14_045	235	14	C		3	2	0	23.03.2015	0	51	13.05.2015	508.2	70	01.06.2015	750.25	103	04.07.2015	1336.9	130	31.07.2015	1875.05	19	242.05	33	586.65	70	44.5	22	52.86		29.9	0	2	2	2
1076	HAL_15	Halle	2015	Stress	HEB_16_064	238	16	C		3	3	0	23.03.2015	0	47	09.05.2015	449.3	61	23.05.2015	632.4	100	01.07.2015	1258.8	130	31.07.2015	1875.05	14	183.1	39	626.4	55	44	23	47.15		24.5	2	0	0	0
1077	HAL_15	Halle	2015	Stress	HEB_21_160	245	21	C		3	4	0	23.03.2015	0	47	09.05.2015	449.3	66	28.05.2015	698.05	102	03.07.2015	1308.35	130	31.07.2015	1875.05	19	248.75	36	610.3	65	34.7	26	58.03		27	0	2	0	0
1078	HAL_15	Halle	2015	Stress	HEB_25_020	252	25	C		4	4	0	23.03.2015	0	45	07.05.2015	420.1	61	23.05.2015	632.4	101	02.07.2015	1282.4	130	31.07.2015	1875.05	16	212.3	40	650	67	30.3	21	54.19		20.9	2	2	0	0
1079	HAL_15	Halle	2015	Stress	HEB_08_202	225	8	C		4	3	0	23.03.2015	0	54	16.05.2015	541.05	71	02.06.2015	767.6	107	08.07.2015	1428.6	130	31.07.2015	1875.05	17	226.55	36	661	66	43.3	25	53.79		35.7	0	0	2	2
1080	HAL_15	Halle	2015	Stress	HEB_09_033	226	9	C		4	2	0	23.03.2015	0	53	15.05.2015	529.15	70	01.06.2015	750.25	103	04.07.2015	1336.9	130	31.07.2015	1875.05	17	221.1	33	586.65	63	41	24	52.89		30.9	0	2	2	0
1081	HAL_15	Halle	2015	Stress	HEB_01_080	206	1	C		4	1	0	23.03.2015	0	51	13.05.2015	508.2	71	02.06.2015	767.6	107	08.07.2015	1428.6	130	31.07.2015	1875.05	20	259.4	36	661	71	32	24	49.3		32.5	0	2	0	2
1082	HAL_15	Halle	2015	Stress	HEB_20_062	241	20	C		5	1	0	23.03.2015	0	54	16.05.2015	541.05	75	06.06.2015	844.8	114	15.07.2015	1552.2	130	31.07.2015	1875.05	21	303.75	39	707.4	58	34	26	53.36		22.9	0	0	0	2
1083	HAL_15	Halle	2015	Stress	HEB_10_010	229	10	C		5	2	0	23.03.2015	0	49	11.05.2015	474.95	65	27.05.2015	685	109	10.07.2015	1458.4	130	31.07.2015	1875.05	16	210.05	44	773.4	71	36.7	20	54.15		28.4	0	2	0	0
1084	HAL_15	Halle	2015	Stress	HEB_22_123	250	22	C		5	3	0	23.03.2015	0	59	21.05.2015	604.45	76	07.06.2015	861.5	111	12.07.2015	1494.6	130	31.07.2015	1875.05	17	257.05	35	633.1	78	43	25	56.38		29.1	0	0	2	2
1085	HAL_15	Halle	2015	Stress	HEB_15_094	237	15	C		5	4	0	23.03.2015	0	49	11.05.2015	474.95	63	25.05.2015	663.75	101	02.07.2015	1282.4	130	31.07.2015	1875.05	14	188.8	38	618.65	70	48.7	19	41.23		20.3	0	2	2	0
1086	HAL_15	Halle	2015	Stress	HEB_22_022	249	22	C		6	4	0	23.03.2015	0	46	08.05.2015	434.05	59	21.05.2015	604.45	100	01.07.2015	1258.8	130	31.07.2015	1875.05	13	170.4	41	654.35	55	42	19	57.09		31.1	2	0	2	0
1087	HAL_15	Halle	2015	Stress	HEB_25_014	251	25	C		6	3	0	23.03.2015	0	45	07.05.2015	420.1	67	29.05.2015	712.45	103	04.07.2015	1336.9	130	31.07.2015	1875.05	22	292.35	36	624.45	78	48.5	22	52.33		36	0	2	0	0
1088	HAL_15	Halle	2015	Stress	HEB_20_064	242	20	C		6	2	0	23.03.2015	0	57	19.05.2015	581.35	75	06.06.2015	844.8	110	11.07.2015	1475.75	130	31.07.2015	1875.05	18	263.45	35	630.95	68	39.7	22	51.88		34.1	0	0	2	2
1089	HAL_15	Halle	2015	Stress	Marthe	255	/	C		6	1	0	23.03.2015	0	45	07.05.2015	420.1	69	31.05.2015	736.1	106	07.07.2015	1409.7	130	31.07.2015	1875.05	24	316	37	673.6	63	50.3	24	50.62		48	Hv	Hv	Hv	Hv
1090	HAL_15	Halle	2015	Stress	HEB_05_047	219	5	C		7	1	0	23.03.2015	0	46	08.05.2015	434.05	59	21.05.2015	604.45	100	01.07.2015	1258.8	130	31.07.2015	1875.05	13	170.4	41	654.35	57	48	18	54.3		32.6	2	0	0	2
1091	HAL_15	Halle	2015	Stress	HEB_01_093	207	1	C		7	2	0	23.03.2015	0	44	06.05.2015	408.2	55	17.05.2015	552.1	98	29.06.2015	1216.2	130	31.07.2015	1875.05	11	143.9	43	664.1	62	41.3	19	53.41		32.6	2	2	0	0
1092	HAL_15	Halle	2015	Stress	HEB_19_076	240	19	C		7	3	0	23.03.2015	0	45	07.05.2015	420.1	59	21.05.2015	604.45	99	30.06.2015	1237.2	130	31.07.2015	1875.05	14	184.35	40	632.75	51	52	20	44.98		34.7	2	0	0	0
1093	HAL_15	Halle	2015	Stress	HEB_01_032	205	1	C		7	4	0	23.03.2015	0	45	07.05.2015	420.1	66	28.05.2015	698.05	102	03.07.2015	1308.35	130	31.07.2015	1875.05	21	277.95	36	610.3	72	35	23	52.91		35.9	0	2	0	0
1094	HAL_15	Halle	2015	Stress	HEB_08_096	223	8	C		8	4	0	23.03.2015	0	47	09.05.2015	449.3	63	25.05.2015	663.75	100	01.07.2015	1258.8	130	31.07.2015	1875.05	16	214.45	37	595.05	52	42	17	56.86		27.5	2	0	0	2
1095	HAL_15	Halle	2015	Stress	HEB_05_043	218	5	C		8	3	0	23.03.2015	0	46	08.05.2015	434.05	58	20.05.2015	592.85	102	03.07.2015	1308.35	130	31.07.2015	1875.05	12	158.8	44	715.5	55	43	23	59.01		34.1	2	0	0	0
1096	HAL_15	Halle	2015	Stress	HEB_21_011	243	21	C		8	2	0	23.03.2015	0	45	07.05.2015	420.1	59	21.05.2015	604.45	101	02.07.2015	1282.4	130	31.07.2015	1875.05	14	184.35	42	677.95	54	46.5	22	55.78		41	2	0	2	0
1097	HAL_15	Halle	2015	Stress	HEB_21_184	246	21	C		8	1	0	23.03.2015	0	51	13.05.2015	508.2	74	05.06.2015	821.65	109	10.07.2015	1458.4	130	31.07.2015	1875.05	23	313.45	35	636.75	89	39	27	52.35		33.2	0	2	0	2
1098	HAL_15	Halle	2015	Stress	HEB_01_132	209	1	C		9	1	0	23.03.2015	0	47	09.05.2015	449.3	71	02.06.2015	767.6	107	08.07.2015	1428.6	130	31.07.2015	1875.05	24	318.3	36	661	65	47	28	54.71		45.5	0	0	0	0
1099	HAL_15	Halle	2015	Stress	HEB_06_116	220	6	C		9	2	0	23.03.2015	0	46	08.05.2015	434.05	66	28.05.2015	698.05	105	06.07.2015	1386.05	130	31.07.2015	1875.05	20	264	39	688	80	50	21	43.49		36.7	0	2	0	2
1100	HAL_15	Halle	2015	Stress	HEB_11_025	233	11	C		9	3	0	23.03.2015	0	46	08.05.2015	434.05	70	01.06.2015	750.25	103	04.07.2015	1336.9	130	31.07.2015	1875.05	24	316.2	33	586.65	81	40	16	52.38		19.9	0	2	0	2
1101	HAL_15	Halle	2015	Stress	HEB_11_098	234	11	C		9	4	0	23.03.2015	0	46	08.05.2015	434.05	59	21.05.2015	604.45	101	02.07.2015	1282.4	130	31.07.2015	1875.05	13	170.4	42	677.95	62	44.3	22	54.7		38.9	2	0	2	0
1102	HAL_15	Halle	2015	Stress	HEB_08_165	224	8	C		10	4	0	23.03.2015	0	51	13.05.2015	508.2	72	03.06.2015	786.15	107	08.07.2015	1428.6	130	31.07.2015	1875.05	21	277.95	35	642.45	59	30.5	26	51.51		24.4	0	0	0	2
1103	HAL_15	Halle	2015	Stress	HEB_03_040	211	3	C		10	3	0	23.03.2015	0	50	12.05.2015	494.5	67	29.05.2015	712.45	105	06.07.2015	1386.05	130	31.07.2015	1875.05	17	217.95	38	673.6	66	34.7	28	57.33		39	0	0	0	0
1104	HAL_15	Halle	2015	Stress	HEB_10_172	230	10	C		10	2	0	23.03.2015	0	54	16.05.2015	541.05	76	07.06.2015	861.5	111	12.07.2015	1494.6	130	31.07.2015	1875.05	22	320.45	35	633.1	66	35.5	25	50.31		33.4	0	0	0	2
1105	HAL_15	Halle	2015	Stress	HEB_03_172	213	4	C		10	1	0	23.03.2015	0	47	09.05.2015	449.3	67	29.05.2015	712.45	103	04.07.2015	1336.9	130	31.07.2015	1875.05	20	263.15	36	624.45	86	40	26	59.26		37.7	0	2	0	0
1106	HAL_15	Halle	2015	Stress	HEB_21_141	244	21	C		11	1	0	23.03.2015	0	60	22.05.2015	616.25	74	05.06.2015	821.65	112	13.07.2015	1512.15	130	31.07.2015	1875.05	14	205.4	38	690.5	64	27	25	52.28		24.5	0	0	2	0
1107	HAL_15	Halle	2015	Stress	HEB_04_149	217	4	C		11	2	0	23.03.2015	0	51	13.05.2015	508.2	76	07.06.2015	861.5	113	14.07.2015	1532.25	130	31.07.2015	1875.05	25	353.3	37	670.75	85	40	24	48.98		27.8	0	2	0	2
1108	HAL_15	Halle	2015	Stress	HEB_10_173	231	10	C		11	3	0	23.03.2015	0	46	08.05.2015	434.05	59	21.05.2015	604.45	101	02.07.2015	1282.4	130	31.07.2015	1875.05	13	170.4	42	677.95	51	53.7	20	43.55		32.5	2	0	0	0
1109	HAL_15	Halle	2015	Stress	HEB_01_104	208	1	C		11	4	0	23.03.2015	0	46	08.05.2015	434.05	61	23.05.2015	632.4	101	02.07.2015	1282.4	130	31.07.2015	1875.05	15	198.35	40	650	52	52.5	22	58.22		43.6	2	0	0	0
1110	HAL_15	Halle	2015	Stress	HEB_22_003	247	22	C		12	4	0	23.03.2015	0	47	09.05.2015	449.3	63	25.05.2015	663.75	102	03.07.2015	1308.35	130	31.07.2015	1875.05	16	214.45	39	644.6	56	48	18	56.34		40.9	2	0	0	2
1111	HAL_15	Halle	2015	Stress	HEB_09_137	227	9	C		12	3	0	23.03.2015	0	60	22.05.2015	616.25	71	02.06.2015	767.6	106	07.07.2015	1409.7	130	31.07.2015	1875.05	11	151.35	35	642.1	53	37	23	49.76		35.2	0	0	2	0
1112	HAL_15	Halle	2015	Stress	HEB_04_135	216	4	C		12	2	0	23.03.2015	0	61	23.05.2015	632.4	81	12.06.2015	944.75	117	18.07.2015	1622.75	130	31.07.2015	1875.05	20	312.35	36	678	59	36.3	22	50.71		35.6	0	0	0	2
1113	HAL_15	Halle	2015	Stress	HEB_15_082	236	15	C		12	1	0	23.03.2015	0	45	07.05.2015	420.1	58	20.05.2015	592.85	100	01.07.2015	1258.8	130	31.07.2015	1875.05	13	172.75	42	665.95	53	35.5	18	47.38		35.6	2	0	0	2
1114	HAL_15	Halle	2015	Stress	HEB_07_063	221	7	C		13	1	0	23.03.2015	0	61	23.05.2015	632.4	74	05.06.2015	821.65	109	10.07.2015	1458.4	130	31.07.2015	1875.05	13	189.25	35	636.75	67	29.7	24	51.23		30.8	0	0	2	0
1115	HAL_15	Halle	2015	Stress	HEB_04_123	215	4	C		13	2	0	23.03.2015	0	46	08.05.2015	434.05	59	21.05.2015	604.45	102	03.07.2015	1308.35	130	31.07.2015	1875.05	13	170.4	43	703.9	71	35	18	54.7		25.9	2	2	0	0
1116	HAL_15	Halle	2015	Stress	HEB_03_085	212	3	C		13	3	0	23.03.2015	0	47	09.05.2015	449.3	60	22.05.2015	616.25	104	05.07.2015	1365.05	130	31.07.2015	1875.05	13	166.95	44	748.8	60	32.7	20	60.86		27.1	2	0	2	0
1117	HAL_15	Halle	2015	Stress	HEB_09_163	228	9	C		13	4	0	23.03.2015	0	45	07.05.2015	420.1	57	19.05.2015	581.35	98	29.06.2015	1216.2	130	31.07.2015	1875.05	12	161.25	41	634.85	74	36.3	18	56.43		17.1	2	2	0	0
1118	HAL_15	Halle	2015	Stress	Quench	254	/	C		14	4	0	23.03.2015	0	50	12.05.2015	494.5	69	31.05.2015	736.1	109	10.07.2015	1458.4	130	31.07.2015	1875.05	19	241.6	40	722.3	54	39	26	52.88		50.1	Hv	Hv	Hv	Hv
1119	HAL_15	Halle	2015	Stress	Barke	253	/	C		14	3	0	23.03.2015	0	49	11.05.2015	474.95	70	01.06.2015	750.25	108	09.07.2015	1443.95	130	31.07.2015	1875.05	21	275.3	38	693.7	58	39	28	58.08		53.1	Hv	Hv	Hv	Hv
1120	HAL_15	Halle	2015	Stress	HEB_10_184	232	10	C		14	2	0	23.03.2015	0	47	09.05.2015	449.3	66	28.05.2015	698.05	103	04.07.2015	1336.9	130	31.07.2015	1875.05	19	248.75	37	638.85	58	35.3	26	54.86		37	2	0	0	2
1121	HAL_15	Halle	2015	Stress	HEB_18_225	239	18	C		14	1	0	23.03.2015	0	49	11.05.2015	474.95	60	22.05.2015	616.25	101	02.07.2015	1282.4	130	31.07.2015	1875.05	11	141.3	41	666.15	58	46	17	61.77		30.4	2	0	2	2
1122	HAL_15	Halle	2015	Stress	Scarlett	256	/	C		15	1	0	23.03.2015	0	49	11.05.2015	474.95	68	30.05.2015	723.2	103	04.07.2015	1336.9	130	31.07.2015	1875.05	19	248.25	35	613.7	57	40	28	55.92		48	Hv	Hv	Hv	Hv
1123	HAL_15	Halle	2015	Stress	HEB_07_107	222	7	C		15	2	0	23.03.2015	0	52	14.05.2015	518.65	71	02.06.2015	767.6	109	10.07.2015	1458.4	130	31.07.2015	1875.05	19	248.95	38	690.8	54	41.3	27	46.7		36.4	0	0	0	0
1124	HAL_15	Halle	2015	Stress	HEB_04_112	214	4	C		15	3	0	23.03.2015	0	47	09.05.2015	449.3	59	21.05.2015	604.45	102	03.07.2015	1308.35	130	31.07.2015	1875.05	12	155.15	43	703.9	48	48	19	56.4		28.8	2	0	2	0
1125	HAL_15	Halle	2015	Stress	HEB_02_040	210	2	C		15	4	0	23.03.2015	0	48	10.05.2015	461.2	67	29.05.2015	712.45	106	07.07.2015	1409.7	130	31.07.2015	1875.05	19	251.25	39	697.25	57	43.7	24	52.65		31.2	0	0	0	2
1126	HAL_15	Halle	2015	Stress	HEB_01_132	261	1	D		3	1	0	23.03.2015	0	49	11.05.2015	474.95	70	01.06.2015	750.25	106	07.07.2015	1409.7	130	31.07.2015	1875.05	21	275.3	36	659.45	65	32.3	26	52.22		43.9	0	0	0	0
1127	HAL_15	Halle	2015	Stress	HEB_02_040	262	2	D		3	2	0	23.03.2015	0	51	13.05.2015	508.2	71	02.06.2015	767.6	107	08.07.2015	1428.6	130	31.07.2015	1875.05	20	259.4	36	661	55	29.3	23	48.57		28	0	0	0	2
1128	HAL_15	Halle	2015	Stress	HEB_01_032	257	1	D		3	3	0	23.03.2015	0	46	08.05.2015	434.05	66	28.05.2015	698.05	105	06.07.2015	1386.05	130	31.07.2015	1875.05	20	264	39	688	79	31.3	23	55.05		34.2	0	2	0	0
1129	HAL_15	Halle	2015	Stress	HEB_09_137	279	9	D		3	4	0	23.03.2015	0	60	22.05.2015	616.25	70	01.06.2015	750.25	107	08.07.2015	1428.6	130	31.07.2015	1875.05	10	134	37	678.35	53	24.7	23	49.01		30.6	0	0	2	0
1130	HAL_15	Halle	2015	Stress	HEB_21_011	295	21	D		4	4	0	23.03.2015	0	46	08.05.2015	434.05	59	21.05.2015	604.45	99	30.06.2015	1237.2	130	31.07.2015	1875.05	13	170.4	40	632.75	56	49	19	52.64		39.4	2	0	2	0
1131	HAL_15	Halle	2015	Stress	HEB_09_163	280	9	D		4	3	0	23.03.2015	0	45	07.05.2015	420.1	59	21.05.2015	604.45	100	01.07.2015	1258.8	130	31.07.2015	1875.05	14	184.35	41	654.35	79	34.5	16	52.92		24.2	2	2	0	0
1132	HAL_15	Halle	2015	Stress	HEB_21_141	296	21	D		4	2	0	23.03.2015	0	59	21.05.2015	604.45	75	06.06.2015	844.8	111	12.07.2015	1494.6	130	31.07.2015	1875.05	16	240.35	36	649.8	65	24	26	50.06		25.6	0	0	2	0
1133	HAL_15	Halle	2015	Stress	HEB_10_184	284	10	D		4	1	0	23.03.2015	0	48	10.05.2015	461.2	66	28.05.2015	698.05	103	04.07.2015	1336.9	130	31.07.2015	1875.05	18	236.85	37	638.85	59	38.7	23	49.49		42.5	2	0	0	2
1134	HAL_15	Halle	2015	Stress	HEB_03_172	265	4	D		5	1	0	23.03.2015	0	49	11.05.2015	474.95	70	01.06.2015	750.25	108	09.07.2015	1443.95	130	31.07.2015	1875.05	21	275.3	38	693.7	83	35.5	25	59.88		36.6	0	2	0	0
1135	HAL_15	Halle	2015	Stress	HEB_20_062	293	20	D		5	2	0	23.03.2015	0	60	22.05.2015	616.25	77	08.06.2015	875.85	114	15.07.2015	1552.2	130	31.07.2015	1875.05	17	259.6	37	676.35	60	34	22	48.23		30.8	0	0	0	2
1136	HAL_15	Halle	2015	Stress	HEB_08_096	275	8	D		5	3	0	23.03.2015	0	46	08.05.2015	434.05	62	24.05.2015	647.6	100	01.07.2015	1258.8	130	31.07.2015	1875.05	16	213.55	38	611.2	54	34	19	56.87		31.8	2	0	0	2
1137	HAL_15	Halle	2015	Stress	HEB_07_063	273	7	D		5	4	0	23.03.2015	0	60	22.05.2015	616.25	74	05.06.2015	821.65	112	13.07.2015	1512.15	130	31.07.2015	1875.05	14	205.4	38	690.5	65	25	25	51.59		25.6	0	0	2	0
1138	HAL_15	Halle	2015	Stress	HEB_16_064	290	16	D		6	4	0	23.03.2015	0	47	09.05.2015	449.3	61	23.05.2015	632.4	101	02.07.2015	1282.4	130	31.07.2015	1875.05	14	183.1	40	650	55	42	24	47.68		34.2	2	0	0	0
1139	HAL_15	Halle	2015	Stress	HEB_10_172	282	10	D		6	3	0	23.03.2015	0	59	21.05.2015	604.45	77	08.06.2015	875.85	114	15.07.2015	1552.2	130	31.07.2015	1875.05	18	271.4	37	676.35	66	30.7	24	49.52		39.7	0	0	0	2
1140	HAL_15	Halle	2015	Stress	HEB_25_020	304	25	D		6	2	0	23.03.2015	0	45	07.05.2015	420.1	61	23.05.2015	632.4	101	02.07.2015	1282.4	130	31.07.2015	1875.05	16	212.3	40	650	68	32	22	56.68		26.8	2	2	0	0
1141	HAL_15	Halle	2015	Stress	HEB_05_043	270	5	D		6	1	0	23.03.2015	0	45	07.05.2015	420.1	56	18.05.2015	566.6	100	01.07.2015	1258.8	130	31.07.2015	1875.05	11	146.5	44	692.2	46	35.3	22	58.63		42.7	2	0	0	0
1142	HAL_15	Halle	2015	Stress	HEB_18_225	291	18	D		7	1	0	23.03.2015	0	50	12.05.2015	494.5	61	23.05.2015	632.4	100	01.07.2015	1258.8	130	31.07.2015	1875.05	11	137.9	39	626.4	58	46.7	18	64.11		33.5	2	0	2	2
1143	HAL_15	Halle	2015	Stress	HEB_10_173	283	10	D		7	2	0	23.03.2015	0	46	08.05.2015	434.05	59	21.05.2015	604.45	102	03.07.2015	1308.35	130	31.07.2015	1875.05	13	170.4	43	703.9	54	50.5	22	48.59		38.4	2	0	0	0
1144	HAL_15	Halle	2015	Stress	HEB_08_202	277	8	D		7	3	0	23.03.2015	0	54	16.05.2015	541.05	71	02.06.2015	767.6	107	08.07.2015	1428.6	130	31.07.2015	1875.05	17	226.55	36	661	67	40	25	54.53		38	0	0	2	2
1145	HAL_15	Halle	2015	Stress	Quench	306	/	D		7	4	0	23.03.2015	0	50	12.05.2015	494.5	70	01.06.2015	750.25	109	10.07.2015	1458.4	130	31.07.2015	1875.05	20	255.75	39	708.15	61	45.7	28	55.35		59.5	Hv	Hv	Hv	Hv
1146	HAL_15	Halle	2015	Stress	HEB_09_033	278	9	D		8	4	0	23.03.2015	0	53	15.05.2015	529.15	69	31.05.2015	736.1	106	07.07.2015	1409.7	130	31.07.2015	1875.05	16	206.95	37	673.6	88	39.7	22	55.36		32.4	0	2	2	0
1147	HAL_15	Halle	2015	Stress	HEB_22_123	302	22	D		8	3	0	23.03.2015	0	60	22.05.2015	616.25	75	06.06.2015	844.8	114	15.07.2015	1552.2	130	31.07.2015	1875.05	15	228.55	39	707.4	70	32	23	55.14		29.4	0	0	2	2
1148	HAL_15	Halle	2015	Stress	HEB_04_149	269	4	D		8	2	0	23.03.2015	0	52	14.05.2015	518.65	75	06.06.2015	844.8	112	13.07.2015	1512.15	130	31.07.2015	1875.05	23	326.15	37	667.35	90	34	26	52.05		28.1	0	2	0	2
1149	HAL_15	Halle	2015	Stress	Barke	305	/	D		8	1	0	23.03.2015	0	49	11.05.2015	474.95	68	30.05.2015	723.2	106	07.07.2015	1409.7	130	31.07.2015	1875.05	19	248.25	38	686.5	65	39	24	53.12		46.6	Hv	Hv	Hv	Hv
1150	HAL_15	Halle	2015	Stress	HEB_03_085	264	3	D		9	1	0	23.03.2015	0	46	08.05.2015	434.05	59	21.05.2015	604.45	102	03.07.2015	1308.35	130	31.07.2015	1875.05	13	170.4	43	703.9	50	47.5	21	61.44		29	2	0	2	0
1151	HAL_15	Halle	2015	Stress	Scarlett	308	/	D		9	2	0	23.03.2015	0	51	13.05.2015	508.2	70	01.06.2015	750.25	105	06.07.2015	1386.05	130	31.07.2015	1875.05	19	242.05	35	635.8	56	34.7	27	53.11		39.7	Hv	Hv	Hv	Hv
1152	HAL_15	Halle	2015	Stress	HEB_11_098	286	11	D		9	3	0	23.03.2015	0	49	11.05.2015	474.95	61	23.05.2015	632.4	102	03.07.2015	1308.35	130	31.07.2015	1875.05	12	157.45	41	675.95	59	43	21	54.21		35.8	2	0	2	0
1153	HAL_15	Halle	2015	Stress	HEB_10_010	281	10	D		9	4	0	23.03.2015	0	47	09.05.2015	449.3	65	27.05.2015	685	106	07.07.2015	1409.7	130	31.07.2015	1875.05	18	235.7	41	724.7	85	37	19	57.23		31.7	0	2	0	0
1154	HAL_15	Halle	2015	Stress	HEB_04_112	266	4	D		10	4	0	23.03.2015	0	47	09.05.2015	449.3	58	20.05.2015	592.85	102	03.07.2015	1308.35	130	31.07.2015	1875.05	11	143.55	44	715.5	50	42	19	56.83		31.4	2	0	2	0
1155	HAL_15	Halle	2015	Stress	HEB_04_135	268	4	D		10	3	0	23.03.2015	0	62	24.05.2015	647.6	82	13.06.2015	966.2	118	19.07.2015	1643.85	130	31.07.2015	1875.05	20	318.6	36	677.65	61	30.7	22	49.84		34.5	0	0	0	2
1156	HAL_15	Halle	2015	Stress	HEB_21_184	298	21	D		10	2	0	23.03.2015	0	50	12.05.2015	494.5	75	06.06.2015	844.8	111	12.07.2015	1494.6	130	31.07.2015	1875.05	25	350.3	36	649.8	100	37.3	25	49.91		43.8	0	2	0	2
1157	HAL_15	Halle	2015	Stress	HEB_11_025	285	11	D		10	1	0	23.03.2015	0	48	10.05.2015	461.2	71	02.06.2015	767.6	103	04.07.2015	1336.9	130	31.07.2015	1875.05	23	306.4	32	569.3	96	29.7	17	53.23		23.8	0	2	0	2
1158	HAL_15	Halle	2015	Stress	HEB_25_014	303	25	D		11	1	0	23.03.2015	0	46	08.05.2015	434.05	69	31.05.2015	736.1	106	07.07.2015	1409.7	130	31.07.2015	1875.05	23	302.05	37	673.6	80	27	25	55.12		28.8	0	2	0	0
1159	HAL_15	Halle	2015	Stress	HEB_22_003	299	22	D		11	2	0	23.03.2015	0	49	11.05.2015	474.95	62	24.05.2015	647.6	101	02.07.2015	1282.4	130	31.07.2015	1875.05	13	172.65	39	634.8	50	44	19	54.99		36.1	2	0	0	2
1160	HAL_15	Halle	2015	Stress	HEB_19_076	292	19	D		11	3	0	23.03.2015	0	45	07.05.2015	420.1	59	21.05.2015	604.45	98	29.06.2015	1216.2	130	31.07.2015	1875.05	14	184.35	39	611.75	47	50.7	21	45.33		33.3	2	0	0	0
1161	HAL_15	Halle	2015	Stress	HEB_04_123	267	4	D		11	4	0	23.03.2015	0	44	06.05.2015	408.2	58	20.05.2015	592.85	100	01.07.2015	1258.8	130	31.07.2015	1875.05	14	184.65	42	665.95	72	43.7	18	55.24		26.3	2	2	0	0
1162	HAL_15	Halle	2015	Stress	HEB_08_165	276	8	D		12	4	0	23.03.2015	0	50	12.05.2015	494.5	74	05.06.2015	821.65	113	14.07.2015	1532.25	130	31.07.2015	1875.05	24	327.15	39	710.6	60	38	26	51.2		34.6	0	0	0	2
1163	HAL_15	Halle	2015	Stress	HEB_07_107	274	7	D		12	3	0	23.03.2015	0	54	16.05.2015	541.05	72	03.06.2015	786.15	114	15.07.2015	1552.2	130	31.07.2015	1875.05	18	245.1	42	766.05	52	32.3	26	45.61		32.2	0	0	0	0
1164	HAL_15	Halle	2015	Stress	HEB_15_082	288	15	D		12	2	0	23.03.2015	0	45	07.05.2015	420.1	58	20.05.2015	592.85	100	01.07.2015	1258.8	130	31.07.2015	1875.05	13	172.75	42	665.95	55	55	21	49.62		37.6	2	0	0	2
1165	HAL_15	Halle	2015	Stress	HEB_01_093	259	1	D		12	1	0	23.03.2015	0	45	07.05.2015	420.1	58	20.05.2015	592.85	100	01.07.2015	1258.8	130	31.07.2015	1875.05	13	172.75	42	665.95	63	40.3	20	54.97		23.9	2	2	0	0
1166	HAL_15	Halle	2015	Stress	HEB_06_116	272	6	D		13	1	0	23.03.2015	0	46	08.05.2015	434.05	65	27.05.2015	685	106	07.07.2015	1409.7	130	31.07.2015	1875.05	19	250.95	41	724.7	81	40.7	21	46.15		33.9	0	2	0	2
1167	HAL_15	Halle	2015	Stress	HEB_22_022	301	22	D		13	2	0	23.03.2015	0	46	08.05.2015	434.05	59	21.05.2015	604.45	101	02.07.2015	1282.4	130	31.07.2015	1875.05	13	170.4	42	677.95	50	40	21	61.9		40.1	2	0	2	0
1168	HAL_15	Halle	2015	Stress	HEB_20_064	294	20	D		13	3	0	23.03.2015	0	56	18.05.2015	566.6	75	06.06.2015	844.8	113	14.07.2015	1532.25	130	31.07.2015	1875.05	19	278.2	38	687.45	63	29.7	26	56.16		39.3	0	0	2	2
1169	HAL_15	Halle	2015	Stress	HEB_15_094	289	15	D		13	4	0	23.03.2015	0	51	13.05.2015	508.2	65	27.05.2015	685	101	02.07.2015	1282.4	130	31.07.2015	1875.05	14	176.8	36	597.4	59	38.3	21	42.32		14.1	0	2	2	0
1170	HAL_15	Halle	2015	Stress	HEB_14_045	287	14	D		14	4	0	23.03.2015	0	53	15.05.2015	529.15	70	01.06.2015	750.25	104	05.07.2015	1365.05	130	31.07.2015	1875.05	17	221.1	34	614.8	86	33.3	21	54.79		32.1	0	2	2	2
1171	HAL_15	Halle	2015	Stress	HEB_01_104	260	1	D		14	3	0	23.03.2015	0	46	08.05.2015	434.05	62	24.05.2015	647.6	102	03.07.2015	1308.35	130	31.07.2015	1875.05	16	213.55	40	660.75	62	48.3	22	56.6		50.9	2	0	0	0
1172	HAL_15	Halle	2015	Stress	Marthe	307	/	D		14	2	0	23.03.2015	0	48	10.05.2015	461.2	67	29.05.2015	712.45	108	09.07.2015	1443.95	130	31.07.2015	1875.05	19	251.25	41	731.5	61	38	24	51.47		46.4	Hv	Hv	Hv	Hv
1173	HAL_15	Halle	2015	Stress	HEB_03_040	263	3	D		14	1	0	23.03.2015	0	49	11.05.2015	474.95	69	31.05.2015	736.1	107	08.07.2015	1428.6	130	31.07.2015	1875.05	20	261.15	38	692.5	65	36.3	22	52.4		41.4	0	0	0	0
1174	HAL_15	Halle	2015	Stress	HEB_05_047	271	5	D		15	1	0	23.03.2015	0	47	09.05.2015	449.3	60	22.05.2015	616.25	102	03.07.2015	1308.35	130	31.07.2015	1875.05	13	166.95	42	692.1	61	47.7	19	50.13		31	2	0	0	2
1175	HAL_15	Halle	2015	Stress	HEB_21_160	297	21	D		15	2	0	23.03.2015	0	50	12.05.2015	494.5	69	31.05.2015	736.1	107	08.07.2015	1428.6	130	31.07.2015	1875.05	19	241.6	38	692.5	85	34.3	24	53.23		34.8	0	2	0	0
1176	HAL_15	Halle	2015	Stress	HEB_01_080	258	1	D		15	3	0	23.03.2015	0	55	17.05.2015	552.1	76	07.06.2015	861.5	114	15.07.2015	1552.2	130	31.07.2015	1875.05	21	309.4	38	690.7	64	28.5	23	53.35		34	0	2	0	2
1177	HAL_15	Halle	2015	Stress	HEB_22_014	300	22	D		15	4	0	23.03.2015	0	45	07.05.2015	420.1	61	23.05.2015	632.4	102	03.07.2015	1308.35	130	31.07.2015	1875.05	16	212.3	41	675.95	67	44	19	59.71		32.2	2	2	0	2
1178	HAL_16	Halle	2016	Control	HEB_07_107	742	7	A		2	1	0	15.03.2016	0	55	09.05.2016	481.7	69	23.05.2016	688.8	104	27.06.2016	1332.7	126	19.07.2016	1779.3	14	207.1	35	643.9	57	46.7	21.19	40.78		42.2	0	0	0	0
1179	HAL_16	Halle	2016	Control	HEB_05_047	739	5	A		2	2	0	15.03.2016	0	53	07.05.2016	449.1	64	18.05.2016	599.3	100	23.06.2016	1249	126	19.07.2016	1779.3	11	150.2	36	649.7	53	38.7	15.65	39.97		28.7	2	0	0	2
1180	HAL_16	Halle	2016	Control	HEB_01_080	726	1	A		2	3	0	15.03.2016	0	52	06.05.2016	433	69	23.05.2016	688.8	106	29.06.2016	1371.7	126	19.07.2016	1779.3	17	255.8	37	682.9	68	45	14.7	48.87		37.6	0	2	0	2
1181	HAL_16	Halle	2016	Control	HEB_04_135	736	4	A		2	4	0	15.03.2016	0	60	14.05.2016	560.2	77	31.05.2016	821.6	113	06.07.2016	1498.9	126	19.07.2016	1779.3	17	261.4	36	677.3	57	43	19	45.46		41.8	0	0	0	2
1182	HAL_16	Halle	2016	Control	HEB_08_202	745	8	A		3	4	0	15.03.2016	0	55	09.05.2016	481.7	70	24.05.2016	701.8	107	30.06.2016	1390.3	126	19.07.2016	1779.3	15	220.1	37	688.5	65	51	16.59	48.43		42.9	0	0	2	2
1183	HAL_16	Halle	2016	Control	HEB_06_116	740	6	A		3	3	0	15.03.2016	0	50	04.05.2016	404.5	66	20.05.2016	630.6	106	29.06.2016	1371.7	126	19.07.2016	1779.3	16	226.1	40	741.1	78	52	14.95	38.42		31.9	0	2	0	2
1184	HAL_16	Halle	2016	Control	HEB_21_184	766	21	A		3	2	0	15.03.2016	0	56	10.05.2016	498.8	73	27.05.2016	743.7	111	04.07.2016	1463	126	19.07.2016	1779.3	17	244.9	38	719.3	79	40.3	18.15	50.24		48	0	2	0	2
1185	HAL_16	Halle	2016	Control	HEB_21_011	763	21	A		3	1	0	15.03.2016	0	53	07.05.2016	449.1	64	18.05.2016	599.3	100	23.06.2016	1249	126	19.07.2016	1779.3	11	150.2	36	649.7	56	44.3	15.45	47.43		30.4	2	0	2	0
1186	HAL_16	Halle	2016	Control	HEB_04_123	735	4	A		4	1	0	15.03.2016	0	47	01.05.2016	373.1	58	12.05.2016	534.2	102	25.06.2016	1296.7	126	19.07.2016	1779.3	11	161.1	44	762.5	68	34.3	12.9	49.7		35.7	2	2	0	0
1187	HAL_16	Halle	2016	Control	HEB_11_025	753	11	A		4	2	0	15.03.2016	0	49	03.05.2016	395	67	21.05.2016	649.3	104	27.06.2016	1332.7	126	19.07.2016	1779.3	18	254.3	37	683.4	81	42.3	10.6	52.69		35.8	0	2	0	2
1188	HAL_16	Halle	2016	Control	HEB_03_172	733	3	A		4	3	0	15.03.2016	0	50	04.05.2016	404.5	67	21.05.2016	649.3	105	28.06.2016	1351.5	126	19.07.2016	1779.3	17	244.8	38	702.2	95	43	16.75	50.23		45.7	0	2	0	0
1189	HAL_16	Halle	2016	Control	HEB_22_022	769	22	A		4	4	0	15.03.2016	0	53	07.05.2016	449.1	63	17.05.2016	585.5	101	24.06.2016	1275.3	126	19.07.2016	1779.3	10	136.4	38	689.8	59	43.3	15.85	47.56		36.9	2	0	2	0
1190	HAL_16	Halle	2016	Control	HEB_19_076	760	19	A		5	4	0	15.03.2016	0	52	06.05.2016	433	63	17.05.2016	585.5	98	21.06.2016	1203.6	126	19.07.2016	1779.3	11	152.5	35	618.1	49	42	14.35	39.96		41.4	2	0	0	0
1191	HAL_16	Halle	2016	Control	HEB_05_043	738	5	A		5	3	0	15.03.2016	0	50	04.05.2016	404.5	59	13.05.2016	550.5	102	25.06.2016	1296.7	126	19.07.2016	1779.3	9	146	43	746.2	54	36.3	15.55	51.88		48.7	2	0	0	0
1192	HAL_16	Halle	2016	Control	HEB_15_094	757	15	A		5	2	0	15.03.2016	0	53	07.05.2016	449.1	64	18.05.2016	599.3	101	24.06.2016	1275.3	126	19.07.2016	1779.3	11	150.2	37	676	63	53.3	12.6	34.4		30.1	0	2	2	0
1193	HAL_16	Halle	2016	Control	HEB_25_020	772	25	A		5	1	0	15.03.2016	0	48	02.05.2016	384.4	62	16.05.2016	576.3	103	26.06.2016	1314.9	126	19.07.2016	1779.3	14	191.9	41	738.6	63	31	14.05	47.57		39.7	2	2	0	0
1194	HAL_16	Halle	2016	Control	HEB_01_093	727	1	A		6	1	0	15.03.2016	0	47	01.05.2016	373.1	59	13.05.2016	550.5	102	25.06.2016	1296.7	126	19.07.2016	1779.3	12	177.4	43	746.2	64	36.7	12.65	48.81		40.2	2	2	0	0
1195	HAL_16	Halle	2016	Control	HEB_04_149	737	4	A		6	2	0	15.03.2016	0	54	08.05.2016	464.7	74	28.05.2016	760.7	112	05.07.2016	1481.8	126	19.07.2016	1779.3	20	296	38	721.1	80	56.3	20.05	48.22		57	0	2	0	2
1196	HAL_16	Halle	2016	Control	HEB_20_064	762	20	A		6	3	0	15.03.2016	0	59	13.05.2016	550.5	73	27.05.2016	743.7	111	04.07.2016	1463	126	19.07.2016	1779.3	14	193.2	38	719.3	65	57.3	19.75	50.72		56.1	0	0	2	2
1197	HAL_16	Halle	2016	Control	Quench	774	Cultivar	A		6	4	0	15.03.2016	0	54	08.05.2016	464.7	68	22.05.2016	669.9	108	01.07.2016	1412.2	126	19.07.2016	1779.3	14	205.2	40	742.3	59	48.3	20.63	49.57		75.1	Hv	Hv	Hv	Hv
1198	HAL_16	Halle	2016	Control	HEB_03_040	731	3	A		7	4	0	15.03.2016	0	54	08.05.2016	464.7	68	22.05.2016	669.9	107	30.06.2016	1390.3	126	19.07.2016	1779.3	14	205.2	39	720.4	64	51.7	21.75	51.46		51.2	0	0	0	0
1199	HAL_16	Halle	2016	Control	HEB_08_165	744	8	A		7	3	0	15.03.2016	0	55	09.05.2016	481.7	69	23.05.2016	688.8	104	27.06.2016	1332.7	126	19.07.2016	1779.3	14	207.1	35	643.9	62	51.3	18.8	48.61		52.6	0	0	0	2
1200	HAL_16	Halle	2016	Control	HEB_10_184	752	10	A		7	2	0	15.03.2016	0	54	08.05.2016	464.7	67	21.05.2016	649.3	102	25.06.2016	1296.7	126	19.07.2016	1779.3	13	184.6	35	647.4	60	48.3	17.62	40.07		44.3	2	0	0	2
1201	HAL_16	Halle	2016	Control	HEB_11_098	754	11	A		7	1	0	15.03.2016	0	53	07.05.2016	449.1	64	18.05.2016	599.3	103	26.06.2016	1314.9	126	19.07.2016	1779.3	11	150.2	39	715.6	63	45	18.05	48.05		46.7	2	0	2	0
1202	HAL_16	Halle	2016	Control	HEB_15_082	756	15	A		8	1	0	15.03.2016	0	50	04.05.2016	404.5	61	15.05.2016	568.1	100	23.06.2016	1249	126	19.07.2016	1779.3	11	163.6	39	680.9	49	44.7	15.45	42.47		45.3	2	0	0	2
1203	HAL_16	Halle	2016	Control	HEB_01_132	729	1	A		8	2	0	15.03.2016	0	55	09.05.2016	481.7	69	23.05.2016	688.8	107	30.06.2016	1390.3	126	19.07.2016	1779.3	14	207.1	38	701.5	65	42.7	20.15	45.94		61.8	0	0	0	0
1204	HAL_16	Halle	2016	Control	HEB_21_160	765	21	A		8	3	0	15.03.2016	0	50	04.05.2016	404.5	65	19.05.2016	615.1	104	27.06.2016	1332.7	126	19.07.2016	1779.3	15	210.6	39	717.6	80	41.3	15.45	52.46		43.7	0	2	0	0
1205	HAL_16	Halle	2016	Control	HEB_16_064	758	16	A		8	4	0	15.03.2016	0	53	07.05.2016	449.1	64	18.05.2016	599.3	100	23.06.2016	1249	126	19.07.2016	1779.3	11	150.2	36	649.7	54	42.7	18.15	40.51		30.4	2	0	0	0
1206	HAL_16	Halle	2016	Control	HEB_21_141	764	21	A		9	4	0	15.03.2016	0	59	13.05.2016	550.5	73	27.05.2016	743.7	111	04.07.2016	1463	126	19.07.2016	1779.3	14	193.2	38	719.3	59	40.7	19.4	48.14		39.8	0	0	2	0
1207	HAL_16	Halle	2016	Control	HEB_01_032	725	1	A		9	3	0	15.03.2016	0	49	03.05.2016	395	66	20.05.2016	630.6	107	30.06.2016	1390.3	126	19.07.2016	1779.3	17	235.6	41	759.7	83	40.7	17.85	52.56		53.5	0	2	0	0
1208	HAL_16	Halle	2016	Control	HEB_22_014	768	22	A		9	2	0	15.03.2016	0	50	04.05.2016	404.5	65	19.05.2016	615.1	102	25.06.2016	1296.7	126	19.07.2016	1779.3	15	210.6	37	681.6	75	41.7	15.5	51.34		44.2	2	2	0	2
1209	HAL_16	Halle	2016	Control	HEB_09_163	748	9	A		9	1	0	15.03.2016	0	49	03.05.2016	395	60	14.05.2016	560.2	103	26.06.2016	1314.9	126	19.07.2016	1779.3	11	165.2	43	754.7	68	34	9.95	46.35		27.8	2	2	0	0
1210	HAL_16	Halle	2016	Control	HEB_22_123	770	22	A		10	1	0	15.03.2016	0	58	12.05.2016	534.2	73	27.05.2016	743.7	112	05.07.2016	1481.8	126	19.07.2016	1779.3	15	209.5	39	738.1	68	55.7	18.3	49.2		58	0	0	2	2
1211	HAL_16	Halle	2016	Control	HEB_02_040	730	2	A		10	2	0	15.03.2016	0	55	09.05.2016	481.7	69	23.05.2016	688.8	107	30.06.2016	1390.3	126	19.07.2016	1779.3	14	207.1	38	701.5	60	53.7	18.05	45.69		47.4	0	0	0	2
1212	HAL_16	Halle	2016	Control	HEB_18_225	759	18	A		10	3	0	15.03.2016	0	55	09.05.2016	481.7	64	18.05.2016	599.3	101	24.06.2016	1275.3	126	19.07.2016	1779.3	9	117.6	37	676	55	42.7	14.05	54.8		34.7	2	0	2	2
1213	HAL_16	Halle	2016	Control	HEB_09_137	747	9	A		10	4	0	15.03.2016	0	57	11.05.2016	516.4	69	23.05.2016	688.8	106	29.06.2016	1371.7	126	19.07.2016	1779.3	12	172.4	37	682.9	48	49.7	18.85	46.37		44.3	0	0	2	0
1214	HAL_16	Halle	2016	Control	HEB_01_104	728	1	A		11	4	0	15.03.2016	0	52	06.05.2016	433	65	19.05.2016	615.1	102	25.06.2016	1296.7	126	19.07.2016	1779.3	13	182.1	37	681.6	50	50.3	16.1	48.51		58.2	2	0	0	0
1215	HAL_16	Halle	2016	Control	HEB_22_003	767	22	A		11	3	0	15.03.2016	0	54	08.05.2016	464.7	66	20.05.2016	630.6	101	24.06.2016	1275.3	126	19.07.2016	1779.3	12	165.9	35	644.7	55	46	13.7	46.86		46.5	2	0	0	2
1216	HAL_16	Halle	2016	Control	Marthe	775	Cultivar	A		11	2	0	15.03.2016	0	53	07.05.2016	449.1	67	21.05.2016	649.3	109	02.07.2016	1430.5	126	19.07.2016	1779.3	14	200.2	42	781.2	61	50	19.57	49.12		73.8	Hv	Hv	Hv	Hv
1217	HAL_16	Halle	2016	Control	HEB_25_014	771	25	A		11	1	0	15.03.2016	0	49	03.05.2016	395	67	21.05.2016	649.3	105	28.06.2016	1351.5	126	19.07.2016	1779.3	18	254.3	38	702.2	82	47	18.3	51.12		56.2	0	2	0	0
1218	HAL_16	Halle	2016	Control	HEB_10_172	750	10	A		12	1	0	15.03.2016	0	59	13.05.2016	550.5	74	28.05.2016	760.7	110	03.07.2016	1446	126	19.07.2016	1779.3	15	210.2	36	685.3	63	42.3	21.42	45.14		55.5	0	0	0	2
1219	HAL_16	Halle	2016	Control	HEB_04_112	734	4	A		12	2	0	15.03.2016	0	53	07.05.2016	449.1	60	14.05.2016	560.2	102	25.06.2016	1296.7	126	19.07.2016	1779.3	7	111.1	42	736.5	51	38.7	14.85	47.97		39	2	0	2	0
1220	HAL_16	Halle	2016	Control	HEB_14_045	755	14	A		12	3	0	15.03.2016	0	54	08.05.2016	464.7	68	22.05.2016	669.9	105	28.06.2016	1351.5	126	19.07.2016	1779.3	14	205.2	37	681.6	84	44.7	13.75	45.26		40.2	0	2	2	2
1221	HAL_16	Halle	2016	Control	HEB_07_063	741	7	A		12	4	0	15.03.2016	0	59	13.05.2016	550.5	72	26.05.2016	729.3	112	05.07.2016	1481.8	126	19.07.2016	1779.3	13	178.8	40	752.5	63	49	19.74	48.69		52.3	0	0	2	0
1222	HAL_16	Halle	2016	Control	HEB_20_062	761	20	A		13	4	0	15.03.2016	0	58	12.05.2016	534.2	74	28.05.2016	760.7	112	05.07.2016	1481.8	126	19.07.2016	1779.3	16	226.5	38	721.1	54	47.7	20.05	47.18		51.4	0	0	0	2
1223	HAL_16	Halle	2016	Control	HEB_08_096	743	8	A		13	3	0	15.03.2016	0	52	06.05.2016	433	64	18.05.2016	599.3	99	22.06.2016	1225	126	19.07.2016	1779.3	12	166.3	35	625.7	50	37.3	13.58	46.57		45.9	2	0	0	2
1224	HAL_16	Halle	2016	Control	HEB_10_010	749	10	A		13	2	0	15.03.2016	0	50	04.05.2016	404.5	65	19.05.2016	615.1	105	28.06.2016	1351.5	126	19.07.2016	1779.3	15	210.6	40	736.4	73	42.3	13.05	49.57		45.9	0	0	0	0
1225	HAL_16	Halle	2016	Control	HEB_09_033	746	9	A		13	1	0	15.03.2016	0	56	10.05.2016	498.8	67	21.05.2016	649.3	107	30.06.2016	1390.3	126	19.07.2016	1779.3	11	150.5	40	741	82	49.7	12.79	48.89		46	0	2	2	0
1226	HAL_16	Halle	2016	Control	HEB_03_085	732	3	A		14	1	0	15.03.2016	0	54	08.05.2016	464.7	64	18.05.2016	599.3	105	28.06.2016	1351.5	126	19.07.2016	1779.3	10	134.6	41	752.2	54	40	16.32	48.24		38.8	2	0	2	0
1227	HAL_16	Halle	2016	Control	Scarlett	776	Cultivar	A		14	2	0	15.03.2016	0	56	10.05.2016	498.8	70	24.05.2016	701.8	105	28.06.2016	1351.5	126	19.07.2016	1779.3	14	203	35	649.7	58	43.7	21.2	46.91		57.2	Hv	Hv	Hv	Hv
1228	HAL_16	Halle	2016	Control	Barke	773	Cultivar	A		14	3	0	15.03.2016	0	54	08.05.2016	464.7	68	22.05.2016	669.9	104	27.06.2016	1332.7	126	19.07.2016	1779.3	14	205.2	36	662.8	60	42.7	20.6	51.67		65.4	Hv	Hv	Hv	Hv
1229	HAL_16	Halle	2016	Control	HEB_10_173	751	10	A		14	4	0	15.03.2016	0	52	06.05.2016	433	62	16.05.2016	576.3	102	25.06.2016	1296.7	126	19.07.2016	1779.3	10	143.3	40	720.4	53	43	19.7	43.25		38.5	2	0	0	0
1230	HAL_16	Halle	2016	Control	HEB_07_063	793	7	B		2	1	0	15.03.2016	0	58	12.05.2016	534.2	72	26.05.2016	729.3	110	03.07.2016	1446	126	19.07.2016	1779.3	14	195.1	38	716.7	68	42	20.35	49.65		55.7	0	0	2	0
1231	HAL_16	Halle	2016	Control	HEB_21_011	815	21	B		2	2	0	15.03.2016	0	53	07.05.2016	449.1	63	17.05.2016	585.5	101	24.06.2016	1275.3	126	19.07.2016	1779.3	10	136.4	38	689.8	60	47.3	15.05	51.6		57	2	0	2	0
1232	HAL_16	Halle	2016	Control	HEB_19_076	812	19	B		2	3	0	15.03.2016	0	52	06.05.2016	433	64	18.05.2016	599.3	98	21.06.2016	1203.6	126	19.07.2016	1779.3	12	166.3	34	604.3	56	47.7	14.4	41.1		46.5	2	0	0	0
1233	HAL_16	Halle	2016	Control	HEB_01_093	779	1	B		2	4	0	15.03.2016	0	46	30.04.2016	361.5	57	11.05.2016	516.4	101	24.06.2016	1275.3	126	19.07.2016	1779.3	11	154.9	44	758.9	62	40.7	12.75	48.33		48.8	2	2	0	0
1234	HAL_16	Halle	2016	Control	HEB_09_137	799	9	B		3	4	0	15.03.2016	0	56	10.05.2016	498.8	69	23.05.2016	688.8	106	29.06.2016	1371.7	126	19.07.2016	1779.3	13	190	37	682.9	52	42.7	18.45	43.65		45.1	0	0	2	0
1235	HAL_16	Halle	2016	Control	HEB_22_022	821	22	B		3	3	0	15.03.2016	0	53	07.05.2016	449.1	63	17.05.2016	585.5	99	22.06.2016	1225	126	19.07.2016	1779.3	10	136.4	36	639.5	55	54.3	15.2	51.06		43.5	2	0	2	0
1236	HAL_16	Halle	2016	Control	HEB_10_184	804	10	B		3	2	0	15.03.2016	0	53	07.05.2016	449.1	66	20.05.2016	630.6	103	26.06.2016	1314.9	126	19.07.2016	1779.3	13	181.5	37	684.3	62	45.7	18	40.21		48.7	2	0	0	2
1237	HAL_16	Halle	2016	Control	HEB_08_165	796	8	B		3	1	0	15.03.2016	0	53	07.05.2016	449.1	68	22.05.2016	669.9	104	27.06.2016	1332.7	126	19.07.2016	1779.3	15	220.8	36	662.8	65	54	19.95	48.99		57.8	0	0	0	2
1238	HAL_16	Halle	2016	Control	HEB_04_149	789	4	B		4	1	0	15.03.2016	0	55	09.05.2016	481.7	73	27.05.2016	743.7	111	04.07.2016	1463	126	19.07.2016	1779.3	18	262	38	719.3	81	52	19.1	47.88		55.2	0	2	0	2
1239	HAL_16	Halle	2016	Control	Marthe	827	Cultivar	B		4	2	0	15.03.2016	0	52	06.05.2016	433	67	21.05.2016	649.3	107	30.06.2016	1390.3	126	19.07.2016	1779.3	15	216.3	40	741	61	50	20.65	50.77		67.7	Hv	Hv	Hv	Hv
1240	HAL_16	Halle	2016	Control	HEB_01_104	780	1	B		4	3	0	15.03.2016	0	52	06.05.2016	433	66	20.05.2016	630.6	104	27.06.2016	1332.7	126	19.07.2016	1779.3	14	197.6	38	702.1	53	41.3	16.05	48.14		61.9	2	0	0	0
1241	HAL_16	Halle	2016	Control	HEB_15_094	809	15	B		4	4	0	15.03.2016	0	53	07.05.2016	449.1	64	18.05.2016	599.3	100	23.06.2016	1249	126	19.07.2016	1779.3	11	150.2	36	649.7	70	56	14.1	35.15		35.8	0	2	2	0
1242	HAL_16	Halle	2016	Control	HEB_07_107	794	7	B		5	4	0	15.03.2016	0	53	07.05.2016	449.1	68	22.05.2016	669.9	104	27.06.2016	1332.7	126	19.07.2016	1779.3	15	220.8	36	662.8	60	50	20.35	40.87		59.4	0	0	0	0
1243	HAL_16	Halle	2016	Control	HEB_06_116	792	6	B		5	3	0	15.03.2016	0	51	05.05.2016	417.8	66	20.05.2016	630.6	103	26.06.2016	1314.9	126	19.07.2016	1779.3	15	212.8	37	684.3	75	43.7	16.05	41.31		33.7	0	2	0	2
1244	HAL_16	Halle	2016	Control	HEB_20_062	813	20	B		5	2	0	15.03.2016	0	57	11.05.2016	516.4	73	27.05.2016	743.7	111	04.07.2016	1463	126	19.07.2016	1779.3	16	227.3	38	719.3	60	51.7	19.3	47.52		54.8	0	0	0	2
1245	HAL_16	Halle	2016	Control	HEB_02_040	782	2	B		5	1	0	15.03.2016	0	53	07.05.2016	449.1	68	22.05.2016	669.9	104	27.06.2016	1332.7	126	19.07.2016	1779.3	15	220.8	36	662.8	60	47.7	19.35	45.84		43.7	0	0	0	2
1246	HAL_16	Halle	2016	Control	HEB_03_040	783	3	B		6	1	0	15.03.2016	0	54	08.05.2016	464.7	67	21.05.2016	649.3	106	29.06.2016	1371.7	126	19.07.2016	1779.3	13	184.6	39	722.4	66	44.7	21.2	54.05		60.3	0	0	0	0
1247	HAL_16	Halle	2016	Control	HEB_25_020	824	25	B		6	2	0	15.03.2016	0	47	01.05.2016	373.1	62	16.05.2016	576.3	101	24.06.2016	1275.3	126	19.07.2016	1779.3	15	203.2	39	699	69	36.5	15.5	48.04		46.2	2	2	0	0
1248	HAL_16	Halle	2016	Control	HEB_25_014	823	25	B		6	3	0	15.03.2016	0	50	04.05.2016	404.5	67	21.05.2016	649.3	106	29.06.2016	1371.7	126	19.07.2016	1779.3	17	244.8	39	722.4	85	45.7	16.05	47.32		48.7	0	2	0	0
1249	HAL_16	Halle	2016	Control	HEB_21_160	817	21	B		6	4	0	15.03.2016	0	52	06.05.2016	433	65	19.05.2016	615.1	104	27.06.2016	1332.7	126	19.07.2016	1779.3	13	182.1	39	717.6	80	45.7	16.2	51.24		48.8	0	2	0	0
1250	HAL_16	Halle	2016	Control	HEB_22_003	819	22	B		7	4	0	15.03.2016	0	53	07.05.2016	449.1	66	20.05.2016	630.6	101	24.06.2016	1275.3	126	19.07.2016	1779.3	13	181.5	35	644.7	55	45	14.1	50.53		50.2	2	0	0	2
1251	HAL_16	Halle	2016	Control	HEB_03_085	784	3	B		7	3	0	15.03.2016	0	52	06.05.2016	433	63	17.05.2016	585.5	105	28.06.2016	1351.5	126	19.07.2016	1779.3	11	152.5	42	766	60	45	16.57	52.88		46.5	2	0	2	0
1252	HAL_16	Halle	2016	Control	Quench	826	Cultivar	B		7	2	0	15.03.2016	0	54	08.05.2016	464.7	67	21.05.2016	649.3	110	03.07.2016	1446	126	19.07.2016	1779.3	13	184.6	43	796.7	60	50.7	19.7	50.07		70.7	Hv	Hv	Hv	Hv
1253	HAL_16	Halle	2016	Control	HEB_14_045	807	14	B		7	1	0	15.03.2016	0	54	08.05.2016	464.7	67	21.05.2016	649.3	104	27.06.2016	1332.7	126	19.07.2016	1779.3	13	184.6	37	683.4	81	55.3	11.65	47.27		38.9	0	2	2	2
1254	HAL_16	Halle	2016	Control	HEB_04_135	788	4	B		8	1	0	15.03.2016	0	59	13.05.2016	550.5	76	30.05.2016	802.3	112	05.07.2016	1481.8	126	19.07.2016	1779.3	17	251.8	36	679.5	58	50	18.9	46.83		46	0	0	0	2
1255	HAL_16	Halle	2016	Control	HEB_08_096	795	8	B		8	2	0	15.03.2016	0	55	09.05.2016	481.7	65	19.05.2016	615.1	98	21.06.2016	1203.6	126	19.07.2016	1779.3	10	133.4	33	588.5	55	40.7	15.1	47.67		47.2	2	0	0	2
1256	HAL_16	Halle	2016	Control	HEB_08_202	797	8	B		8	3	0	15.03.2016	0	56	10.05.2016	498.8	70	24.05.2016	701.8	109	02.07.2016	1430.5	126	19.07.2016	1779.3	14	203	39	728.7	65	56.7	16.3	47.99		48.5	0	0	2	2
1257	HAL_16	Halle	2016	Control	HEB_11_098	806	11	B		8	4	0	15.03.2016	0	55	09.05.2016	481.7	64	18.05.2016	599.3	103	26.06.2016	1314.9	126	19.07.2016	1779.3	9	117.6	39	715.6	63	42.7	17.25	49.55		54.9	2	0	2	0
1258	HAL_16	Halle	2016	Control	HEB_18_225	811	18	B		9	4	0	15.03.2016	0	55	09.05.2016	481.7	63	17.05.2016	585.5	100	23.06.2016	1249	126	19.07.2016	1779.3	8	103.8	37	663.5	67	37.3	15.9	53.22		37.3	2	0	2	2
1259	HAL_16	Halle	2016	Control	HEB_21_141	816	21	B		9	3	0	15.03.2016	0	58	12.05.2016	534.2	72	26.05.2016	729.3	111	04.07.2016	1463	126	19.07.2016	1779.3	14	195.1	39	733.7	66	42.7	20.1	49.63		43.8	0	0	2	0
1260	HAL_16	Halle	2016	Control	HEB_01_032	777	1	B		9	2	0	15.03.2016	0	49	03.05.2016	395	65	19.05.2016	615.1	106	29.06.2016	1371.7	126	19.07.2016	1779.3	16	220.1	41	756.6	75	44.5	18.45	50.89		53.9	0	2	0	0
1261	HAL_16	Halle	2016	Control	HEB_10_173	803	10	B		9	1	0	15.03.2016	0	49	03.05.2016	395	60	14.05.2016	560.2	97	20.06.2016	1184.2	126	19.07.2016	1779.3	11	165.2	37	624	47	49.3	18.6	44.78		39.4	2	0	0	0
1262	HAL_16	Halle	2016	Control	HEB_01_080	778	1	B		10	1	0	15.03.2016	0	53	07.05.2016	449.1	67	21.05.2016	649.3	105	28.06.2016	1351.5	126	19.07.2016	1779.3	14	200.2	38	702.2	72	50	13.1	49.83		35.1	0	2	0	2
1263	HAL_16	Halle	2016	Control	HEB_09_033	798	9	B		10	2	0	15.03.2016	0	54	08.05.2016	464.7	67	21.05.2016	649.3	106	29.06.2016	1371.7	126	19.07.2016	1779.3	13	184.6	39	722.4	85	49	9.35	50.36		38	0	2	2	0
1264	HAL_16	Halle	2016	Control	HEB_20_064	814	20	B		10	3	0	15.03.2016	0	57	11.05.2016	516.4	72	26.05.2016	729.3	111	04.07.2016	1463	126	19.07.2016	1779.3	15	212.9	39	733.7	63	46.3	19.05	50.48		53.8	0	0	2	2
1265	HAL_16	Halle	2016	Control	HEB_15_082	808	15	B		10	4	0	15.03.2016	0	51	05.05.2016	417.8	60	14.05.2016	560.2	98	21.06.2016	1203.6	126	19.07.2016	1779.3	9	142.4	38	643.4	50	38.7	14.95	40.9		44.2	2	0	0	2
1266	HAL_16	Halle	2016	Control	HEB_16_064	810	16	B		11	4	0	15.03.2016	0	52	06.05.2016	433	63	17.05.2016	585.5	102	25.06.2016	1296.7	126	19.07.2016	1779.3	11	152.5	39	711.2	50	46.7	18.58	38.53		33.1	2	0	0	0
1267	HAL_16	Halle	2016	Control	HEB_10_010	801	10	B		11	3	0	15.03.2016	0	49	03.05.2016	395	63	17.05.2016	585.5	104	27.06.2016	1332.7	126	19.07.2016	1779.3	14	190.5	41	747.2	70	41.3	14.3	50.26		40.5	0	0	0	0
1268	HAL_16	Halle	2016	Control	HEB_04_123	787	4	B		11	2	0	15.03.2016	0	46	30.04.2016	361.5	58	12.05.2016	534.2	98	21.06.2016	1203.6	126	19.07.2016	1779.3	12	172.7	40	669.4	75	37.7	12.2	51.08		38.3	2	2	0	0
1269	HAL_16	Halle	2016	Control	HEB_11_025	805	11	B		11	1	0	15.03.2016	0	50	04.05.2016	404.5	66	20.05.2016	630.6	102	25.06.2016	1296.7	126	19.07.2016	1779.3	16	226.1	36	666.1	91	36.3	9.25	53.25		35.4	0	2	0	2
1270	HAL_16	Halle	2016	Control	HEB_21_184	818	21	B		12	1	0	15.03.2016	0	54	08.05.2016	464.7	71	25.05.2016	714.7	110	03.07.2016	1446	126	19.07.2016	1779.3	17	250	39	731.3	83	49.3	19.65	49.05		54.8	0	2	0	2
1271	HAL_16	Halle	2016	Control	HEB_05_047	791	5	B		12	2	0	15.03.2016	0	51	05.05.2016	417.8	63	17.05.2016	585.5	100	23.06.2016	1249	126	19.07.2016	1779.3	12	167.7	37	663.5	58	36	14.95	44.64		40.6	2	0	0	2
1272	HAL_16	Halle	2016	Control	HEB_01_132	781	1	B		12	3	0	15.03.2016	0	53	07.05.2016	449.1	68	22.05.2016	669.9	106	29.06.2016	1371.7	126	19.07.2016	1779.3	15	220.8	38	701.8	65	52.3	19.65	48.88		63.6	0	0	0	0
1273	HAL_16	Halle	2016	Control	HEB_05_043	790	5	B		12	4	0	15.03.2016	0	50	04.05.2016	404.5	60	14.05.2016	560.2	103	26.06.2016	1314.9	126	19.07.2016	1779.3	10	155.7	43	754.7	50	38.7	16.25	50.59		52.1	2	0	0	0
1274	HAL_16	Halle	2016	Control	HEB_10_172	802	10	B		13	4	0	15.03.2016	0	56	10.05.2016	498.8	73	27.05.2016	743.7	108	01.07.2016	1412.2	126	19.07.2016	1779.3	17	244.9	35	668.5	65	50.3	20.2	46.77		62.4	0	0	0	2
1275	HAL_16	Halle	2016	Control	HEB_04_112	786	4	B		13	3	0	15.03.2016	0	52	06.05.2016	433	60	14.05.2016	560.2	101	24.06.2016	1275.3	126	19.07.2016	1779.3	8	127.2	41	715.1	45	44	13.1	45.54		44.2	2	0	2	0
1276	HAL_16	Halle	2016	Control	Scarlett	828	Cultivar	B		13	2	0	15.03.2016	0	55	09.05.2016	481.7	69	23.05.2016	688.8	104	27.06.2016	1332.7	126	19.07.2016	1779.3	14	207.1	35	643.9	60	46	21.6	48.75		58.5	Hv	Hv	Hv	Hv
1277	HAL_16	Halle	2016	Control	HEB_22_123	822	22	B		13	1	0	15.03.2016	0	57	11.05.2016	516.4	73	27.05.2016	743.7	108	01.07.2016	1412.2	126	19.07.2016	1779.3	16	227.3	35	668.5	62	56.3	18.15	49.77		51.9	0	0	2	2
1278	HAL_16	Halle	2016	Control	Barke	825	Cultivar	B		14	1	0	15.03.2016	0	53	07.05.2016	449.1	67	21.05.2016	649.3	106	29.06.2016	1371.7	126	19.07.2016	1779.3	14	200.2	39	722.4	68	35	21.65	50.27		67.2	Hv	Hv	Hv	Hv
1279	HAL_16	Halle	2016	Control	HEB_09_163	800	9	B		14	2	0	15.03.2016	0	49	03.05.2016	395	60	14.05.2016	560.2	99	22.06.2016	1225	126	19.07.2016	1779.3	11	165.2	39	664.8	75	40.3	11.6	46.6		25.5	2	2	0	0
1280	HAL_16	Halle	2016	Control	HEB_03_172	785	3	B		14	3	0	15.03.2016	0	51	05.05.2016	417.8	66	20.05.2016	630.6	106	29.06.2016	1371.7	126	19.07.2016	1779.3	15	212.8	40	741.1	92	44.7	16.75	52.27		55.7	0	2	0	0
1281	HAL_16	Halle	2016	Control	HEB_22_014	820	22	B		14	4	0	15.03.2016	0	50	04.05.2016	404.5	64	18.05.2016	599.3	100	23.06.2016	1249	126	19.07.2016	1779.3	14	194.8	36	649.7	70	40	14.65	53.26		49.5	2	2	0	2
1282	HAL_16	Halle	2016	Control	HEB_10_173	855	10	C		2	1	0	15.03.2016	0	51	05.05.2016	417.8	60	14.05.2016	560.2	97	20.06.2016	1184.2	126	20.07.2016	1779.3	9	142.4	37	624	48	44	13.21	36.86		40.2	2	0	0	0
1283	HAL_16	Halle	2016	Control	HEB_04_123	839	4	C		2	2	0	15.03.2016	0	47	01.05.2016	373.1	58	12.05.2016	534.2	99	22.06.2016	1225	126	20.07.2016	1779.3	11	161.1	41	690.8	75	50.3	12.43	51.72		41.1	2	2	0	0
1284	HAL_16	Halle	2016	Control	HEB_09_137	851	9	C		2	3	0	15.03.2016	0	58	12.05.2016	534.2	69	23.05.2016	688.8	106	29.06.2016	1371.7	126	20.07.2016	1779.3	11	154.6	37	682.9	54	50.7	18.55	44.96		45.8	0	0	2	0
1285	HAL_16	Halle	2016	Control	HEB_09_033	850	9	C		2	4	0	15.03.2016	0	54	08.05.2016	464.7	67	21.05.2016	649.3	108	01.07.2016	1412.2	126	20.07.2016	1779.3	13	184.6	41	762.9	89	48.7	10.1	49.68		43.6	0	2	2	0
1286	HAL_16	Halle	2016	Control	HEB_03_085	836	3	C		3	4	0	15.03.2016	0	51	05.05.2016	417.8	62	16.05.2016	576.3	102	25.06.2016	1296.7	126	20.07.2016	1779.3	11	158.5	40	720.4	69	53.3	15.24	53		42	2	0	2	0
1287	HAL_16	Halle	2016	Control	HEB_18_225	863	18	C		3	3	0	15.03.2016	0	55	09.05.2016	481.7	63	17.05.2016	585.5	100	23.06.2016	1249	126	20.07.2016	1779.3	8	103.8	37	663.5	71	41	13.35	51.34		35.1	2	0	2	2
1288	HAL_16	Halle	2016	Control	HEB_21_141	868	21	C		3	2	0	15.03.2016	0	58	12.05.2016	534.2	72	26.05.2016	729.3	112	05.07.2016	1481.8	126	20.07.2016	1779.3	14	195.1	40	752.5	61	37.3	17.35	46.78		42	0	0	2	0
1289	HAL_16	Halle	2016	Control	HEB_07_063	845	7	C		3	1	0	15.03.2016	0	58	12.05.2016	534.2	72	26.05.2016	729.3	110	03.07.2016	1446	126	20.07.2016	1779.3	14	195.1	38	716.7	59	48.3	21.2	48.22		46.6	0	0	2	0
1290	HAL_16	Halle	2016	Control	HEB_10_172	854	10	C		4	1	0	15.03.2016	0	57	11.05.2016	516.4	73	27.05.2016	743.7	109	02.07.2016	1430.5	126	20.07.2016	1779.3	16	227.3	36	686.8	67	45	19.13	44.03		58.6	0	0	0	2
1291	HAL_16	Halle	2016	Control	Quench	878	Cultivar	C		4	2	0	15.03.2016	0	54	08.05.2016	464.7	67	21.05.2016	649.3	107	30.06.2016	1390.3	126	20.07.2016	1779.3	13	184.6	40	741	60	50	20.7	48.85		72.3	Hv	Hv	Hv	Hv
1292	HAL_16	Halle	2016	Control	HEB_01_132	833	1	C		4	3	0	15.03.2016	0	54	08.05.2016	464.7	68	22.05.2016	669.9	108	01.07.2016	1412.2	126	20.07.2016	1779.3	14	205.2	40	742.3	63	49.7	19.5	49.41		63.7	0	0	0	0
1293	HAL_16	Halle	2016	Control	Scarlett	880	Cultivar	C		4	4	0	15.03.2016	0	55	09.05.2016	481.7	69	23.05.2016	688.8	103	26.06.2016	1314.9	126	20.07.2016	1779.3	14	207.1	34	626.1	65	48.7	22.74	46.41		63.2	Hv	Hv	Hv	Hv
1294	HAL_16	Halle	2016	Control	HEB_04_112	838	4	C		5	4	0	15.03.2016	0	51	05.05.2016	417.8	59	13.05.2016	550.5	102	25.06.2016	1296.7	126	20.07.2016	1779.3	8	132.7	43	746.2	52	54.3	13.75	47.05		45	2	0	2	0
1295	HAL_16	Halle	2016	Control	HEB_20_062	865	20	C		5	3	0	15.03.2016	0	58	12.05.2016	534.2	73	27.05.2016	743.7	111	04.07.2016	1463	126	20.07.2016	1779.3	15	209.5	38	719.3	59	51	19.3	49.19		57.9	0	0	0	2
1296	HAL_16	Halle	2016	Control	Barke	877	Cultivar	C		5	2	0	15.03.2016	0	53	07.05.2016	449.1	67	21.05.2016	649.3	106	29.06.2016	1371.7	126	20.07.2016	1779.3	14	200.2	39	722.4	64	52.7	20.19	53.79		69.5	Hv	Hv	Hv	Hv
1297	HAL_16	Halle	2016	Control	Marthe	879	Cultivar	C		5	1	0	15.03.2016	0	51	05.05.2016	417.8	66	20.05.2016	630.6	105	28.06.2016	1351.5	126	20.07.2016	1779.3	15	212.8	39	720.9	65	53.3	19.4	48.84		67.6	Hv	Hv	Hv	Hv
1298	HAL_16	Halle	2016	Control	HEB_25_014	875	25	C		6	1	0	15.03.2016	0	50	04.05.2016	404.5	66	20.05.2016	630.6	104	27.06.2016	1332.7	126	20.07.2016	1779.3	16	226.1	38	702.1	80	46	16.9	49.04		50.3	0	2	0	0
1299	HAL_16	Halle	2016	Control	HEB_19_076	864	19	C		6	2	0	15.03.2016	0	50	04.05.2016	404.5	63	17.05.2016	585.5	98	21.06.2016	1203.6	126	20.07.2016	1779.3	13	181	35	618.1	49	47.3	14.35	38.36		41.5	2	0	0	0
1300	HAL_16	Halle	2016	Control	HEB_08_096	847	8	C		6	3	0	15.03.2016	0	52	06.05.2016	433	64	18.05.2016	599.3	98	21.06.2016	1203.6	126	20.07.2016	1779.3	12	166.3	34	604.3	51	47.7	14.55	46.86		46.5	2	0	0	2
1301	HAL_16	Halle	2016	Control	HEB_22_014	872	22	C		6	4	0	15.03.2016	0	49	03.05.2016	395	63	17.05.2016	585.5	101	24.06.2016	1275.3	126	20.07.2016	1779.3	14	190.5	38	689.8	71	39.3	15.3	51.64		48.2	2	2	0	2
1302	HAL_16	Halle	2016	Control	HEB_01_093	831	1	C		7	4	0	15.03.2016	0	46	30.04.2016	361.5	57	11.05.2016	516.4	99	22.06.2016	1225	126	20.07.2016	1779.3	11	154.9	42	708.6	63	45.3	12.3	49.29		41.6	2	2	0	0
1303	HAL_16	Halle	2016	Control	HEB_08_202	849	8	C		7	3	0	15.03.2016	0	55	09.05.2016	481.7	68	22.05.2016	669.9	109	02.07.2016	1430.5	126	20.07.2016	1779.3	13	188.2	41	760.6	62	51.3	16.25	51.39		51.1	0	0	2	2
1304	HAL_16	Halle	2016	Control	HEB_03_172	837	3	C		7	2	0	15.03.2016	0	52	06.05.2016	433	67	21.05.2016	649.3	106	29.06.2016	1371.7	126	20.07.2016	1779.3	15	216.3	39	722.4	90	43	14.55	52.59		51.5	0	2	0	0
1305	HAL_16	Halle	2016	Control	HEB_08_165	848	8	C		7	1	0	15.03.2016	0	53	07.05.2016	449.1	68	22.05.2016	669.9	103	26.06.2016	1314.9	126	20.07.2016	1779.3	15	220.8	35	645	68	42.7	18.9	46.51		53.7	0	0	0	2
1306	HAL_16	Halle	2016	Control	HEB_06_116	844	6	C		8	1	0	15.03.2016	0	51	05.05.2016	417.8	66	20.05.2016	630.6	105	28.06.2016	1351.5	126	20.07.2016	1779.3	15	212.8	39	720.9	85	46.7	11.25	38.31		37	0	2	0	2
1307	HAL_16	Halle	2016	Control	HEB_22_022	873	22	C		8	2	0	15.03.2016	0	53	07.05.2016	449.1	63	17.05.2016	585.5	101	24.06.2016	1275.3	126	20.07.2016	1779.3	10	136.4	38	689.8	56	45.7	15.35	49.23		44.5	2	0	2	0
1308	HAL_16	Halle	2016	Control	HEB_21_184	870	21	C		8	3	0	15.03.2016	0	54	08.05.2016	464.7	72	26.05.2016	729.3	110	03.07.2016	1446	126	20.07.2016	1779.3	18	264.6	38	716.7	89	52.3	18.7	50.22		53.3	0	2	0	2
1309	HAL_16	Halle	2016	Control	HEB_01_080	830	1	C		8	4	0	15.03.2016	0	52	06.05.2016	433	68	22.05.2016	669.9	106	29.06.2016	1371.7	126	20.07.2016	1779.3	16	236.9	38	701.8	76	53.7	14	44.75		45.3	0	2	0	2
1310	HAL_16	Halle	2016	Control	HEB_05_047	843	5	C		9	4	0	15.03.2016	0	52	06.05.2016	433	64	18.05.2016	599.3	100	23.06.2016	1249	126	20.07.2016	1779.3	12	166.3	36	649.7	51	46	14.4	45.11		42.2	2	0	0	2
1311	HAL_16	Halle	2016	Control	HEB_05_043	842	5	C		9	3	0	15.03.2016	0	50	04.05.2016	404.5	59	13.05.2016	550.5	100	23.06.2016	1249	126	20.07.2016	1779.3	9	146	41	698.5	53	41.3	15.45	51.63		54.2	2	0	0	0
1312	HAL_16	Halle	2016	Control	HEB_15_082	860	15	C		9	2	0	15.03.2016	0	51	05.05.2016	417.8	60	14.05.2016	560.2	98	21.06.2016	1203.6	126	20.07.2016	1779.3	9	142.4	38	643.4	49	46.7	15.5	44.03		48.3	2	0	0	2
1313	HAL_16	Halle	2016	Control	HEB_10_010	853	10	C		9	1	0	15.03.2016	0	49	03.05.2016	395	64	18.05.2016	599.3	103	26.06.2016	1314.9	126	20.07.2016	1779.3	15	204.3	39	715.6	83	42.3	13.21	49.31		43.7	0	0	0	0
1314	HAL_16	Halle	2016	Control	HEB_04_149	841	4	C		10	1	0	15.03.2016	0	55	09.05.2016	481.7	73	27.05.2016	743.7	111	04.07.2016	1463	126	20.07.2016	1779.3	18	262	38	719.3	77	40.7	18.9	50.21		52.9	0	2	0	2
1315	HAL_16	Halle	2016	Control	HEB_02_040	834	2	C		10	2	0	15.03.2016	0	55	09.05.2016	481.7	68	22.05.2016	669.9	106	29.06.2016	1371.7	126	20.07.2016	1779.3	13	188.2	38	701.8	67	53	17.25	46.06		46.4	0	0	0	2
1316	HAL_16	Halle	2016	Control	HEB_10_184	856	10	C		10	3	0	15.03.2016	0	53	07.05.2016	449.1	66	20.05.2016	630.6	102	25.06.2016	1296.7	126	20.07.2016	1779.3	13	181.5	36	666.1	61	42	16.75	40.31		45.4	2	0	0	2
1317	HAL_16	Halle	2016	Control	HEB_11_098	858	11	C		10	4	0	15.03.2016	0	52	06.05.2016	433	62	16.05.2016	576.3	101	24.06.2016	1275.3	126	20.07.2016	1779.3	10	143.3	39	699	63	40.7	16.65	48.84		49.1	2	0	2	0
1318	HAL_16	Halle	2016	Control	HEB_01_032	829	1	C		11	4	0	15.03.2016	0	50	04.05.2016	404.5	65	19.05.2016	615.1	104	27.06.2016	1332.7	126	20.07.2016	1779.3	15	210.6	39	717.6	80	45.3	18.4	50.39		47.8	0	2	0	0
1319	HAL_16	Halle	2016	Control	HEB_21_160	869	21	C		11	3	0	15.03.2016	0	50	04.05.2016	404.5	65	19.05.2016	615.1	103	26.06.2016	1314.9	126	20.07.2016	1779.3	15	210.6	38	699.8	77	42.3	13.8	52.32		36.3	0	2	0	0
1320	HAL_16	Halle	2016	Control	HEB_22_123	874	22	C		11	2	0	15.03.2016	0	57	11.05.2016	516.4	73	27.05.2016	743.7	107	30.06.2016	1390.3	126	20.07.2016	1779.3	16	227.3	34	646.6	60	51.3	18.45	48.37		44.8	0	0	2	2
1321	HAL_16	Halle	2016	Control	HEB_03_040	835	3	C		11	1	0	15.03.2016	0	53	07.05.2016	449.1	67	21.05.2016	649.3	105	28.06.2016	1351.5	126	20.07.2016	1779.3	14	200.2	38	702.2	62	51.7	21.75	50.47		47.2	0	0	0	0
1322	HAL_16	Halle	2016	Control	HEB_11_025	857	11	C		12	1	0	15.03.2016	0	51	05.05.2016	417.8	66	20.05.2016	630.6	102	25.06.2016	1296.7	126	20.07.2016	1779.3	15	212.8	36	666.1	96	40.7	9.45	53.69		29.8	0	2	0	2
1323	HAL_16	Halle	2016	Control	HEB_07_107	846	7	C		12	2	0	15.03.2016	0	54	08.05.2016	464.7	69	23.05.2016	688.8	103	26.06.2016	1314.9	126	20.07.2016	1779.3	15	224.1	34	626.1	59	44.3	21	42.17		55.7	0	0	0	0
1324	HAL_16	Halle	2016	Control	HEB_14_045	859	14	C		12	3	0	15.03.2016	0	53	07.05.2016	449.1	67	21.05.2016	649.3	104	27.06.2016	1332.7	126	20.07.2016	1779.3	14	200.2	37	683.4	80	56	15	45.69		38.7	0	2	2	2
1325	HAL_16	Halle	2016	Control	HEB_09_163	852	9	C		12	4	0	15.03.2016	0	50	04.05.2016	404.5	59	13.05.2016	550.5	99	22.06.2016	1225	126	20.07.2016	1779.3	9	146	40	674.5	84	40.7	11.6	47.66		26.9	2	2	0	0
1326	HAL_16	Halle	2016	Control	HEB_04_135	840	4	C		13	4	0	15.03.2016	0	58	12.05.2016	534.2	76	30.05.2016	802.3	112	05.07.2016	1481.8	126	20.07.2016	1779.3	18	268.1	36	679.5	60	41.7	18.8	42.91		43.1	0	0	0	2
1327	HAL_16	Halle	2016	Control	HEB_22_003	871	22	C		13	3	0	15.03.2016	0	54	08.05.2016	464.7	66	20.05.2016	630.6	103	26.06.2016	1314.9	126	20.07.2016	1779.3	12	165.9	37	684.3	57	43.3	14.45	50.95		48.3	2	0	0	2
1328	HAL_16	Halle	2016	Control	HEB_15_094	861	15	C		13	2	0	15.03.2016	0	52	06.05.2016	433	65	19.05.2016	615.1	98	21.06.2016	1203.6	126	20.07.2016	1779.3	13	182.1	33	588.5	78	52	12.26	32.91		29	0	2	2	0
1329	HAL_16	Halle	2016	Control	HEB_20_064	866	20	C		13	1	0	15.03.2016	0	57	11.05.2016	516.4	73	27.05.2016	743.7	110	03.07.2016	1446	126	20.07.2016	1779.3	16	227.3	37	702.3	66	42.3	19.85	47.93		54.5	0	0	2	2
1330	HAL_16	Halle	2016	Control	HEB_16_064	862	16	C		14	1	0	15.03.2016	0	52	06.05.2016	433	63	17.05.2016	585.5	102	25.06.2016	1296.7	126	20.07.2016	1779.3	11	152.5	39	711.2	54	55	18.48	38.46		34	2	0	0	0
1331	HAL_16	Halle	2016	Control	HEB_21_011	867	21	C		14	2	0	15.03.2016	0	52	06.05.2016	433	63	17.05.2016	585.5	100	23.06.2016	1249	126	20.07.2016	1779.3	11	152.5	37	663.5	57	42.3	15.7	49.9		49.4	2	0	2	0
1332	HAL_16	Halle	2016	Control	HEB_01_104	832	1	C		14	3	0	15.03.2016	0	51	05.05.2016	417.8	64	18.05.2016	599.3	101	24.06.2016	1275.3	126	20.07.2016	1779.3	13	181.5	37	676	58	45.7	15.9	49.76		61.3	2	0	0	0
1333	HAL_16	Halle	2016	Control	HEB_25_020	876	25	C		14	4	0	15.03.2016	0	49	03.05.2016	395	61	15.05.2016	568.1	100	23.06.2016	1249	126	20.07.2016	1779.3	12	173.1	39	680.9	71	42.7	15.55	48.15		46.2	2	2	0	0
1334	HAL_16	Halle	2016	Control	HEB_21_011	919	21	D		2	1	0	15.03.2016	0	52	06.05.2016	433	64	18.05.2016	599.3	100	23.06.2016	1249	126	20.07.2016	1779.3	12	166.3	36	649.7	60	46.3	16.45	47.84		49.7	2	0	2	0
1335	HAL_16	Halle	2016	Control	HEB_02_040	886	2	D		2	2	0	15.03.2016	0	54	08.05.2016	464.7	68	22.05.2016	669.9	107	30.06.2016	1390.3	126	20.07.2016	1779.3	14	205.2	39	720.4	61	45.3	16.05	44.33		47.7	0	0	0	2
1336	HAL_16	Halle	2016	Control	HEB_14_045	911	14	D		2	3	0	15.03.2016	0	54	08.05.2016	464.7	67	21.05.2016	649.3	104	27.06.2016	1332.7	126	20.07.2016	1779.3	13	184.6	37	683.4	87	49	9.71	45.69		26.2	0	2	2	2
1337	HAL_16	Halle	2016	Control	HEB_11_098	910	11	D		2	4	0	15.03.2016	0	53	07.05.2016	449.1	64	18.05.2016	599.3	101	24.06.2016	1275.3	126	20.07.2016	1779.3	11	150.2	37	676	70	41	18	50.9		55.7	2	0	2	0
1338	HAL_16	Halle	2016	Control	HEB_03_085	888	3	D		3	4	0	15.03.2016	0	53	07.05.2016	449.1	63	17.05.2016	585.5	103	26.06.2016	1314.9	126	20.07.2016	1779.3	10	136.4	40	729.4	60	45	17.2	50.86		45.4	2	0	2	0
1339	HAL_16	Halle	2016	Control	HEB_09_033	902	9	D		3	3	0	15.03.2016	0	54	08.05.2016	464.7	66	20.05.2016	630.6	105	28.06.2016	1351.5	126	20.07.2016	1779.3	12	165.9	39	720.9	92	49	8.6	50.42		34.2	0	2	2	0
1340	HAL_16	Halle	2016	Control	HEB_20_064	918	20	D		3	2	0	15.03.2016	0	58	12.05.2016	534.2	73	27.05.2016	743.7	111	04.07.2016	1463	126	20.07.2016	1779.3	15	209.5	38	719.3	68	53.7	19.1	50.98		56.2	0	0	2	2
1341	HAL_16	Halle	2016	Control	HEB_01_032	881	1	D		3	1	0	15.03.2016	0	49	03.05.2016	395	65	19.05.2016	615.1	104	27.06.2016	1332.7	126	20.07.2016	1779.3	16	220.1	39	717.6	92	37.3	17.15	52.08		50.3	0	2	0	0
1342	HAL_16	Halle	2016	Control	HEB_09_163	904	9	D		4	1	0	15.03.2016	0	50	04.05.2016	404.5	61	15.05.2016	568.1	99	22.06.2016	1225	126	20.07.2016	1779.3	11	163.6	38	656.9	75	48	10.2	48.23		29.5	2	2	0	0
1343	HAL_16	Halle	2016	Control	Marthe	931	Cultivar	D		4	2	0	15.03.2016	0	52	06.05.2016	433	67	21.05.2016	649.3	108	01.07.2016	1412.2	126	20.07.2016	1779.3	15	216.3	41	762.9	70	45	18.3	50.34		69.7	Hv	Hv	Hv	Hv
1344	HAL_16	Halle	2016	Control	HEB_04_123	891	4	D		4	3	0	15.03.2016	0	47	01.05.2016	373.1	59	13.05.2016	550.5	99	22.06.2016	1225	126	20.07.2016	1779.3	12	177.4	40	674.5	82	51	11.95	53.08		44	2	2	0	0
1345	HAL_16	Halle	2016	Control	HEB_01_093	883	1	D		4	4	0	15.03.2016	0	46	30.04.2016	361.5	57	11.05.2016	516.4	98	21.06.2016	1203.6	126	20.07.2016	1779.3	11	154.9	41	687.2	65	46.7	11.45	48.72		44.8	2	2	0	0
1346	HAL_16	Halle	2016	Control	HEB_09_137	903	9	D		5	4	0	15.03.2016	0	56	10.05.2016	498.8	69	23.05.2016	688.8	106	29.06.2016	1371.7	126	20.07.2016	1779.3	13	190	37	682.9	55	47.7	18.05	44.11		46.4	0	0	2	0
1347	HAL_16	Halle	2016	Control	HEB_01_104	884	1	D		5	3	0	15.03.2016	0	53	07.05.2016	449.1	65	19.05.2016	615.1	100	23.06.2016	1249	126	20.07.2016	1779.3	12	166	35	633.9	51	47.3	16.5	49.68		60.7	2	0	0	0
1348	HAL_16	Halle	2016	Control	HEB_03_040	887	3	D		5	2	0	15.03.2016	0	55	09.05.2016	481.7	69	23.05.2016	688.8	109	02.07.2016	1430.5	126	20.07.2016	1779.3	14	207.1	40	741.7	66	44.7	18.86	51.58		60	0	0	0	0
1349	HAL_16	Halle	2016	Control	Barke	929	Cultivar	D		5	1	0	15.03.2016	0	55	09.05.2016	481.7	68	22.05.2016	669.9	110	03.07.2016	1446	126	20.07.2016	1779.3	13	188.2	42	776.1	67	42.7	19.95	53.96		69	Hv	Hv	Hv	Hv
1350	HAL_16	Halle	2016	Control	HEB_01_132	885	1	D		6	1	0	15.03.2016	0	54	08.05.2016	464.7	68	22.05.2016	669.9	108	01.07.2016	1412.2	126	20.07.2016	1779.3	14	205.2	40	742.3	67	49.7	19.6	49.58		63.7	0	0	0	0
1351	HAL_16	Halle	2016	Control	HEB_25_014	927	25	D		6	2	0	15.03.2016	0	50	04.05.2016	404.5	67	21.05.2016	649.3	106	29.06.2016	1371.7	126	20.07.2016	1779.3	17	244.8	39	722.4	89	49.7	14.68	50.44		46.7	0	2	0	0
1352	HAL_16	Halle	2016	Control	HEB_04_149	893	4	D		6	3	0	15.03.2016	0	57	11.05.2016	516.4	74	28.05.2016	760.7	112	05.07.2016	1481.8	126	20.07.2016	1779.3	17	244.3	38	721.1	85	46	19.4	46.49		49.8	0	2	0	2
1353	HAL_16	Halle	2016	Control	HEB_04_112	890	4	D		6	4	0	15.03.2016	0	53	07.05.2016	449.1	59	13.05.2016	550.5	99	22.06.2016	1225	126	20.07.2016	1779.3	6	101.4	40	674.5	50	44	14.68	49		45.8	2	0	2	0
1354	HAL_16	Halle	2016	Control	HEB_16_064	914	16	D		7	4	0	15.03.2016	0	51	05.05.2016	417.8	63	17.05.2016	585.5	98	21.06.2016	1203.6	126	20.07.2016	1779.3	12	167.7	35	618.1	56	55.3	16.84	39.62		38	2	0	0	0
1355	HAL_16	Halle	2016	Control	HEB_05_043	894	5	D		7	3	0	15.03.2016	0	50	04.05.2016	404.5	60	14.05.2016	560.2	99	22.06.2016	1225	126	20.07.2016	1779.3	10	155.7	39	664.8	58	46.3	15.85	52.26		55.9	2	0	0	0
1356	HAL_16	Halle	2016	Control	HEB_08_096	899	8	D		7	2	0	15.03.2016	0	51	05.05.2016	417.8	62	16.05.2016	576.3	97	20.06.2016	1184.2	126	20.07.2016	1779.3	11	158.5	35	607.9	53	54.3	14.6	48.96		49.5	2	0	0	2
1357	HAL_16	Halle	2016	Control	HEB_22_003	923	22	D		7	1	0	15.03.2016	0	54	08.05.2016	464.7	65	19.05.2016	615.1	99	22.06.2016	1225	126	20.07.2016	1779.3	11	150.4	34	609.9	57	59.3	14.35	51.4		48.5	2	0	0	2
1358	HAL_16	Halle	2016	Control	HEB_22_022	925	22	D		8	1	0	15.03.2016	0	53	07.05.2016	449.1	63	17.05.2016	585.5	100	23.06.2016	1249	126	20.07.2016	1779.3	10	136.4	37	663.5	61	46	14.95	49.2		45.1	2	0	2	0
1359	HAL_16	Halle	2016	Control	Scarlett	932	Cultivar	D		8	2	0	15.03.2016	0	55	09.05.2016	481.7	69	23.05.2016	688.8	103	26.06.2016	1314.9	126	20.07.2016	1779.3	14	207.1	34	626.1	60	55.3	20.6	47.08		61.9	Hv	Hv	Hv	Hv
1360	HAL_16	Halle	2016	Control	HEB_10_172	906	10	D		8	3	0	15.03.2016	0	56	10.05.2016	498.8	73	27.05.2016	743.7	111	04.07.2016	1463	126	20.07.2016	1779.3	17	244.9	38	719.3	67	57.7	19.25	44.99		54.1	0	0	0	2
1361	HAL_16	Halle	2016	Control	HEB_03_172	889	3	D		8	4	0	15.03.2016	0	52	06.05.2016	433	67	21.05.2016	649.3	105	28.06.2016	1351.5	126	20.07.2016	1779.3	15	216.3	38	702.2	94	37.3	16.37	53.8		50.2	0	2	0	0
1362	HAL_16	Halle	2016	Control	HEB_10_173	907	10	D		9	4	0	15.03.2016	0	51	05.05.2016	417.8	59	13.05.2016	550.5	97	20.06.2016	1184.2	126	20.07.2016	1779.3	8	132.7	38	633.7	64	47.3	13.63	39.63		41.3	2	0	0	0
1363	HAL_16	Halle	2016	Control	HEB_07_107	898	7	D		9	3	0	15.03.2016	0	53	07.05.2016	449.1	69	23.05.2016	688.8	103	26.06.2016	1314.9	126	20.07.2016	1779.3	16	239.7	34	626.1	64	42.3	21.45	44.28		57.5	0	0	0	0
1364	HAL_16	Halle	2016	Control	HEB_01_080	882	1	D		9	2	0	15.03.2016	0	52	06.05.2016	433	68	22.05.2016	669.9	108	01.07.2016	1412.2	126	20.07.2016	1779.3	16	236.9	40	742.3	76	51.7	12.45	49.15		39.3	0	2	0	2
1365	HAL_16	Halle	2016	Control	HEB_10_010	905	10	D		9	1	0	15.03.2016	0	49	03.05.2016	395	63	17.05.2016	585.5	104	27.06.2016	1332.7	126	20.07.2016	1779.3	14	190.5	41	747.2	83	50.7	14.65	49.57		47	0	0	0	0
1366	HAL_16	Halle	2016	Control	HEB_22_014	924	22	D		10	1	0	15.03.2016	0	49	03.05.2016	395	63	17.05.2016	585.5	100	23.06.2016	1249	126	20.07.2016	1779.3	14	190.5	37	663.5	80	44.7	15.5	49.96		45.2	2	2	0	2
1367	HAL_16	Halle	2016	Control	HEB_18_225	915	18	D		10	2	0	15.03.2016	0	55	09.05.2016	481.7	64	18.05.2016	599.3	99	22.06.2016	1225	126	20.07.2016	1779.3	9	117.6	35	625.7	63	47.7	15.1	52.3		38	2	0	2	2
1368	HAL_16	Halle	2016	Control	HEB_20_062	917	20	D		10	3	0	15.03.2016	0	57	11.05.2016	516.4	73	27.05.2016	743.7	111	04.07.2016	1463	126	20.07.2016	1779.3	16	227.3	38	719.3	60	50	18.85	47.48		51.2	0	0	0	2
1369	HAL_16	Halle	2016	Control	HEB_15_082	912	15	D		10	4	0	15.03.2016	0	51	05.05.2016	417.8	59	13.05.2016	550.5	99	22.06.2016	1225	126	20.07.2016	1779.3	8	132.7	40	674.5	50	37.3	15.25	42.81		45.9	2	0	0	2
1370	HAL_16	Halle	2016	Control	HEB_11_025	909	11	D		11	4	0	15.03.2016	0	51	05.05.2016	417.8	66	20.05.2016	630.6	100	23.06.2016	1249	126	20.07.2016	1779.3	15	212.8	34	618.4	95	44	10.15	56.51		34	0	2	0	2
1371	HAL_16	Halle	2016	Control	Quench	930	Cultivar	D		11	3	0	15.03.2016	0	54	08.05.2016	464.7	67	21.05.2016	649.3	106	29.06.2016	1371.7	126	20.07.2016	1779.3	13	184.6	39	722.4	58	48.7	20.78	49.22		63.1	Hv	Hv	Hv	Hv
1372	HAL_16	Halle	2016	Control	HEB_21_160	921	21	D		11	2	0	15.03.2016	0	52	06.05.2016	433	65	19.05.2016	615.1	101	24.06.2016	1275.3	126	20.07.2016	1779.3	13	182.1	36	660.2	85	45	10.25	48.33		35.1	0	2	0	0
1373	HAL_16	Halle	2016	Control	HEB_06_116	896	6	D		11	1	0	15.03.2016	0	51	05.05.2016	417.8	66	20.05.2016	630.6	104	27.06.2016	1332.7	126	20.07.2016	1779.3	15	212.8	38	702.1	88	46.3	13.89	41.28		32.9	0	2	0	2
1374	HAL_16	Halle	2016	Control	HEB_04_135	892	4	D		12	1	0	15.03.2016	0	58	12.05.2016	534.2	76	30.05.2016	802.3	112	05.07.2016	1481.8	126	20.07.2016	1779.3	18	268.1	36	679.5	60	50	19.05	46.69		50.6	0	0	0	2
1375	HAL_16	Halle	2016	Control	HEB_08_165	900	8	D		12	2	0	15.03.2016	0	54	08.05.2016	464.7	69	23.05.2016	688.8	103	26.06.2016	1314.9	126	20.07.2016	1779.3	15	224.1	34	626.1	68	50	19.35	46.97		56.8	0	0	0	2
1376	HAL_16	Halle	2016	Control	HEB_15_094	913	15	D		12	3	0	15.03.2016	0	53	07.05.2016	449.1	64	18.05.2016	599.3	99	22.06.2016	1225	126	20.07.2016	1779.3	11	150.2	35	625.7	70	57.3	12.7	34.04		32.4	0	2	2	0
1377	HAL_16	Halle	2016	Control	HEB_21_141	920	21	D		12	4	0	15.03.2016	0	58	12.05.2016	534.2	72	26.05.2016	729.3	111	04.07.2016	1463	126	20.07.2016	1779.3	14	195.1	39	733.7	60	42.3	18.53	48.66		39.4	0	0	2	0
1378	HAL_16	Halle	2016	Control	HEB_21_184	922	21	D		13	4	0	15.03.2016	0	55	09.05.2016	481.7	72	26.05.2016	729.3	110	03.07.2016	1446	126	20.07.2016	1779.3	17	247.6	38	716.7	97	51.7	20.55	51.19		49.8	0	2	0	2
1379	HAL_16	Halle	2016	Control	HEB_08_202	901	8	D		13	3	0	15.03.2016	0	56	10.05.2016	498.8	69	23.05.2016	688.8	110	03.07.2016	1446	126	20.07.2016	1779.3	13	190	41	757.2	63	60.7	16.2	49.85		49.1	0	0	2	2
1380	HAL_16	Halle	2016	Control	HEB_10_184	908	10	D		13	2	0	15.03.2016	0	53	07.05.2016	449.1	66	20.05.2016	630.6	103	26.06.2016	1314.9	126	20.07.2016	1779.3	13	181.5	37	684.3	60	43.3	17.45	40.76		48.9	2	0	0	2
1381	HAL_16	Halle	2016	Control	HEB_25_020	928	25	D		13	1	0	15.03.2016	0	48	02.05.2016	384.4	61	15.05.2016	568.1	98	21.06.2016	1203.6	126	20.07.2016	1779.3	13	183.7	37	635.5	73	44.3	14.5	47.51		44.8	2	2	0	0
1382	HAL_16	Halle	2016	Control	HEB_07_063	897	7	D		14	1	0	15.03.2016	0	58	12.05.2016	534.2	72	26.05.2016	729.3	108	01.07.2016	1412.2	126	20.07.2016	1779.3	14	195.1	36	682.9	62	43.3	21.21	47.3		53.4	0	0	2	0
1383	HAL_16	Halle	2016	Control	HEB_05_047	895	5	D		14	2	0	15.03.2016	0	52	06.05.2016	433	64	18.05.2016	599.3	98	21.06.2016	1203.6	126	20.07.2016	1779.3	12	166.3	34	604.3	55	38	14.57	41.74		33.2	2	0	0	2
1384	HAL_16	Halle	2016	Control	HEB_22_123	926	22	D		14	3	0	15.03.2016	0	58	12.05.2016	534.2	72	26.05.2016	729.3	107	30.06.2016	1390.3	126	20.07.2016	1779.3	14	195.1	35	661	65	46.7	18.4	49.63		52	0	0	2	2
1385	HAL_16	Halle	2016	Control	HEB_19_076	916	19	D		14	4	0	15.03.2016	0	51	05.05.2016	417.8	62	16.05.2016	576.3	97	20.06.2016	1184.2	126	20.07.2016	1779.3	11	158.5	35	607.9	49	47	13.73	40.18		36	2	0	0	0
1386	HAL_16	Halle	2016	Stress	HEB_08_096	535	8	A		2	1	0	15.03.2016	0	53	07.05.2016	449.1	65	19.05.2016	615.1	98	21.06.2016	1203.6	126	19.07.2016	1779.3	12	166	33	588.5	48	37	15.81	48.3		38.3	2	0	0	2
1387	HAL_16	Halle	2016	Stress	HEB_21_011	555	21	A		2	2	0	15.03.2016	0	54	08.05.2016	464.7	65	19.05.2016	615.1	104	27.06.2016	1332.7	126	19.07.2016	1779.3	11	150.4	39	717.6	62	37	18.5	53.6		38.3	2	0	2	0
1388	HAL_16	Halle	2016	Stress	HEB_15_082	548	15	A		2	3	0	15.03.2016	0	53	07.05.2016	449.1	64	18.05.2016	599.3	99	22.06.2016	1225	126	19.07.2016	1779.3	11	150.2	35	625.7	50	41.7	18.1	43.88		42.4	2	0	0	2
1389	HAL_16	Halle	2016	Stress	HEB_08_165	536	8	A		2	4	0	15.03.2016	0	56	10.05.2016	498.8	70	24.05.2016	701.8	107	30.06.2016	1390.3	126	19.07.2016	1779.3	14	203	37	688.5	63	44	20.2	48.53		42.9	0	0	0	2
1390	HAL_16	Halle	2016	Stress	HEB_25_020	564	25	A		3	4	0	15.03.2016	0	50	04.05.2016	404.5	64	18.05.2016	599.3	101	24.06.2016	1275.3	126	19.07.2016	1779.3	14	194.8	37	676	59	31.5	17.8	49.47		33.7	2	2	0	0
1391	HAL_16	Halle	2016	Stress	HEB_01_132	521	1	A		3	3	0	15.03.2016	0	55	09.05.2016	481.7	71	25.05.2016	714.7	110	03.07.2016	1446	126	19.07.2016	1779.3	16	233	39	731.3	60	43.7	20.65	48.97		51.6	0	0	0	0
1392	HAL_16	Halle	2016	Stress	HEB_05_047	531	5	A		3	2	0	15.03.2016	0	53	07.05.2016	449.1	65	19.05.2016	615.1	103	26.06.2016	1314.9	126	19.07.2016	1779.3	12	166	38	699.8	54	38	16.9	44.04		28.3	2	0	0	2
1393	HAL_16	Halle	2016	Stress	Marthe	567	Cultivar	A		3	1	0	15.03.2016	0	54	08.05.2016	464.7	69	23.05.2016	688.8	107	30.06.2016	1390.3	126	19.07.2016	1779.3	15	224.1	38	701.5	58	41.3	20.33	51.26		59	Hv	Hv	Hv	Hv
1394	HAL_16	Halle	2016	Stress	HEB_09_137	539	9	A		4	1	0	15.03.2016	0	60	14.05.2016	560.2	71	25.05.2016	714.7	106	29.06.2016	1371.7	126	19.07.2016	1779.3	11	154.5	35	657	48	33.3	19.55	46.99		31.1	0	0	2	0
1395	HAL_16	Halle	2016	Stress	HEB_20_064	554	20	A		4	2	0	15.03.2016	0	62	16.05.2016	576.3	76	30.05.2016	802.3	112	05.07.2016	1481.8	126	19.07.2016	1779.3	14	226	36	679.5	60	31	20	49.23		41.3	0	0	2	2
1396	HAL_16	Halle	2016	Stress	HEB_04_135	528	4	A		4	3	0	15.03.2016	0	64	18.05.2016	599.3	80	03.06.2016	880.4	115	08.07.2016	1536.3	126	19.07.2016	1779.3	16	281.1	35	655.9	55	33.3	17.3	47.55		39.2	0	0	0	2
1397	HAL_16	Halle	2016	Stress	Scarlett	568	Cultivar	A		4	4	0	15.03.2016	0	57	11.05.2016	516.4	70	24.05.2016	701.8	106	29.06.2016	1371.7	126	19.07.2016	1779.3	13	185.4	36	669.9	54	40.7	20.55	46.51		52.5	Hv	Hv	Hv	Hv
1398	HAL_16	Halle	2016	Stress	HEB_20_062	553	20	A		5	4	0	15.03.2016	0	61	15.05.2016	568.1	76	30.05.2016	802.3	113	06.07.2016	1498.9	126	19.07.2016	1779.3	15	234.2	37	696.6	50	31.3	20.53	50.13		37.1	0	0	0	2
1399	HAL_16	Halle	2016	Stress	HEB_06_116	532	6	A		5	3	0	15.03.2016	0	54	08.05.2016	464.7	68	22.05.2016	669.9	107	30.06.2016	1390.3	126	19.07.2016	1779.3	14	205.2	39	720.4	70	39.7	14.8	42.12		34.7	0	2	0	2
1400	HAL_16	Halle	2016	Stress	HEB_10_172	542	10	A		5	2	0	15.03.2016	0	59	13.05.2016	550.5	76	30.05.2016	802.3	111	04.07.2016	1463	126	19.07.2016	1779.3	17	251.8	35	660.7	51	33	20.1	48.64		43.2	0	0	0	2
1401	HAL_16	Halle	2016	Stress	HEB_04_123	527	4	A		5	1	0	15.03.2016	0	49	03.05.2016	395	61	15.05.2016	568.1	101	24.06.2016	1275.3	126	19.07.2016	1779.3	12	173.1	40	707.2	74	30	14	52.56		33.5	2	2	0	0
1402	HAL_16	Halle	2016	Stress	HEB_10_173	543	10	A		6	1	0	15.03.2016	0	51	05.05.2016	417.8	64	18.05.2016	599.3	104	27.06.2016	1332.7	126	19.07.2016	1779.3	13	181.5	40	733.4	48	49.7	18.9	42.08		35.4	2	0	0	0
1403	HAL_16	Halle	2016	Stress	HEB_09_163	540	9	A		6	2	0	15.03.2016	0	54	08.05.2016	464.7	65	19.05.2016	615.1	99	22.06.2016	1225	126	19.07.2016	1779.3	11	150.4	34	609.9	67	33.3	15.15	50.58		23.8	2	2	0	0
1404	HAL_16	Halle	2016	Stress	HEB_01_080	518	1	A		6	3	0	15.03.2016	0	51	05.05.2016	417.8	71	25.05.2016	714.7	109	02.07.2016	1430.5	126	19.07.2016	1779.3	20	296.9	38	715.8	62	43.3	16.8	51.9		39.2	0	2	0	2
1405	HAL_16	Halle	2016	Stress	HEB_05_043	530	5	A		6	4	0	15.03.2016	0	49	03.05.2016	395	59	13.05.2016	550.5	98	21.06.2016	1203.6	126	19.07.2016	1779.3	10	155.5	39	653.1	43	34.3	17.4	53.5		41.9	2	0	0	0
1406	HAL_16	Halle	2016	Stress	Barke	565	Cultivar	A		7	4	0	15.03.2016	0	55	09.05.2016	481.7	70	24.05.2016	701.8	105	28.06.2016	1351.5	126	19.07.2016	1779.3	15	220.1	35	649.7	55	34	21.15	51.96		52.5	Hv	Hv	Hv	Hv
1407	HAL_16	Halle	2016	Stress	HEB_07_063	533	7	A		7	3	0	15.03.2016	0	60	14.05.2016	560.2	74	28.05.2016	760.7	111	04.07.2016	1463	126	19.07.2016	1779.3	14	200.5	37	702.3	54	30.7	20.11	50.85		37.6	0	0	2	0
1408	HAL_16	Halle	2016	Stress	HEB_22_014	560	22	A		7	2	0	15.03.2016	0	54	08.05.2016	464.7	66	20.05.2016	630.6	102	25.06.2016	1296.7	126	19.07.2016	1779.3	12	165.9	36	666.1	72	30.7	16.9	52.67		36.9	2	2	0	2
1409	HAL_16	Halle	2016	Stress	HEB_07_107	534	7	A		7	1	0	15.03.2016	0	57	11.05.2016	516.4	71	25.05.2016	714.7	107	30.06.2016	1390.3	126	19.07.2016	1779.3	14	198.3	36	675.6	48	29.3	20.45	40.93		34.6	0	0	0	0
1410	HAL_16	Halle	2016	Stress	HEB_10_010	541	10	A		8	1	0	15.03.2016	0	51	05.05.2016	417.8	66	20.05.2016	630.6	104	27.06.2016	1332.7	126	19.07.2016	1779.3	15	212.8	38	702.1	68	32.3	13.3	49.37		31.6	0	0	0	0
1411	HAL_16	Halle	2016	Stress	HEB_03_085	524	3	A		8	2	0	15.03.2016	0	55	09.05.2016	481.7	65	19.05.2016	615.1	105	28.06.2016	1351.5	126	19.07.2016	1779.3	10	133.4	40	736.4	52	36	16	52.56		33.1	2	0	2	0
1412	HAL_16	Halle	2016	Stress	HEB_25_014	563	25	A		8	3	0	15.03.2016	0	54	08.05.2016	464.7	68	22.05.2016	669.9	107	30.06.2016	1390.3	126	19.07.2016	1779.3	14	205.2	39	720.4	70	32.3	19.15	52.51		42.7	0	2	0	0
1413	HAL_16	Halle	2016	Stress	HEB_19_076	552	19	A		8	4	0	15.03.2016	0	53	07.05.2016	449.1	65	19.05.2016	615.1	99	22.06.2016	1225	126	19.07.2016	1779.3	12	166	34	609.9	45	38.3	17.2	41.3		36.3	2	0	0	0
1414	HAL_16	Halle	2016	Stress	HEB_22_022	561	22	A		9	4	0	15.03.2016	0	55	09.05.2016	481.7	65	19.05.2016	615.1	101	24.06.2016	1275.3	126	19.07.2016	1779.3	10	133.4	36	660.2	51	36.3	15.81	52.56		40	2	0	2	0
1415	HAL_16	Halle	2016	Stress	HEB_03_172	525	3	A		9	3	0	15.03.2016	0	54	08.05.2016	464.7	68	22.05.2016	669.9	108	01.07.2016	1412.2	126	19.07.2016	1779.3	14	205.2	40	742.3	78	40.3	16.4	54.17		48.2	0	2	0	0
1416	HAL_16	Halle	2016	Stress	HEB_08_202	537	8	A		9	2	0	15.03.2016	0	57	11.05.2016	516.4	71	25.05.2016	714.7	112	05.07.2016	1481.8	126	19.07.2016	1779.3	14	198.3	41	767.1	52	36.7	16.15	50.62		47.4	0	0	2	2
1417	HAL_16	Halle	2016	Stress	HEB_03_040	523	3	A		9	1	0	15.03.2016	0	55	09.05.2016	481.7	69	23.05.2016	688.8	112	05.07.2016	1481.8	126	19.07.2016	1779.3	14	207.1	43	793	55	35.7	22.15	53.93		46.8	0	0	0	0
1418	HAL_16	Halle	2016	Stress	HEB_11_025	545	11	A		10	1	0	15.03.2016	0	56	10.05.2016	498.8	69	23.05.2016	688.8	107	30.06.2016	1390.3	126	19.07.2016	1779.3	13	190	38	701.5	80	28.3	8.85	55.52		28.2	0	2	0	2
1419	HAL_16	Halle	2016	Stress	HEB_22_123	562	22	A		10	2	0	15.03.2016	0	62	16.05.2016	576.3	76	30.05.2016	802.3	112	05.07.2016	1481.8	126	19.07.2016	1779.3	14	226	36	679.5	60	34.3	17.25	48.86		40.2	0	0	2	2
1420	HAL_16	Halle	2016	Stress	HEB_01_032	517	1	A		10	3	0	15.03.2016	0	50	04.05.2016	404.5	67	21.05.2016	649.3	105	28.06.2016	1351.5	126	19.07.2016	1779.3	17	244.8	38	702.2	72	35.3	20.05	52.33		43.2	0	2	0	0
1421	HAL_16	Halle	2016	Stress	Quench	566	Cultivar	A		10	4	0	15.03.2016	0	57	11.05.2016	516.4	71	25.05.2016	714.7	112	05.07.2016	1481.8	126	19.07.2016	1779.3	14	198.3	41	767.1	53	45.7	19.75	50.17		51.9	Hv	Hv	Hv	Hv
1422	HAL_16	Halle	2016	Stress	HEB_16_064	550	16	A		11	4	0	15.03.2016	0	53	07.05.2016	449.1	66	20.05.2016	630.6	99	22.06.2016	1225	126	19.07.2016	1779.3	13	181.5	33	594.4	47	39.3	18.05	38.35		30	2	0	0	0
1423	HAL_16	Halle	2016	Stress	HEB_15_094	549	15	A		11	3	0	15.03.2016	0	56	10.05.2016	498.8	66	20.05.2016	630.6	102	25.06.2016	1296.7	126	19.07.2016	1779.3	10	131.8	36	666.1	65	37.3	11.48	35.15		26.5	0	2	2	0
1424	HAL_16	Halle	2016	Stress	HEB_04_112	526	4	A		11	2	0	15.03.2016	0	55	09.05.2016	481.7	62	16.05.2016	576.3	103	26.06.2016	1314.9	126	19.07.2016	1779.3	7	94.6	41	738.6	43	35.3	16.16	47.75		29	2	0	2	0
1425	HAL_16	Halle	2016	Stress	HEB_01_104	520	1	A		11	1	0	15.03.2016	0	51	05.05.2016	417.8	67	21.05.2016	649.3	104	27.06.2016	1332.7	126	19.07.2016	1779.3	16	231.5	37	683.4	46	36.3	16.6	50.29		45.3	2	0	0	0
1426	HAL_16	Halle	2016	Stress	HEB_10_184	544	10	A		12	1	0	15.03.2016	0	56	10.05.2016	498.8	69	23.05.2016	688.8	102	25.06.2016	1296.7	126	19.07.2016	1779.3	13	190	33	607.9	47	27.7	17.6	41.88		30.2	2	0	0	2
1427	HAL_16	Halle	2016	Stress	HEB_14_045	547	14	A		12	2	0	15.03.2016	0	57	11.05.2016	516.4	70	24.05.2016	701.8	105	28.06.2016	1351.5	126	19.07.2016	1779.3	13	185.4	35	649.7	67	31	16.45	48.41		28	0	2	2	2
1428	HAL_16	Halle	2016	Stress	HEB_01_093	519	1	A		12	3	0	15.03.2016	0	48	02.05.2016	384.4	60	14.05.2016	560.2	98	21.06.2016	1203.6	126	19.07.2016	1779.3	12	175.8	38	643.4	48	29	14.35	47.1		25.4	2	2	0	0
1429	HAL_16	Halle	2016	Stress	HEB_04_149	529	4	A		12	4	0	15.03.2016	0	58	12.05.2016	534.2	76	30.05.2016	802.3	111	04.07.2016	1463	126	19.07.2016	1779.3	18	268.1	35	660.7	66	29	17.95	50.38		34.2	0	2	0	2
1430	HAL_16	Halle	2016	Stress	HEB_21_184	558	21	A		13	4	0	15.03.2016	0	58	12.05.2016	534.2	77	31.05.2016	821.6	113	06.07.2016	1498.9	126	19.07.2016	1779.3	19	287.4	36	677.3	79	39	19.75	51.5		39.7	0	2	0	2
1431	HAL_16	Halle	2016	Stress	HEB_18_225	551	18	A		13	3	0	15.03.2016	0	57	11.05.2016	516.4	67	21.05.2016	649.3	102	25.06.2016	1296.7	126	19.07.2016	1779.3	10	132.9	35	647.4	57	30.7	14.2	58.13		25.8	2	0	2	2
1432	HAL_16	Halle	2016	Stress	HEB_22_003	559	22	A		13	2	0	15.03.2016	0	56	10.05.2016	498.8	68	22.05.2016	669.9	102	25.06.2016	1296.7	126	19.07.2016	1779.3	12	171.1	34	626.8	52	32.7	14.45	53.11		30.6	2	0	0	2
1433	HAL_16	Halle	2016	Stress	HEB_21_160	557	21	A		13	1	0	15.03.2016	0	54	08.05.2016	464.7	67	21.05.2016	649.3	105	28.06.2016	1351.5	126	19.07.2016	1779.3	13	184.6	38	702.2	81	29.3	15.6	53.01		30.8	0	2	0	0
1434	HAL_16	Halle	2016	Stress	HEB_09_033	538	9	A		14	1	0	15.03.2016	0	57	11.05.2016	516.4	71	25.05.2016	714.7	107	30.06.2016	1390.3	126	19.07.2016	1779.3	14	198.3	36	675.6	70	36	13.35	54.09		24.7	0	2	2	0
1435	HAL_16	Halle	2016	Stress	HEB_21_141	556	21	A		14	2	0	15.03.2016	0	60	14.05.2016	560.2	76	30.05.2016	802.3	112	05.07.2016	1481.8	126	19.07.2016	1779.3	16	242.1	36	679.5	55	28.3	18.8	45.49		29	0	0	2	0
1436	HAL_16	Halle	2016	Stress	HEB_02_040	522	2	A		14	3	0	15.03.2016	0	56	10.05.2016	498.8	71	25.05.2016	714.7	107	30.06.2016	1390.3	126	19.07.2016	1779.3	15	215.9	36	675.6	50	36.7	17.85	44.28		33.5	0	0	0	2
1437	HAL_16	Halle	2016	Stress	HEB_11_098	546	11	A		14	4	0	15.03.2016	0	55	09.05.2016	481.7	65	19.05.2016	615.1	104	27.06.2016	1332.7	126	19.07.2016	1779.3	10	133.4	39	717.6	61	29.3	18.65	49.54		39.7	2	0	2	0
1438	HAL_16	Halle	2016	Stress	HEB_09_137	591	9	B		2	1	0	15.03.2016	0	59	13.05.2016	550.5	69	23.05.2016	688.8	106	29.06.2016	1371.7	126	19.07.2016	1779.3	10	138.3	37	682.9	47	33.7	18.15	44.36		28.4	0	0	2	0
1439	HAL_16	Halle	2016	Stress	HEB_03_172	577	3	B		2	2	0	15.03.2016	0	54	08.05.2016	464.7	67	21.05.2016	649.3	105	28.06.2016	1351.5	126	19.07.2016	1779.3	13	184.6	38	702.2	85	41	16.43	54.11		47.5	0	2	0	0
1440	HAL_16	Halle	2016	Stress	HEB_01_132	573	1	B		2	3	0	15.03.2016	0	55	09.05.2016	481.7	69	23.05.2016	688.8	108	01.07.2016	1412.2	126	19.07.2016	1779.3	14	207.1	39	723.4	62	42	20.35	45.88		54.2	0	0	0	0
1441	HAL_16	Halle	2016	Stress	HEB_04_149	581	4	B		2	4	0	15.03.2016	0	56	10.05.2016	498.8	74	28.05.2016	760.7	111	04.07.2016	1463	126	19.07.2016	1779.3	18	261.9	37	702.3	84	38.7	21.25	48.13		52.3	0	2	0	2
1442	HAL_16	Halle	2016	Stress	HEB_21_011	607	21	B		3	4	0	15.03.2016	0	52	06.05.2016	433	64	18.05.2016	599.3	101	24.06.2016	1275.3	126	19.07.2016	1779.3	12	166.3	37	676	55	38	17.8	50.19		43	2	0	2	0
1443	HAL_16	Halle	2016	Stress	HEB_10_010	593	10	B		3	3	0	15.03.2016	0	49	03.05.2016	395	61	15.05.2016	568.1	106	29.06.2016	1371.7	126	19.07.2016	1779.3	12	173.1	45	803.6	75	40.7	13.95	50.51		35.1	0	0	0	0
1444	HAL_16	Halle	2016	Stress	HEB_04_112	578	4	B		3	2	0	15.03.2016	0	53	07.05.2016	449.1	62	16.05.2016	576.3	102	25.06.2016	1296.7	126	19.07.2016	1779.3	9	127.2	40	720.4	50	39.7	15.25	50.41		36.4	2	0	2	0
1445	HAL_16	Halle	2016	Stress	HEB_15_094	601	15	B		3	1	0	15.03.2016	0	53	07.05.2016	449.1	65	19.05.2016	615.1	101	24.06.2016	1275.3	126	19.07.2016	1779.3	12	166	36	660.2	67	51.3	12.7	33.54		26.8	0	2	2	0
1446	HAL_16	Halle	2016	Stress	HEB_21_184	610	21	B		4	1	0	15.03.2016	0	57	11.05.2016	516.4	74	28.05.2016	760.7	112	05.07.2016	1481.8	126	19.07.2016	1779.3	17	244.3	38	721.1	86	42	20	49.96		47.7	0	2	0	2
1447	HAL_16	Halle	2016	Stress	HEB_11_098	598	11	B		4	2	0	15.03.2016	0	54	08.05.2016	464.7	65	19.05.2016	615.1	104	27.06.2016	1332.7	126	19.07.2016	1779.3	11	150.4	39	717.6	63	32	19	49.45		41.9	2	0	2	0
1448	HAL_16	Halle	2016	Stress	HEB_10_172	594	10	B		4	3	0	15.03.2016	0	58	12.05.2016	534.2	75	29.05.2016	782.2	109	02.07.2016	1430.5	126	19.07.2016	1779.3	17	248	34	648.3	60	33	19.6	47.77		51.7	0	0	0	2
1449	HAL_16	Halle	2016	Stress	HEB_02_040	574	2	B		4	4	0	15.03.2016	0	55	09.05.2016	481.7	69	23.05.2016	688.8	107	30.06.2016	1390.3	126	19.07.2016	1779.3	14	207.1	38	701.5	59	44.3	17.55	45.39		42.1	0	0	0	2
1450	HAL_16	Halle	2016	Stress	HEB_07_063	585	7	B		5	4	0	15.03.2016	0	60	14.05.2016	560.2	73	27.05.2016	743.7	111	04.07.2016	1463	126	19.07.2016	1779.3	13	183.5	38	719.3	62	32.7	20.2	51.05		40.5	0	0	2	0
1451	HAL_16	Halle	2016	Stress	HEB_08_096	587	8	B		5	3	0	15.03.2016	0	51	05.05.2016	417.8	64	18.05.2016	599.3	98	21.06.2016	1203.6	126	19.07.2016	1779.3	13	181.5	34	604.3	50	32.7	15.95	48.5		38.9	2	0	0	2
1452	HAL_16	Halle	2016	Stress	HEB_03_085	576	3	B		5	2	0	15.03.2016	0	54	08.05.2016	464.7	64	18.05.2016	599.3	102	25.06.2016	1296.7	126	19.07.2016	1779.3	10	134.6	38	697.4	54	32.7	18.9	52.32		36.6	2	0	2	0
1453	HAL_16	Halle	2016	Stress	HEB_07_107	586	7	B		5	1	0	15.03.2016	0	55	09.05.2016	481.7	69	23.05.2016	688.8	105	28.06.2016	1351.5	126	19.07.2016	1779.3	14	207.1	36	662.7	52	32.3	20.8	42.11		43.9	0	0	0	0
1454	HAL_16	Halle	2016	Stress	HEB_09_033	590	9	B		6	1	0	15.03.2016	0	56	10.05.2016	498.8	68	22.05.2016	669.9	108	01.07.2016	1412.2	126	19.07.2016	1779.3	12	171.1	40	742.3	82	31.7	14.35	54.27		35.2	0	2	2	0
1455	HAL_16	Halle	2016	Stress	HEB_22_003	611	22	B		6	2	0	15.03.2016	0	55	09.05.2016	481.7	67	21.05.2016	649.3	101	24.06.2016	1275.3	126	19.07.2016	1779.3	12	167.6	34	626	55	33.3	15.55	53.33		38.8	2	0	0	2
1456	HAL_16	Halle	2016	Stress	HEB_03_040	575	3	B		6	3	0	15.03.2016	0	55	09.05.2016	481.7	68	22.05.2016	669.9	111	04.07.2016	1463	126	19.07.2016	1779.3	13	188.2	43	793.1	58	35.3	21.35	52.11		46.3	0	0	0	0
1457	HAL_16	Halle	2016	Stress	Barke	617	Cultivar	B		6	4	0	15.03.2016	0	54	08.05.2016	464.7	69	23.05.2016	688.8	110	03.07.2016	1446	126	19.07.2016	1779.3	15	224.1	41	757.2	60	34.7	20.85	51.41		53.2	Hv	Hv	Hv	Hv
1458	HAL_16	Halle	2016	Stress	HEB_08_202	589	8	B		7	4	0	15.03.2016	0	56	10.05.2016	498.8	69	23.05.2016	688.8	107	30.06.2016	1390.3	126	19.07.2016	1779.3	13	190	38	701.5	58	40	15.4	51.6		43.1	0	0	2	2
1459	HAL_16	Halle	2016	Stress	HEB_22_022	613	22	B		7	3	0	15.03.2016	0	53	07.05.2016	449.1	64	18.05.2016	599.3	99	22.06.2016	1225	126	19.07.2016	1779.3	11	150.2	35	625.7	55	29	16.95	49.45		32.5	2	0	2	0
1460	HAL_16	Halle	2016	Stress	HEB_01_080	570	1	B		7	2	0	15.03.2016	0	55	09.05.2016	481.7	69	23.05.2016	688.8	106	29.06.2016	1371.7	126	19.07.2016	1779.3	14	207.1	37	682.9	65	33	16.4	48.11		36.8	0	2	0	2
1461	HAL_16	Halle	2016	Stress	HEB_01_032	569	1	B		7	1	0	15.03.2016	0	49	03.05.2016	395	66	20.05.2016	630.6	106	29.06.2016	1371.7	126	19.07.2016	1779.3	17	235.6	40	741.1	78	31	19.05	51.25		42.8	0	2	0	0
1462	HAL_16	Halle	2016	Stress	HEB_21_141	608	21	B		8	1	0	15.03.2016	0	59	13.05.2016	550.5	74	28.05.2016	760.7	111	04.07.2016	1463	126	19.07.2016	1779.3	15	210.2	37	702.3	59	31.7	19.3	48.64		32.7	0	0	2	0
1463	HAL_16	Halle	2016	Stress	HEB_25_014	615	25	B		8	2	0	15.03.2016	0	50	04.05.2016	404.5	68	22.05.2016	669.9	108	01.07.2016	1412.2	126	19.07.2016	1779.3	18	265.4	40	742.3	80	33.7	18.95	54.88		44.8	0	2	0	0
1464	HAL_16	Halle	2016	Stress	HEB_22_123	614	22	B		8	3	0	15.03.2016	0	59	13.05.2016	550.5	75	29.05.2016	782.2	111	04.07.2016	1463	126	19.07.2016	1779.3	16	231.7	36	680.8	64	37.3	18.55	49.9		41	0	0	2	2
1465	HAL_16	Halle	2016	Stress	HEB_01_093	571	1	B		8	4	0	15.03.2016	0	48	02.05.2016	384.4	59	13.05.2016	550.5	99	22.06.2016	1225	126	19.07.2016	1779.3	11	166.1	40	674.5	63	32.7	14.35	48.62		35.8	2	2	0	0
1466	HAL_16	Halle	2016	Stress	HEB_06_116	584	6	B		9	4	0	15.03.2016	0	52	06.05.2016	433	67	21.05.2016	649.3	106	29.06.2016	1371.7	126	19.07.2016	1779.3	15	216.3	39	722.4	80	40.7	10.9	41.75		31.9	0	2	0	2
1467	HAL_16	Halle	2016	Stress	HEB_11_025	597	11	B		9	3	0	15.03.2016	0	53	07.05.2016	449.1	68	22.05.2016	669.9	108	01.07.2016	1412.2	126	19.07.2016	1779.3	15	220.8	40	742.3	83	44.3	9.76	56.5		29.3	0	2	0	2
1468	HAL_16	Halle	2016	Stress	HEB_01_104	572	1	B		9	2	0	15.03.2016	0	52	06.05.2016	433	66	20.05.2016	630.6	104	27.06.2016	1332.7	126	19.07.2016	1779.3	14	197.6	38	702.1	50	35.7	16.75	50.15		50.5	2	0	0	0
1469	HAL_16	Halle	2016	Stress	HEB_14_045	599	14	B		9	1	0	15.03.2016	0	56	10.05.2016	498.8	70	24.05.2016	701.8	106	29.06.2016	1371.7	126	19.07.2016	1779.3	14	203	36	669.9	82	36.3	15.1	47.45		38.1	0	2	2	2
1470	HAL_16	Halle	2016	Stress	HEB_22_014	612	22	B		10	1	0	15.03.2016	0	52	06.05.2016	433	65	19.05.2016	615.1	101	24.06.2016	1275.3	126	19.07.2016	1779.3	13	182.1	36	660.2	65	36	16.6	52.44		33.9	2	2	0	2
1471	HAL_16	Halle	2016	Stress	HEB_04_123	579	4	B		10	2	0	15.03.2016	0	47	01.05.2016	373.1	61	15.05.2016	568.1	100	23.06.2016	1249	126	19.07.2016	1779.3	14	195	39	680.9	72	33.3	13.1	51.93		30.9	2	2	0	0
1472	HAL_16	Halle	2016	Stress	HEB_19_076	604	19	B		10	3	0	15.03.2016	0	52	06.05.2016	433	64	18.05.2016	599.3	98	21.06.2016	1203.6	126	19.07.2016	1779.3	12	166.3	34	604.3	50	39	16.63	42.09		34.1	2	0	0	0
1473	HAL_16	Halle	2016	Stress	HEB_10_184	596	10	B		10	4	0	15.03.2016	0	53	07.05.2016	449.1	67	21.05.2016	649.3	105	28.06.2016	1351.5	126	19.07.2016	1779.3	14	200.2	38	702.2	53	36.3	18.9	42.5		37.8	2	0	0	2
1474	HAL_16	Halle	2016	Stress	HEB_25_020	616	25	B		11	4	0	15.03.2016	0	48	02.05.2016	384.4	63	17.05.2016	585.5	100	23.06.2016	1249	126	19.07.2016	1779.3	15	201.1	37	663.5	65	29	16.15	46.08		29.9	2	2	0	0
1475	HAL_16	Halle	2016	Stress	HEB_16_064	602	16	B		11	3	0	15.03.2016	0	52	06.05.2016	433	65	19.05.2016	615.1	101	24.06.2016	1275.3	126	19.07.2016	1779.3	13	182.1	36	660.2	53	40	18.4	38.34		27.8	2	0	0	0
1476	HAL_16	Halle	2016	Stress	Scarlett	620	Cultivar	B		11	2	0	15.03.2016	0	56	10.05.2016	498.8	70	24.05.2016	701.8	107	30.06.2016	1390.3	126	19.07.2016	1779.3	14	203	37	688.5	52	36	20.8	47.38		48.6	Hv	Hv	Hv	Hv
1477	HAL_16	Halle	2016	Stress	HEB_18_225	603	18	B		11	1	0	15.03.2016	0	56	10.05.2016	498.8	65	19.05.2016	615.1	100	23.06.2016	1249	126	19.07.2016	1779.3	9	116.3	35	633.9	60	30.3	14.8	56.28		28.3	2	0	2	2
1478	HAL_16	Halle	2016	Stress	HEB_08_165	588	8	B		12	1	0	15.03.2016	0	55	09.05.2016	481.7	70	24.05.2016	701.8	106	29.06.2016	1371.7	126	19.07.2016	1779.3	15	220.1	36	669.9	58	28	18.75	48.26		38.8	0	0	0	2
1479	HAL_16	Halle	2016	Stress	HEB_04_135	580	4	B		12	2	0	15.03.2016	0	63	17.05.2016	585.5	79	02.06.2016	859.7	114	07.07.2016	1515.4	126	19.07.2016	1779.3	16	274.2	35	655.7	65	25	18.6	49.22		28.9	0	0	0	2
1480	HAL_16	Halle	2016	Stress	Marthe	619	Cultivar	B		12	3	0	15.03.2016	0	53	07.05.2016	449.1	69	23.05.2016	688.8	108	01.07.2016	1412.2	126	19.07.2016	1779.3	16	239.7	39	723.4	55	29.3	19	46.92		40.5	Hv	Hv	Hv	Hv
1481	HAL_16	Halle	2016	Stress	HEB_15_082	600	15	B		12	4	0	15.03.2016	0	49	03.05.2016	395	60	14.05.2016	560.2	99	22.06.2016	1225	126	19.07.2016	1779.3	11	165.2	39	664.8	50	28	17	43.04		31.9	2	0	0	2
1482	HAL_16	Halle	2016	Stress	HEB_20_062	605	20	B		13	4	0	15.03.2016	0	60	14.05.2016	560.2	76	30.05.2016	802.3	112	05.07.2016	1481.8	126	19.07.2016	1779.3	16	242.1	36	679.5	50	29	19.85	49.77		33.8	0	0	0	2
1483	HAL_16	Halle	2016	Stress	HEB_21_160	609	21	B		13	3	0	15.03.2016	0	50	04.05.2016	404.5	67	21.05.2016	649.3	104	27.06.2016	1332.7	126	19.07.2016	1779.3	17	244.8	37	683.4	80	34.3	15.5	55.3		34	0	2	0	0
1484	HAL_16	Halle	2016	Stress	Quench	618	Cultivar	B		13	2	0	15.03.2016	0	55	09.05.2016	481.7	69	23.05.2016	688.8	110	03.07.2016	1446	126	19.07.2016	1779.3	14	207.1	41	757.2	54	40.7	18.65	50.09		49.5	Hv	Hv	Hv	Hv
1485	HAL_16	Halle	2016	Stress	HEB_05_043	582	5	B		13	1	0	15.03.2016	0	49	03.05.2016	395	60	14.05.2016	560.2	100	23.06.2016	1249	126	19.07.2016	1779.3	11	165.2	40	688.8	47	31	16.9	53.16		37.6	2	0	0	0
1486	HAL_16	Halle	2016	Stress	HEB_05_047	583	5	B		14	1	0	15.03.2016	0	53	07.05.2016	449.1	64	18.05.2016	599.3	103	26.06.2016	1314.9	126	19.07.2016	1779.3	11	150.2	39	715.6	47	36	15.75	47.57		34.6	2	0	0	2
1487	HAL_16	Halle	2016	Stress	HEB_09_163	592	9	B		14	2	0	15.03.2016	0	51	05.05.2016	417.8	64	18.05.2016	599.3	101	24.06.2016	1275.3	126	19.07.2016	1779.3	13	181.5	37	676	70	33.7	13.5	49.71		26.3	2	2	0	0
1488	HAL_16	Halle	2016	Stress	HEB_20_064	606	20	B		14	3	0	15.03.2016	0	62	16.05.2016	576.3	76	30.05.2016	802.3	112	05.07.2016	1481.8	126	19.07.2016	1779.3	14	226	36	679.5	62	31.7	19.3	53.52		41.7	0	0	2	2
1489	HAL_16	Halle	2016	Stress	HEB_10_173	595	10	B		14	4	0	15.03.2016	0	52	06.05.2016	433	62	16.05.2016	576.3	100	23.06.2016	1249	126	19.07.2016	1779.3	10	143.3	38	672.7	50	42.3	18.9	43.77		35.5	2	0	0	0
1490	HAL_16	Halle	2016	Stress	HEB_07_107	638	7	C		2	1	0	15.03.2016	0	56	10.05.2016	498.8	70	24.05.2016	701.8	106	29.06.2016	1371.7	126	20.07.2016	1779.3	14	203	36	669.9	52	33.3	20.95	42.07		45.3	0	0	0	0
1491	HAL_16	Halle	2016	Stress	HEB_09_163	644	9	C		2	2	0	15.03.2016	0	51	05.05.2016	417.8	63	17.05.2016	585.5	98	21.06.2016	1203.6	126	20.07.2016	1779.3	12	167.7	35	618.1	74	35.3	13.8	48.57		27.9	2	2	0	0
1492	HAL_16	Halle	2016	Stress	HEB_25_020	668	25	C		2	3	0	15.03.2016	0	50	04.05.2016	404.5	63	17.05.2016	585.5	101	24.06.2016	1275.3	126	20.07.2016	1779.3	13	181	38	689.8	67	29.3	16	46.04		40.1	2	2	0	0
1493	HAL_16	Halle	2016	Stress	HEB_10_173	647	10	C		2	4	0	15.03.2016	0	52	06.05.2016	433	63	17.05.2016	585.5	100	23.06.2016	1249	126	20.07.2016	1779.3	11	152.5	37	663.5	49	38.7	15.95	38.43		39	2	0	0	0
1494	HAL_16	Halle	2016	Stress	HEB_22_014	664	22	C		3	4	0	15.03.2016	0	51	05.05.2016	417.8	65	19.05.2016	615.1	103	26.06.2016	1314.9	126	20.07.2016	1779.3	14	197.3	38	699.8	73	34	17.4	52		40.4	2	2	0	2
1495	HAL_16	Halle	2016	Stress	HEB_16_064	654	16	C		3	3	0	15.03.2016	0	52	06.05.2016	433	64	18.05.2016	599.3	100	23.06.2016	1249	126	20.07.2016	1779.3	12	166.3	36	649.7	53	40	18.3	38.2		33.4	2	0	0	0
1496	HAL_16	Halle	2016	Stress	HEB_19_076	656	19	C		3	2	0	15.03.2016	0	51	05.05.2016	417.8	63	17.05.2016	585.5	98	21.06.2016	1203.6	126	20.07.2016	1779.3	12	167.7	35	618.1	48	37	16	41.51		38.4	2	0	0	0
1497	HAL_16	Halle	2016	Stress	HEB_21_141	660	21	C		3	1	0	15.03.2016	0	59	13.05.2016	550.5	74	28.05.2016	760.7	111	04.07.2016	1463	126	20.07.2016	1779.3	15	210.2	37	702.3	55	35.3	19.25	46.57		34	0	0	2	0
1498	HAL_16	Halle	2016	Stress	HEB_05_047	635	5	C		4	1	0	15.03.2016	0	53	07.05.2016	449.1	65	19.05.2016	615.1	100	23.06.2016	1249	126	20.07.2016	1779.3	12	166	35	633.9	56	29	16.7	46.51		33.4	2	0	0	2
1499	HAL_16	Halle	2016	Stress	HEB_01_080	622	1	C		4	2	0	15.03.2016	0	56	10.05.2016	498.8	70	24.05.2016	701.8	106	29.06.2016	1371.7	126	20.07.2016	1779.3	14	203	36	669.9	73	38.3	18.85	47.34		45.5	0	2	0	2
1500	HAL_16	Halle	2016	Stress	HEB_02_040	626	2	C		4	3	0	15.03.2016	0	54	08.05.2016	464.7	69	23.05.2016	688.8	108	01.07.2016	1412.2	126	20.07.2016	1779.3	15	224.1	39	723.4	53	38	17.11	44.94		38.7	0	0	0	2
1501	HAL_16	Halle	2016	Stress	HEB_10_010	645	10	C		4	4	0	15.03.2016	0	52	06.05.2016	433	65	19.05.2016	615.1	104	27.06.2016	1332.7	126	20.07.2016	1779.3	13	182.1	39	717.6	67	35	13.85	50.94		35.2	0	0	0	0
1502	HAL_16	Halle	2016	Stress	HEB_03_172	629	3	C		5	4	0	15.03.2016	0	53	07.05.2016	449.1	67	21.05.2016	649.3	106	29.06.2016	1371.7	126	20.07.2016	1779.3	14	200.2	39	722.4	77	32	18.32	54.31		47	0	2	0	0
1503	HAL_16	Halle	2016	Stress	Quench	670	Cultivar	C		5	3	0	15.03.2016	0	55	09.05.2016	481.7	69	23.05.2016	688.8	109	02.07.2016	1430.5	126	20.07.2016	1779.3	14	207.1	40	741.7	56	48.3	19.45	48.81		59	Hv	Hv	Hv	Hv
1504	HAL_16	Halle	2016	Stress	HEB_20_062	657	20	C		5	2	0	15.03.2016	0	61	15.05.2016	568.1	76	30.05.2016	802.3	112	05.07.2016	1481.8	126	20.07.2016	1779.3	15	234.2	36	679.5	51	38.7	19.55	50.11		44.3	0	0	0	2
1505	HAL_16	Halle	2016	Stress	HEB_04_149	633	4	C		5	1	0	15.03.2016	0	55	09.05.2016	481.7	73	27.05.2016	743.7	111	04.07.2016	1463	126	20.07.2016	1779.3	18	262	38	719.3	80	36.7	18.95	49.74		48.2	0	2	0	2
1506	HAL_16	Halle	2016	Stress	HEB_01_093	623	1	C		6	1	0	15.03.2016	0	47	01.05.2016	373.1	59	13.05.2016	550.5	98	21.06.2016	1203.6	126	20.07.2016	1779.3	12	177.4	39	653.1	63	33	14.9	50.34		36.4	2	2	0	0
1507	HAL_16	Halle	2016	Stress	HEB_01_104	624	1	C		6	2	0	15.03.2016	0	51	05.05.2016	417.8	65	19.05.2016	615.1	104	27.06.2016	1332.7	126	20.07.2016	1779.3	14	197.3	39	717.6	49	35.3	17.05	49.15		51.6	2	0	0	0
1508	HAL_16	Halle	2016	Stress	HEB_21_160	661	21	C		6	3	0	15.03.2016	0	51	05.05.2016	417.8	66	20.05.2016	630.6	106	29.06.2016	1371.7	126	20.07.2016	1779.3	15	212.8	40	741.1	83	33.3	14.6	52.24		37.2	0	2	0	0
1509	HAL_16	Halle	2016	Stress	HEB_14_045	651	14	C		6	4	0	15.03.2016	0	56	10.05.2016	498.8	69	23.05.2016	688.8	103	26.06.2016	1314.9	126	20.07.2016	1779.3	13	190	34	626.1	79	40.3	14.15	46.33		35.8	0	2	2	2
1510	HAL_16	Halle	2016	Stress	HEB_11_098	650	11	C		7	4	0	15.03.2016	0	53	07.05.2016	449.1	64	18.05.2016	599.3	103	26.06.2016	1314.9	126	20.07.2016	1779.3	11	150.2	39	715.6	60	30.7	18.55	51.53		37.7	2	0	2	0
1511	HAL_16	Halle	2016	Stress	HEB_04_123	631	4	C		7	3	0	15.03.2016	0	48	02.05.2016	384.4	60	14.05.2016	560.2	100	23.06.2016	1249	126	20.07.2016	1779.3	12	175.8	40	688.8	71	28.7	14.55	54.64		31.5	2	2	0	0
1512	HAL_16	Halle	2016	Stress	HEB_21_184	662	21	C		7	2	0	15.03.2016	0	56	10.05.2016	498.8	74	28.05.2016	760.7	112	05.07.2016	1481.8	126	20.07.2016	1779.3	18	261.9	38	721.1	82	37	20.8	49.65		45.5	0	2	0	2
1513	HAL_16	Halle	2016	Stress	HEB_15_082	652	15	C		7	1	0	15.03.2016	0	50	04.05.2016	404.5	61	15.05.2016	568.1	100	23.06.2016	1249	126	20.07.2016	1779.3	11	163.6	39	680.9	48	31	16.9	43.5		36.1	2	0	0	2
1514	HAL_16	Halle	2016	Stress	HEB_10_184	648	10	C		8	1	0	15.03.2016	0	54	08.05.2016	464.7	67	21.05.2016	649.3	103	26.06.2016	1314.9	126	20.07.2016	1779.3	13	184.6	36	665.6	54	32.7	18.2	41.69		35	2	0	0	2
1515	HAL_16	Halle	2016	Stress	HEB_01_132	625	1	C		8	2	0	15.03.2016	0	54	08.05.2016	464.7	69	23.05.2016	688.8	108	01.07.2016	1412.2	126	20.07.2016	1779.3	15	224.1	39	723.4	58	33	20.65	47.27		48.5	0	0	0	0
1516	HAL_16	Halle	2016	Stress	HEB_05_043	634	5	C		8	3	0	15.03.2016	0	50	04.05.2016	404.5	61	15.05.2016	568.1	99	22.06.2016	1225	126	20.07.2016	1779.3	11	163.6	38	656.9	54	31.3	17.89	52.47		39.7	2	0	0	0
1517	HAL_16	Halle	2016	Stress	HEB_08_096	639	8	C		8	4	0	15.03.2016	0	51	05.05.2016	417.8	65	19.05.2016	615.1	98	21.06.2016	1203.6	126	20.07.2016	1779.3	14	197.3	33	588.5	49	28.7	15.9	49.79		36.3	2	0	0	2
1518	HAL_16	Halle	2016	Stress	HEB_09_033	642	9	C		9	4	0	15.03.2016	0	56	10.05.2016	498.8	69	23.05.2016	688.8	106	29.06.2016	1371.7	126	20.07.2016	1779.3	13	190	37	682.9	75	36.5	14.3	52.42		30.7	0	2	2	0
1519	HAL_16	Halle	2016	Stress	HEB_08_202	641	8	C		9	3	0	15.03.2016	0	57	11.05.2016	516.4	70	24.05.2016	701.8	109	02.07.2016	1430.5	126	20.07.2016	1779.3	13	185.4	39	728.7	59	39	17.25	52.52		39	0	0	2	2
1520	HAL_16	Halle	2016	Stress	HEB_07_063	637	7	C		9	2	0	15.03.2016	0	61	15.05.2016	568.1	74	28.05.2016	760.7	111	04.07.2016	1463	126	20.07.2016	1779.3	13	192.6	37	702.3	53	32	18.9	52.2		39.5	0	0	2	0
1521	HAL_16	Halle	2016	Stress	HEB_03_085	628	3	C		9	1	0	15.03.2016	0	54	08.05.2016	464.7	64	18.05.2016	599.3	105	28.06.2016	1351.5	126	20.07.2016	1779.3	10	134.6	41	752.2	51	33.7	17.8	54.99		28.7	2	0	2	0
1522	HAL_16	Halle	2016	Stress	HEB_06_116	636	6	C		10	1	0	15.03.2016	0	53	07.05.2016	449.1	67	21.05.2016	649.3	103	26.06.2016	1314.9	126	20.07.2016	1779.3	14	200.2	36	665.6	80	36.3	15	39.57		28.6	0	2	0	2
1523	HAL_16	Halle	2016	Stress	HEB_04_112	630	4	C		10	2	0	15.03.2016	0	53	07.05.2016	449.1	61	15.05.2016	568.1	99	22.06.2016	1225	126	20.07.2016	1779.3	8	119	38	656.9	42	27.7	15.5	48.31		17.4	2	0	2	0
1524	HAL_16	Halle	2016	Stress	HEB_10_172	646	10	C		10	3	0	15.03.2016	0	58	12.05.2016	534.2	75	29.05.2016	782.2	110	03.07.2016	1446	126	20.07.2016	1779.3	17	248	35	663.8	51	29.3	19.7	46.79		30.2	0	0	0	2
1525	HAL_16	Halle	2016	Stress	HEB_01_032	621	1	C		10	4	0	15.03.2016	0	51	05.05.2016	417.8	66	20.05.2016	630.6	104	27.06.2016	1332.7	126	20.07.2016	1779.3	15	212.8	38	702.1	74	29	19	50.14		34.2	0	2	0	0
1526	HAL_16	Halle	2016	Stress	Marthe	671	Cultivar	C		11	4	0	15.03.2016	0	52	06.05.2016	433	68	22.05.2016	669.9	106	29.06.2016	1371.7	126	20.07.2016	1779.3	16	236.9	38	701.8	54	33.7	20.35	46.38		39.3	Hv	Hv	Hv	Hv
1527	HAL_16	Halle	2016	Stress	HEB_18_225	655	18	C		11	3	0	15.03.2016	0	56	10.05.2016	498.8	65	19.05.2016	615.1	101	24.06.2016	1275.3	126	20.07.2016	1779.3	9	116.3	36	660.2	53	28.3	15.55	52.39		17.7	2	0	2	2
1528	HAL_16	Halle	2016	Stress	HEB_09_137	643	9	C		11	2	0	15.03.2016	0	61	15.05.2016	568.1	69	23.05.2016	688.8	104	27.06.2016	1332.7	126	20.07.2016	1779.3	8	120.7	35	643.9	43	26.3	19.29	41.99		23.9	0	0	2	0
1529	HAL_16	Halle	2016	Stress	HEB_08_165	640	8	C		11	1	0	15.03.2016	0	57	11.05.2016	516.4	71	25.05.2016	714.7	105	28.06.2016	1351.5	126	20.07.2016	1779.3	14	198.3	34	636.8	53	33.7	17.75	47.13		33.7	0	0	0	2
1530	HAL_16	Halle	2016	Stress	HEB_21_011	659	21	C		12	1	0	15.03.2016	0	52	06.05.2016	433	64	18.05.2016	599.3	101	24.06.2016	1275.3	126	20.07.2016	1779.3	12	166.3	37	676	55	39	16.65	49.17		35.4	2	0	2	0
1531	HAL_16	Halle	2016	Stress	HEB_15_094	653	15	C		12	2	0	15.03.2016	0	54	08.05.2016	464.7	65	19.05.2016	615.1	99	22.06.2016	1225	126	20.07.2016	1779.3	11	150.4	34	609.9	66	40.8	13	34.7		22.9	0	2	2	0
1532	HAL_16	Halle	2016	Stress	HEB_03_040	627	3	C		12	3	0	15.03.2016	0	54	08.05.2016	464.7	69	23.05.2016	688.8	103	26.06.2016	1314.9	126	20.07.2016	1779.3	15	224.1	34	626.1	56	30.7	20.2	50.45		39.5	0	0	0	0
1533	HAL_16	Halle	2016	Stress	HEB_04_135	632	4	C		12	4	0	15.03.2016	0	63	17.05.2016	585.5	79	02.06.2016	859.7	114	07.07.2016	1515.4	126	20.07.2016	1779.3	16	274.2	35	655.7	50	33	18.25	51.22		29.7	0	0	0	2
1534	HAL_16	Halle	2016	Stress	Barke	669	Cultivar	C		13	4	0	15.03.2016	0	54	08.05.2016	464.7	69	23.05.2016	688.8	108	01.07.2016	1412.2	126	20.07.2016	1779.3	15	224.1	39	723.4	54	34	20.35	50.84		48.2	Hv	Hv	Hv	Hv
1535	HAL_16	Halle	2016	Stress	HEB_25_014	667	25	C		13	3	0	15.03.2016	0	52	06.05.2016	433	67	21.05.2016	649.3	106	29.06.2016	1371.7	126	20.07.2016	1779.3	15	216.3	39	722.4	75	29.3	19.16	54.8		40.1	0	2	0	0
1536	HAL_16	Halle	2016	Stress	HEB_22_022	665	22	C		13	2	0	15.03.2016	0	53	07.05.2016	449.1	64	18.05.2016	599.3	100	23.06.2016	1249	126	20.07.2016	1779.3	11	150.2	36	649.7	51	31.5	18.05	51.75		31.3	2	0	2	0
1537	HAL_16	Halle	2016	Stress	HEB_20_064	658	20	C		13	1	0	15.03.2016	0	61	15.05.2016	568.1	76	30.05.2016	802.3	112	05.07.2016	1481.8	126	20.07.2016	1779.3	15	234.2	36	679.5	56	35	19.85	51.26		36.2	0	0	2	2
1538	HAL_16	Halle	2016	Stress	Scarlett	672	Cultivar	C		14	1	0	15.03.2016	0	55	09.05.2016	481.7	70	24.05.2016	701.8	106	29.06.2016	1371.7	126	20.07.2016	1779.3	15	220.1	36	669.9	53	33.3	22	49.88		49.2	Hv	Hv	Hv	Hv
1539	HAL_16	Halle	2016	Stress	HEB_11_025	649	11	C		14	2	0	15.03.2016	0	54	08.05.2016	464.7	68	22.05.2016	669.9	104	27.06.2016	1332.7	126	20.07.2016	1779.3	14	205.2	36	662.8	92	33.7	13.95	52.82		27.7	0	2	0	2
1540	HAL_16	Halle	2016	Stress	HEB_22_003	663	22	C		14	3	0	15.03.2016	0	54	08.05.2016	464.7	67	21.05.2016	649.3	103	26.06.2016	1314.9	126	20.07.2016	1779.3	13	184.6	36	665.6	51	31.3	14.71	52.13		36.6	2	0	0	2
1541	HAL_16	Halle	2016	Stress	HEB_22_123	666	22	C		14	4	0	15.03.2016	0	61	15.05.2016	568.1	75	29.05.2016	782.2	111	04.07.2016	1463	126	20.07.2016	1779.3	14	214.1	36	680.8	63	34.3	20	48.98		41.6	0	0	2	2
1542	HAL_16	Halle	2016	Stress	HEB_18_225	707	18	D		2	1	0	15.03.2016	0	56	10.05.2016	498.8	65	19.05.2016	615.1	100	23.06.2016	1249	126	20.07.2016	1779.3	9	116.3	35	633.9	62	35	15.05	52.84		27.7	2	0	2	2
1543	HAL_16	Halle	2016	Stress	HEB_14_045	703	14	D		2	2	0	15.03.2016	0	56	10.05.2016	498.8	70	24.05.2016	701.8	104	27.06.2016	1332.7	126	20.07.2016	1779.3	14	203	34	630.9	78	41.3	15.4	50.22		35.5	0	2	2	2
1544	HAL_16	Halle	2016	Stress	HEB_04_135	684	4	D		2	3	0	15.03.2016	0	59	13.05.2016	550.5	79	02.06.2016	859.7	115	08.07.2016	1536.3	126	20.07.2016	1779.3	20	309.2	36	676.6	55	36	17.3	45.57		32.7	0	0	0	2
1545	HAL_16	Halle	2016	Stress	HEB_21_141	712	21	D		2	4	0	15.03.2016	0	60	14.05.2016	560.2	75	29.05.2016	782.2	112	05.07.2016	1481.8	126	20.07.2016	1779.3	15	222	37	699.6	61	30.7	21	47.99		31	0	0	2	0
1546	HAL_16	Halle	2016	Stress	HEB_03_040	679	3	D		3	4	0	15.03.2016	0	55	09.05.2016	481.7	69	23.05.2016	688.8	111	04.07.2016	1463	126	20.07.2016	1779.3	14	207.1	42	774.2	60	33	21.05	52.54		44	0	0	0	0
1547	HAL_16	Halle	2016	Stress	HEB_01_104	676	1	D		3	3	0	15.03.2016	0	53	07.05.2016	449.1	66	20.05.2016	630.6	103	26.06.2016	1314.9	126	20.07.2016	1779.3	13	181.5	37	684.3	55	37.3	17.45	49.24		42.1	2	0	0	0
1548	HAL_16	Halle	2016	Stress	HEB_21_011	711	21	D		3	2	0	15.03.2016	0	52	06.05.2016	433	64	18.05.2016	599.3	101	24.06.2016	1275.3	126	20.07.2016	1779.3	12	166.3	37	676	60	33	17	51.83		38.4	2	0	2	0
1549	HAL_16	Halle	2016	Stress	HEB_15_094	705	15	D		3	1	0	15.03.2016	0	55	09.05.2016	481.7	66	20.05.2016	630.6	100	23.06.2016	1249	126	20.07.2016	1779.3	11	148.9	34	618.4	70	36.7	12.89	34.89		24.2	0	2	2	0
1550	HAL_16	Halle	2016	Stress	HEB_10_173	699	10	D		4	1	0	15.03.2016	0	51	05.05.2016	417.8	64	18.05.2016	599.3	100	23.06.2016	1249	126	20.07.2016	1779.3	13	181.5	36	649.7	45	39	15.42	36.9		34	2	0	0	0
1551	HAL_16	Halle	2016	Stress	HEB_08_165	692	8	D		4	2	0	15.03.2016	0	56	10.05.2016	498.8	70	24.05.2016	701.8	105	28.06.2016	1351.5	126	20.07.2016	1779.3	14	203	35	649.7	61	38.3	19.29	48.03		49.2	0	0	0	2
1552	HAL_16	Halle	2016	Stress	HEB_04_112	682	4	D		4	3	0	15.03.2016	0	54	08.05.2016	464.7	62	16.05.2016	576.3	100	23.06.2016	1249	126	20.07.2016	1779.3	8	111.6	38	672.7	51	39.7	15.15	47.38		35.4	2	0	2	0
1553	HAL_16	Halle	2016	Stress	HEB_10_184	700	10	D		4	4	0	15.03.2016	0	55	09.05.2016	481.7	67	21.05.2016	649.3	103	26.06.2016	1314.9	126	20.07.2016	1779.3	12	167.6	36	665.6	55	36	18.55	41.31		40.8	2	0	0	2
1554	HAL_16	Halle	2016	Stress	HEB_11_098	702	11	D		5	4	0	15.03.2016	0	53	07.05.2016	449.1	64	18.05.2016	599.3	103	26.06.2016	1314.9	126	20.07.2016	1779.3	11	150.2	39	715.6	70	34	19.35	48		40.2	2	0	2	0
[truncated: 1,662 more rows]

## Sheet: 4b)
Supplementary Table S4. Raw data of field trials 4b) BLUEs data
[truncated: 514 more rows]

[truncated: 15 more sheets: 5), 6a), 6b), 6c), 7a), 7b), 7c), 8a), 8b), 8c), 9a), 9b), 10a), 10b), 10c)]
